# Supplementary material for: Marine Biodiversity Conservation Planning in the Indo-Pacific Convergence Zone Based on Ecological Spatial Analysis
Source: Biology (Basel). 2025 Jun 14;14(6):700. doi: 10.3390/biology14060700 (PMC12189379; doi:10.3390/biology14060700)
Supplement: Supplementary file 1 [file biology-14-00700-s001.zip › TableS1 Species occurrence records.xlsx]

## Sheet: Actinopterygii
lat	lon	scientificName	kingdom	phylum	class	order	family	genus	species
-13.9667	123.892	Psenopsis humerosa	Animalia	Chordata	Teleostei	Scombriformes	Centrolophidae	Psenopsis	Psenopsis humerosa
-13.545	136.525	Selaroides leptolepis	Animalia	Chordata	Teleostei	Carangiformes	Carangidae	Selaroides	Selaroides leptolepis
7.70603	134.565	Forcipiger flavissimus	Animalia	Chordata	Teleostei	Acanthuriformes	Chaetodontidae	Forcipiger	Forcipiger flavissimus
-13.6171	128.71	Psettodes erumei	Animalia	Chordata	Teleostei	Pleuronectiformes	Psettodidae	Psettodes	Psettodes erumei
-14.3283	136.032	Scolopsis meridiana	Animalia	Chordata	Teleostei	Eupercaria incertae sedis	Nemipteridae	Scolopsis	Scolopsis meridiana
9.51667	123.683	Cirrhilabrus lubbocki	Animalia	Chordata	Teleostei	Eupercaria incertae sedis	Labridae	Cirrhilabrus	Cirrhilabrus lubbocki
-13.2358	136.715	Osteomugil cunnesius	Animalia	Chordata	Teleostei	Mugiliformes	Mugilidae	Osteomugil	Osteomugil cunnesius
7.47083	98.3264	Ctenochaetus truncatus	Animalia	Chordata	Teleostei	Acanthuriformes	Acanthuridae	Ctenochaetus	Ctenochaetus truncatus
-14.2225	136.138	Gazza minuta	Animalia	Chordata	Teleostei	Acanthuriformes	Leiognathidae	Gazza	Gazza minuta
-10.3444	132.708	Abalistes stellatus	Animalia	Chordata	Teleostei	Tetraodontiformes	Balistidae	Abalistes	Abalistes stellatus
-14.4334	136.421	Selaroides leptolepis	Animalia	Chordata	Teleostei	Carangiformes	Carangidae	Selaroides	Selaroides leptolepis
7.12361	134.386	Sargocentron diadema	Animalia	Chordata	Teleostei	Holocentriformes	Holocentridae	Sargocentron	Sargocentron diadema
-9.11667	136.243	Decapterus russelli	Animalia	Chordata	Teleostei	Carangiformes	Carangidae	Decapterus	Decapterus russelli
-13.1875	136.743	Nemipterus hexodon	Animalia	Chordata	Teleostei	Eupercaria incertae sedis	Nemipteridae	Nemipterus	Nemipterus hexodon
-0.072222	130.088	Thysanophrys chiltonae	Animalia	Chordata	Teleostei	Perciformes	Platycephalidae	Thysanophrys	Thysanophrys chiltonae
5.8619	103.101	Priacanthus macracanthus	Animalia	Chordata	Teleostei	Eupercaria incertae sedis	Priacanthidae	Priacanthus	Priacanthus macracanthus
7.47083	98.3264	Wetmorella nigropinnata	Animalia	Chordata	Teleostei	Eupercaria incertae sedis	Labridae	Wetmorella	Wetmorella nigropinnata
-13.95	121.85	Meiacanthus atrodorsalis	Animalia	Chordata	Teleostei	Blenniiformes	Blenniidae	Meiacanthus	Meiacanthus atrodorsalis
7.53088	134.479	Scarus dimidiatus	Animalia	Chordata	Teleostei	Eupercaria incertae sedis	Scaridae	Scarus	Scarus dimidiatus
-12.2833	139.933	Saurida undosquamis	Animalia	Chordata	Teleostei	Aulopiformes	Synodontidae	Saurida	Saurida undosquamis
-14.4809	136.526	Acentrogobius nebulosus	Animalia	Chordata	Teleostei	Gobiiformes	Gobiidae	Acentrogobius	Acentrogobius nebulosus
-10.9851	133.834	Lutjanus vitta	Animalia	Chordata	Teleostei	Eupercaria incertae sedis	Lutjanidae	Lutjanus	Lutjanus vitta
-13.1758	136.78	Upeneus sundaicus	Animalia	Chordata	Teleostei	Mulliformes	Mullidae	Upeneus	Upeneus sundaicus
12.6319	100.896	Chelmon rostratus	Animalia	Chordata	Teleostei	Acanthuriformes	Chaetodontidae	Chelmon	Chelmon rostratus
2.89892	131.746	Eviota occasa	Animalia	Chordata	Teleostei	Gobiiformes	Gobiidae	Eviota	Eviota occasa
-11.925	137.326	Trichiurus lepturus	Animalia	Chordata	Teleostei	Scombriformes	Trichiuridae	Trichiurus	Trichiurus lepturus
-13.6291	136.315	Sillago ingenuua	Animalia	Chordata	Teleostei	Eupercaria incertae sedis	Sillaginidae	Sillago	Sillago ingenuua
8.8086	119.81	Pomacanthus xanthometopon	Animalia	Chordata	Teleostei	Acanthuriformes	Pomacanthidae	Pomacanthus	Pomacanthus xanthometopon
9.6352	121.226	Halichoeres hortulanus	Animalia	Chordata	Teleostei	Eupercaria incertae sedis	Labridae	Halichoeres	Halichoeres hortulanus
-12.233	122.967	Gymnothorax fimbriatus	Animalia	Chordata	Teleostei	Anguilliformes	Muraenidae	Gymnothorax	Gymnothorax fimbriatus
-13.5167	136.438	Selaroides leptolepis	Animalia	Chordata	Teleostei	Carangiformes	Carangidae	Selaroides	Selaroides leptolepis
-9.19792	124.321	Pomacentrus moluccensis	Animalia	Chordata	Teleostei	Ovalentaria incertae sedis	Pomacentridae	Pomacentrus	Pomacentrus moluccensis
-12.548	123.562	Azurina lepidolepis	Animalia	Chordata	Teleostei	Ovalentaria incertae sedis	Pomacentridae	Azurina	Azurina lepidolepis
9.52361	138.072	Halichoeres hortulanus	Animalia	Chordata	Teleostei	Eupercaria incertae sedis	Labridae	Halichoeres	Halichoeres hortulanus
-14.185	136.229	Scolopsis meridiana	Animalia	Chordata	Teleostei	Eupercaria incertae sedis	Nemipteridae	Scolopsis	Scolopsis meridiana
-14.3242	136.031	Photolateralis moretoniensis	Animalia	Chordata	Teleostei	Acanthuriformes	Leiognathidae	Photolateralis	Photolateralis moretoniensis
4.64856	107.962	Lutjanus decussatus	Animalia	Chordata	Teleostei	Eupercaria incertae sedis	Lutjanidae	Lutjanus	Lutjanus decussatus
1.44	103.725	Drombus globiceps	Animalia	Chordata	Teleostei	Gobiiformes	Gobiidae	Drombus	Drombus globiceps
-13.1925	136.732	Herklotsichthys lippa	Animalia	Chordata	Teleostei	Clupeiformes	Dorosomatidae	Herklotsichthys	Herklotsichthys lippa
-5.325	127.783	Ecsenius midas	Animalia	Chordata	Teleostei	Blenniiformes	Blenniidae	Ecsenius	Ecsenius midas
-14.1767	136.188	Photolateralis moretoniensis	Animalia	Chordata	Teleostei	Acanthuriformes	Leiognathidae	Photolateralis	Photolateralis moretoniensis
-13.5208	136.533	Gerres filamentosus	Animalia	Chordata	Teleostei	Eupercaria incertae sedis	Gerreidae	Gerres	Gerres filamentosus
9.20444	123.454	Scorpaenodes guamensis	Animalia	Chordata	Teleostei	Perciformes	Scorpaenidae	Scorpaenodes	Scorpaenodes guamensis
-12.528	123.542	Paragobiodon melanosoma	Animalia	Chordata	Teleostei	Gobiiformes	Gobiidae	Paragobiodon	Paragobiodon melanosoma
6.88889	134.143	Centropyge vrolikii	Animalia	Chordata	Teleostei	Acanthuriformes	Pomacanthidae	Centropyge	Centropyge vrolikii
7.60417	98.3806	Scorpaenodes guamensis	Animalia	Chordata	Teleostei	Perciformes	Scorpaenidae	Scorpaenodes	Scorpaenodes guamensis
7.62328	134.515	Centropyge vrolikii	Animalia	Chordata	Teleostei	Acanthuriformes	Pomacanthidae	Centropyge	Centropyge vrolikii
-14.3233	136.083	Nemipterus peronii	Animalia	Chordata	Teleostei	Eupercaria incertae sedis	Nemipteridae	Nemipterus	Nemipterus peronii
-8.48755	125.831	Amsichthys knighti	Animalia	Chordata	Teleostei	Ovalentaria incertae sedis	Pseudochromidae	Amsichthys	Amsichthys knighti
-12.315	132.257	Nemapteryx armiger	Animalia	Chordata	Teleostei	Siluriformes	Ariidae	Nemapteryx	Nemapteryx armiger
-9.93403	137.726	Lutjanus sanguineus	Animalia	Chordata	Teleostei	Eupercaria incertae sedis	Lutjanidae	Lutjanus	Lutjanus sanguineus
-0.384917	130.277	Ecsenius stigmatura	Animalia	Chordata	Teleostei	Blenniiformes	Blenniidae	Ecsenius	Ecsenius stigmatura
-12.123	132.423	Ilisha lunula	Animalia	Chordata	Teleostei	Clupeiformes	Pristigasteridae	Ilisha	Ilisha lunula
-11.015	130.472	Nemipterus hexodon	Animalia	Chordata	Teleostei	Eupercaria incertae sedis	Nemipteridae	Nemipterus	Nemipterus hexodon
-3.016	128.05	Gymnothorax enigmaticus	Animalia	Chordata	Teleostei	Anguilliformes	Muraenidae	Gymnothorax	Gymnothorax enigmaticus
-10.2186	136.402	Trichiurus lepturus	Animalia	Chordata	Teleostei	Scombriformes	Trichiuridae	Trichiurus	Trichiurus lepturus
-14.3525	136.146	Caranx bucculentus	Animalia	Chordata	Teleostei	Carangiformes	Carangidae	Caranx	Caranx bucculentus
-14.4892	136.546	Inegocia japonica	Animalia	Chordata	Teleostei	Perciformes	Platycephalidae	Inegocia	Inegocia japonica
-12.983	125.6	Rastrelliger kanagurta	Animalia	Chordata	Teleostei	Scombriformes	Scombridae	Rastrelliger	Rastrelliger kanagurta
-13.5425	136.322	Jaydia poeciloptera	Animalia	Chordata	Teleostei	Kurtiformes	Apogonidae	Jaydia	Jaydia poeciloptera
-13.0575	136.783	Dussumieria elopsoides	Animalia	Chordata	Teleostei	Clupeiformes	Dussumieriidae	Dussumieria	Dussumieria elopsoides
-13.3616	136.724	Rastrelliger kanagurta	Animalia	Chordata	Teleostei	Scombriformes	Scombridae	Rastrelliger	Rastrelliger kanagurta
-13.5558	136.353	Gerres oyena	Animalia	Chordata	Teleostei	Eupercaria incertae sedis	Gerreidae	Gerres	Gerres oyena
10.645	122.811	Stolephorus indicus	Animalia	Chordata	Teleostei	Clupeiformes	Engraulidae	Stolephorus	Stolephorus indicus
-13.6291	136.315	Photolateralis moretoniensis	Animalia	Chordata	Teleostei	Acanthuriformes	Leiognathidae	Photolateralis	Photolateralis moretoniensis
-14.5383	137.205	Elates ransonnettii	Animalia	Chordata	Teleostei	Perciformes	Platycephalidae	Elates	Elates ransonnettii
-7.12	121.425	Plagiotremus rhinorhynchos	Animalia	Chordata	Teleostei	Blenniiformes	Blenniidae	Plagiotremus	Plagiotremus rhinorhynchos
-8.35354	127.059	Cheilinus oxycephalus	Animalia	Chordata	Teleostei	Eupercaria incertae sedis	Labridae	Cheilinus	Cheilinus oxycephalus
-7.34292	133.95	Caranx ignobilis	Animalia	Chordata	Teleostei	Carangiformes	Carangidae	Caranx	Caranx ignobilis
-10.883	132.283	Eubleekeria splendens	Animalia	Chordata	Teleostei	Acanthuriformes	Leiognathidae	Eubleekeria	Eubleekeria splendens
-14.5717	136.757	Priacanthus tayenus	Animalia	Chordata	Teleostei	Eupercaria incertae sedis	Priacanthidae	Priacanthus	Priacanthus tayenus
-13.4667	136.308	Caranx bucculentus	Animalia	Chordata	Teleostei	Carangiformes	Carangidae	Caranx	Caranx bucculentus
5.8402	118.118	Epinephelus malabaricus	Animalia	Chordata	Teleostei	Perciformes	Serranidae	Epinephelus	Epinephelus malabaricus
-14.4117	136.016	Liocranium pleurostigma	Animalia	Chordata	Teleostei	Perciformes	Tetrarogidae	Liocranium	Liocranium pleurostigma
-13.345	136.736	Photolateralis moretoniensis	Animalia	Chordata	Teleostei	Acanthuriformes	Leiognathidae	Photolateralis	Photolateralis moretoniensis
9.307	123.307	Blenniella bilitonensis	Animalia	Chordata	Teleostei	Blenniiformes	Blenniidae	Blenniella	Blenniella bilitonensis
-14.4283	136.415	Photopectoralis bindus	Animalia	Chordata	Teleostei	Acanthuriformes	Leiognathidae	Photopectoralis	Photopectoralis bindus
10.815	121.008	Parioglossus taeniatus	Animalia	Chordata	Teleostei	Gobiiformes	Microdesmidae	Parioglossus	Parioglossus taeniatus
7.65	98.7667	Halichoeres argus	Animalia	Chordata	Teleostei	Eupercaria incertae sedis	Labridae	Halichoeres	Halichoeres argus
-12.3	130.9	Butis koilomatodon	Animalia	Chordata	Teleostei	Gobiiformes	Eleotridae	Butis	Butis koilomatodon
-9.90153	135.125	Seriolina nigrofasciata	Animalia	Chordata	Teleostei	Carangiformes	Carangidae	Seriolina	Seriolina nigrofasciata
-13.5409	136.484	Trichiurus lepturus	Animalia	Chordata	Teleostei	Scombriformes	Trichiuridae	Trichiurus	Trichiurus lepturus
-14.4492	135.958	Sphyraena putnamae	Animalia	Chordata	Teleostei	Carangaria incertae sedis	Sphyraenidae	Sphyraena	Sphyraena putnamae
-14.4208	136.412	Deveximentum insidiator	Animalia	Chordata	Teleostei	Acanthuriformes	Leiognathidae	Deveximentum	Deveximentum insidiator
-13.3308	136.766	Pentaprion longimanus	Animalia	Chordata	Teleostei	Eupercaria incertae sedis	Gerreidae	Pentaprion	Pentaprion longimanus
-14.49	136.494	Equulites laterofenestra	Animalia	Chordata	Teleostei	Acanthuriformes	Leiognathidae	Equulites	Equulites laterofenestra
-13.5491	136.535	Carangoides talamparoides	Animalia	Chordata	Teleostei	Carangiformes	Carangidae	Carangoides	Carangoides talamparoides
-14.1508	136.23	Euristhmus nudiceps	Animalia	Chordata	Teleostei	Siluriformes	Plotosidae	Euristhmus	Euristhmus nudiceps
-13.6599	125.118	Dactyloptena orientalis	Animalia	Chordata	Teleostei	Dactylopteriformes	Dactylopteridae	Dactyloptena	Dactyloptena orientalis
2.1007	91.5702	Thunnus albacares	Animalia	Chordata	Teleostei	Scombriformes	Scombridae	Thunnus	Thunnus albacares
9.04162	123.235	Lutjanus russellii	Animalia	Chordata	Teleostei	Eupercaria incertae sedis	Lutjanidae	Lutjanus	Lutjanus russellii
-14.1908	136.197	Sardinella gibbosa	Animalia	Chordata	Teleostei	Clupeiformes	Dorosomatidae	Sardinella	Sardinella gibbosa
7.42953	98.8956	Balistapus undulatus	Animalia	Chordata	Teleostei	Tetraodontiformes	Balistidae	Balistapus	Balistapus undulatus
5.61278	103.058	Ostorhinchus multilineatus	Animalia	Chordata	Teleostei	Kurtiformes	Apogonidae	Ostorhinchus	Ostorhinchus multilineatus
-14.1842	136.118	Equulites leuciscus	Animalia	Chordata	Teleostei	Acanthuriformes	Leiognathidae	Equulites	Equulites leuciscus
-5.11887	119.412	Auxis thazard	Animalia	Chordata	Teleostei	Scombriformes	Scombridae	Auxis	Auxis thazard
-14.1925	136.232	Zabidius novemaculeatus	Animalia	Chordata	Teleostei	Acanthuriformes	Ephippidae	Zabidius	Zabidius novemaculeatus
-9.95847	133.867	Psenopsis humerosa	Animalia	Chordata	Teleostei	Scombriformes	Centrolophidae	Psenopsis	Psenopsis humerosa
-14.3633	136.171	Photopectoralis bindus	Animalia	Chordata	Teleostei	Acanthuriformes	Leiognathidae	Photopectoralis	Photopectoralis bindus
-13.5083	136.302	Pentaprion longimanus	Animalia	Chordata	Teleostei	Eupercaria incertae sedis	Gerreidae	Pentaprion	Pentaprion longimanus
8.84261	119.917	Chrysiptera springeri	Animalia	Chordata	Teleostei	Ovalentaria incertae sedis	Pomacentridae	Chrysiptera	Chrysiptera springeri
7.8	98.4167	Sargocentron seychellense	Animalia	Chordata	Teleostei	Holocentriformes	Holocentridae	Sargocentron	Sargocentron seychellense
-14.29	136.093	Photolateralis moretoniensis	Animalia	Chordata	Teleostei	Acanthuriformes	Leiognathidae	Photolateralis	Photolateralis moretoniensis
7.74194	98.3756	Choeroichthys sculptus	Animalia	Chordata	Teleostei	Syngnathiformes	Syngnathidae	Choeroichthys	Choeroichthys sculptus
-8.36289	127.081	Heniochus varius	Animalia	Chordata	Teleostei	Acanthuriformes	Chaetodontidae	Heniochus	Heniochus varius
9.48889	123.917	Trimma stobbsi	Animalia	Chordata	Teleostei	Gobiiformes	Gobiidae	Trimma	Trimma stobbsi
-14.3917	136.092	Upeneus asymmetricus	Animalia	Chordata	Teleostei	Mulliformes	Mullidae	Upeneus	Upeneus asymmetricus
-13.175	136.752	Saurida undosquamis	Animalia	Chordata	Teleostei	Aulopiformes	Synodontidae	Saurida	Saurida undosquamis
5.55	120.25	Amblyglyphidodon leucogaster	Animalia	Chordata	Teleostei	Ovalentaria incertae sedis	Pomacentridae	Amblyglyphidodon	Amblyglyphidodon leucogaster
10.85	122.717	Naso thynnoides	Animalia	Chordata	Teleostei	Acanthuriformes	Acanthuridae	Naso	Naso thynnoides
14.6	120.25	Siganus fuscescens	Animalia	Chordata	Teleostei	Acanthuriformes	Siganidae	Siganus	Siganus fuscescens
-14.17	136.143	Pelates quadrilineatus	Animalia	Chordata	Teleostei	Centrarchiformes	Terapontidae	Pelates	Pelates quadrilineatus
8.0925	134.721	Atrosalarias fuscus	Animalia	Chordata	Teleostei	Blenniiformes	Blenniidae	Atrosalarias	Atrosalarias fuscus
-6	106.75	Paraplagusia bilineata	Animalia	Chordata	Teleostei	Pleuronectiformes	Cynoglossidae	Paraplagusia	Paraplagusia bilineata
-8.17822	125.581	Pomacentrus coelestis	Animalia	Chordata	Teleostei	Ovalentaria incertae sedis	Pomacentridae	Pomacentrus	Pomacentrus coelestis
2.834	104.161	Caesio teres	Animalia	Chordata	Teleostei	Eupercaria incertae sedis	Caesionidae	Caesio	Caesio teres
13.5136	120.93	Parapercis snyderi	Animalia	Chordata	Teleostei	Perciformes	Pinguipedidae	Parapercis	Parapercis snyderi
12.1935	121.016	Stethojulis strigiventer	Animalia	Chordata	Teleostei	Eupercaria incertae sedis	Labridae	Stethojulis	Stethojulis strigiventer
-14.1317	136.215	Apistus carinatus	Animalia	Chordata	Teleostei	Perciformes	Apistidae	Apistus	Apistus carinatus
-8.47642	125.939	Pomacentrus moluccensis	Animalia	Chordata	Teleostei	Ovalentaria incertae sedis	Pomacentridae	Pomacentrus	Pomacentrus moluccensis
-14.125	136.262	Terapon theraps	Animalia	Chordata	Teleostei	Centrarchiformes	Terapontidae	Terapon	Terapon theraps
-5.5528	95.1583	Sargocentron punctatissimum	Animalia	Chordata	Teleostei	Holocentriformes	Holocentridae	Sargocentron	Sargocentron punctatissimum
7.657	98.767	Balistapus undulatus	Animalia	Chordata	Teleostei	Tetraodontiformes	Balistidae	Balistapus	Balistapus undulatus
7.355	134.509	Cheilodipterus isostigmus	Animalia	Chordata	Teleostei	Kurtiformes	Apogonidae	Cheilodipterus	Cheilodipterus isostigmus
1.33	102.33	Bregmaceros pseudolanceolatus	Animalia	Chordata	Teleostei	Gadiformes	Bregmacerotidae	Bregmaceros	Bregmaceros pseudolanceolatus
-8.19646	125.563	Lutjanus monostigma	Animalia	Chordata	Teleostei	Eupercaria incertae sedis	Lutjanidae	Lutjanus	Lutjanus monostigma
-12.77	136.883	Selaroides leptolepis	Animalia	Chordata	Teleostei	Carangiformes	Carangidae	Selaroides	Selaroides leptolepis
10.7333	103.05	Priolepis nuchifasciata	Animalia	Chordata	Teleostei	Gobiiformes	Gobiidae	Priolepis	Priolepis nuchifasciata
-11.95	134.2	Gnathanodon speciosus	Animalia	Chordata	Teleostei	Carangiformes	Carangidae	Gnathanodon	Gnathanodon speciosus
-13.5167	136.532	Trixiphichthys weberi	Animalia	Chordata	Teleostei	Tetraodontiformes	Triacanthidae	Trixiphichthys	Trixiphichthys weberi
9.99639	123.951	Gazza minuta	Animalia	Chordata	Teleostei	Acanthuriformes	Leiognathidae	Gazza	Gazza minuta
7.80175	134.54	Zebrasoma velifer	Animalia	Chordata	Teleostei	Acanthuriformes	Acanthuridae	Zebrasoma	Zebrasoma velifer
-10.3183	132.727	Pygoplites diacanthus	Animalia	Chordata	Teleostei	Acanthuriformes	Pomacanthidae	Pygoplites	Pygoplites diacanthus
-10.8006	136.734	Pseudorhombus diplospilus	Animalia	Chordata	Teleostei	Pleuronectiformes	Paralichthyidae	Pseudorhombus	Pseudorhombus diplospilus
-12.6358	136.88	Platycephalus westraliae	Animalia	Chordata	Teleostei	Perciformes	Platycephalidae	Platycephalus	Platycephalus westraliae
-14.4275	136.453	Sphyraena pinguis	Animalia	Chordata	Teleostei	Carangaria incertae sedis	Sphyraenidae	Sphyraena	Sphyraena pinguis
10.1667	112.567	Myctophum nitidulum	Animalia	Chordata	Teleostei	Myctophiformes	Myctophidae	Myctophum	Myctophum nitidulum
-12.618	130.53	Lutjanus lemniscatus	Animalia	Chordata	Teleostei	Eupercaria incertae sedis	Lutjanidae	Lutjanus	Lutjanus lemniscatus
9.20444	123.454	Trimma stobbsi	Animalia	Chordata	Teleostei	Gobiiformes	Gobiidae	Trimma	Trimma stobbsi
-4.566	129.883	Ostracion meleagris	Animalia	Chordata	Teleostei	Tetraodontiformes	Ostraciidae	Ostracion	Ostracion meleagris
7.00539	134.219	Trimma okinawae	Animalia	Chordata	Teleostei	Gobiiformes	Gobiidae	Trimma	Trimma okinawae
10.3167	124	Istigobius ornatus	Animalia	Chordata	Teleostei	Gobiiformes	Gobiidae	Istigobius	Istigobius ornatus
-5.15	119.467	Ophichthus altipennis	Animalia	Chordata	Teleostei	Anguilliformes	Ophichthidae	Ophichthus	Ophichthus altipennis
12.6269	101.342	Amblygobius phalaena	Animalia	Chordata	Teleostei	Gobiiformes	Gobiidae	Amblygobius	Amblygobius phalaena
12.1675	109.296	Ucla xenogrammus	Animalia	Chordata	Teleostei	Blenniiformes	Tripterygiidae	Ucla	Ucla xenogrammus
-13.55	136.314	Elates ransonnettii	Animalia	Chordata	Teleostei	Perciformes	Platycephalidae	Elates	Elates ransonnettii
12.6897	120.534	Ctenochaetus binotatus	Animalia	Chordata	Teleostei	Acanthuriformes	Acanthuridae	Ctenochaetus	Ctenochaetus binotatus
12.5	112.5	Ambassis gymnocephalus	Animalia	Chordata	Teleostei	Ovalentaria incertae sedis	Ambassidae	Ambassis	Ambassis gymnocephalus
6.90736	122.07	Neostethus zamboangae	Animalia	Chordata	Teleostei	Atheriniformes	Phallostethidae	Neostethus	Neostethus zamboangae
-14.9501	139.95	Lethrinus laticaudis	Animalia	Chordata	Teleostei	Eupercaria incertae sedis	Lethrinidae	Lethrinus	Lethrinus laticaudis
12.3833	100.55	Pterois russelii	Animalia	Chordata	Teleostei	Perciformes	Scorpaenidae	Pterois	Pterois russelii
-13.5167	136.438	Upeneus sundaicus	Animalia	Chordata	Teleostei	Mulliformes	Mullidae	Upeneus	Upeneus sundaicus
-8.414	126.417	Parupeneus cyclostomus	Animalia	Chordata	Teleostei	Mulliformes	Mullidae	Parupeneus	Parupeneus cyclostomus
8.08472	134.729	Bothus mancus	Animalia	Chordata	Teleostei	Pleuronectiformes	Bothidae	Bothus	Bothus mancus
11	123	Gazza minuta	Animalia	Chordata	Teleostei	Acanthuriformes	Leiognathidae	Gazza	Gazza minuta
-11	132.817	Epinephelus quoyanus	Animalia	Chordata	Teleostei	Perciformes	Serranidae	Epinephelus	Epinephelus quoyanus
-10.1689	134.317	Upeneus sulphureus	Animalia	Chordata	Teleostei	Mulliformes	Mullidae	Upeneus	Upeneus sulphureus
-14.1044	123.547	Epinephelus merra	Animalia	Chordata	Teleostei	Perciformes	Serranidae	Epinephelus	Epinephelus merra
-14.2258	136.164	Photolateralis moretoniensis	Animalia	Chordata	Teleostei	Acanthuriformes	Leiognathidae	Photolateralis	Photolateralis moretoniensis
0.956061	127.839	Gymnothorax herrei	Animalia	Chordata	Teleostei	Anguilliformes	Muraenidae	Gymnothorax	Gymnothorax herrei
-14.3092	136.18	Photolateralis moretoniensis	Animalia	Chordata	Teleostei	Acanthuriformes	Leiognathidae	Photolateralis	Photolateralis moretoniensis
-11.4167	134.967	Upeneus sundaicus	Animalia	Chordata	Teleostei	Mulliformes	Mullidae	Upeneus	Upeneus sundaicus
-14.28	136.083	Sardinella gibbosa	Animalia	Chordata	Teleostei	Clupeiformes	Dorosomatidae	Sardinella	Sardinella gibbosa
11	123	Nemipterus bathybius	Animalia	Chordata	Teleostei	Eupercaria incertae sedis	Nemipteridae	Nemipterus	Nemipterus bathybius
-14.1842	136.118	Deveximentum insidiator	Animalia	Chordata	Teleostei	Acanthuriformes	Leiognathidae	Deveximentum	Deveximentum insidiator
-10.6585	136.101	Lutjanus malabaricus	Animalia	Chordata	Teleostei	Eupercaria incertae sedis	Lutjanidae	Lutjanus	Lutjanus malabaricus
-14.4092	136.008	Callionymus grossi	Animalia	Chordata	Teleostei	Callionymiformes	Callionymidae	Callionymus	Callionymus grossi
-14.455	136.384	Inegocia japonica	Animalia	Chordata	Teleostei	Perciformes	Platycephalidae	Inegocia	Inegocia japonica
9.57002	138.212	Lethrinus atkinsoni	Animalia	Chordata	Teleostei	Eupercaria incertae sedis	Lethrinidae	Lethrinus	Lethrinus atkinsoni
10.4344	99.2925	Parascorpaena aurita	Animalia	Chordata	Teleostei	Perciformes	Scorpaenidae	Parascorpaena	Parascorpaena aurita
-11.175	136.375	Pentaprion longimanus	Animalia	Chordata	Teleostei	Eupercaria incertae sedis	Gerreidae	Pentaprion	Pentaprion longimanus
9.585	138.112	Chaetodon citrinellus	Animalia	Chordata	Teleostei	Acanthuriformes	Chaetodontidae	Chaetodon	Chaetodon citrinellus
-12.95	124.333	Triacanthodes ethiops	Animalia	Chordata	Teleostei	Tetraodontiformes	Triacanthodidae	Triacanthodes	Triacanthodes ethiops
-14.455	136.384	Suggrundus macracanthus	Animalia	Chordata	Teleostei	Perciformes	Platycephalidae	Suggrundus	Suggrundus macracanthus
-14.4108	136.342	Ostorhinchus fasciatus	Animalia	Chordata	Teleostei	Kurtiformes	Apogonidae	Ostorhinchus	Ostorhinchus fasciatus
-14.3458	136.08	Choerodon cephalotes	Animalia	Chordata	Teleostei	Eupercaria incertae sedis	Labridae	Choerodon	Choerodon cephalotes
-11.1667	139.05	Pellona ditchela	Animalia	Chordata	Teleostei	Clupeiformes	Pristigasteridae	Pellona	Pellona ditchela
-9.66667	135	Lepidotrigla russelli	Animalia	Chordata	Teleostei	Perciformes	Triglidae	Lepidotrigla	Lepidotrigla russelli
-11.5599	139.576	Trichiurus lepturus	Animalia	Chordata	Teleostei	Scombriformes	Trichiuridae	Trichiurus	Trichiurus lepturus
-11.2268	139.576	Lutjanus sanguineus	Animalia	Chordata	Teleostei	Eupercaria incertae sedis	Lutjanidae	Lutjanus	Lutjanus sanguineus
7.81674	134.528	Epibulus insidiator	Animalia	Chordata	Teleostei	Eupercaria incertae sedis	Labridae	Epibulus	Epibulus insidiator
-11.1424	137.375	Rastrelliger kanagurta	Animalia	Chordata	Teleostei	Scombriformes	Scombridae	Rastrelliger	Rastrelliger kanagurta
10.2667	124	Atherion elymus	Animalia	Chordata	Teleostei	Atheriniformes	Atherinidae	Atherion	Atherion elymus
-14.067	121.767	Hypoatherina temminckii	Animalia	Chordata	Teleostei	Atheriniformes	Atherinidae	Hypoatherina	Hypoatherina temminckii
-10.3465	132.724	Plectropomus leopardus	Animalia	Chordata	Teleostei	Perciformes	Serranidae	Plectropomus	Plectropomus leopardus
-10.433	136.433	Psettodes erumei	Animalia	Chordata	Teleostei	Pleuronectiformes	Psettodidae	Psettodes	Psettodes erumei
7.37167	134.608	Parupeneus barberinus	Animalia	Chordata	Teleostei	Mulliformes	Mullidae	Parupeneus	Parupeneus barberinus
-14.445	136.37	Nemipterus furcosus	Animalia	Chordata	Teleostei	Eupercaria incertae sedis	Nemipteridae	Nemipterus	Nemipterus furcosus
7.50693	134.482	Chaetodon lunulatus	Animalia	Chordata	Teleostei	Acanthuriformes	Chaetodontidae	Chaetodon	Chaetodon lunulatus
-14.155	136.271	Saurida undosquamis	Animalia	Chordata	Teleostei	Aulopiformes	Synodontidae	Saurida	Saurida undosquamis
9.30875	123.328	Cheilinus trilobatus	Animalia	Chordata	Teleostei	Eupercaria incertae sedis	Labridae	Cheilinus	Cheilinus trilobatus
-13.3141	136.756	Selaroides leptolepis	Animalia	Chordata	Teleostei	Carangiformes	Carangidae	Selaroides	Selaroides leptolepis
12.5313	102.052	Johnius borneensis	Animalia	Chordata	Teleostei	Eupercaria incertae sedis	Sciaenidae	Johnius	Johnius borneensis
-10.9233	132.337	Sillago lutea	Animalia	Chordata	Teleostei	Eupercaria incertae sedis	Sillaginidae	Sillago	Sillago lutea
-12.08	132.58	Boleophthalmus caeruleomaculatus	Animalia	Chordata	Teleostei	Gobiiformes	Gobiidae	Boleophthalmus	Boleophthalmus caeruleomaculatus
-10.1212	123.575	Omobranchus elongatus	Animalia	Chordata	Teleostei	Blenniiformes	Blenniidae	Omobranchus	Omobranchus elongatus
-10.225	133.958	Photopectoralis bindus	Animalia	Chordata	Teleostei	Acanthuriformes	Leiognathidae	Photopectoralis	Photopectoralis bindus
-13.15	136.6	Jaydia poeciloptera	Animalia	Chordata	Teleostei	Kurtiformes	Apogonidae	Jaydia	Jaydia poeciloptera
-13.3017	136.76	Jaydia truncata	Animalia	Chordata	Teleostei	Kurtiformes	Apogonidae	Jaydia	Jaydia truncata
-13.32	136.753	Jaydia poeciloptera	Animalia	Chordata	Teleostei	Kurtiformes	Apogonidae	Jaydia	Jaydia poeciloptera
-9.775	128.967	Antigonia malayana	Animalia	Chordata	Teleostei	Acanthuriformes	Caproidae	Antigonia	Antigonia malayana
-12.417	130.817	Fowleria aurita	Animalia	Chordata	Teleostei	Kurtiformes	Apogonidae	Fowleria	Fowleria aurita
-11.0517	130.968	Apistus carinatus	Animalia	Chordata	Teleostei	Perciformes	Apistidae	Apistus	Apistus carinatus
7.31611	134.492	Callogobius hastatus	Animalia	Chordata	Teleostei	Gobiiformes	Gobiidae	Callogobius	Callogobius hastatus
7.58333	121.333	Benthodesmus tenuis	Animalia	Chordata	Teleostei	Scombriformes	Trichiuridae	Benthodesmus	Benthodesmus tenuis
-13.933	121.917	Cheilodipterus lachneri	Animalia	Chordata	Teleostei	Kurtiformes	Apogonidae	Cheilodipterus	Cheilodipterus lachneri
-13.4817	136.314	Thryssa setirostris	Animalia	Chordata	Teleostei	Clupeiformes	Engraulidae	Thryssa	Thryssa setirostris
-13.8674	125.276	Terapon theraps	Animalia	Chordata	Teleostei	Centrarchiformes	Terapontidae	Terapon	Terapon theraps
-8.4336	126.456	Balistapus undulatus	Animalia	Chordata	Teleostei	Tetraodontiformes	Balistidae	Balistapus	Balistapus undulatus
-12.1357	96.8852	Halichoeres claudia	Animalia	Chordata	Teleostei	Eupercaria incertae sedis	Labridae	Halichoeres	Halichoeres claudia
-14.2825	136.143	Nemipterus peronii	Animalia	Chordata	Teleostei	Eupercaria incertae sedis	Nemipteridae	Nemipterus	Nemipterus peronii
-1.9	119.233	Neoepinnula orientalis	Animalia	Chordata	Teleostei	Scombriformes	Gempylidae	Neoepinnula	Neoepinnula orientalis
-9.29599	124.149	Neoglyphidodon crossi	Animalia	Chordata	Teleostei	Ovalentaria incertae sedis	Pomacentridae	Neoglyphidodon	Neoglyphidodon crossi
-13.5175	136.356	Jaydia truncata	Animalia	Chordata	Teleostei	Kurtiformes	Apogonidae	Jaydia	Jaydia truncata
-14.4367	136.303	Netuma thalassina	Animalia	Chordata	Teleostei	Siluriformes	Ariidae	Netuma	Netuma thalassina
-14.155	136.175	Caranx bucculentus	Animalia	Chordata	Teleostei	Carangiformes	Carangidae	Caranx	Caranx bucculentus
-14	116	Kajikia audax	Animalia	Chordata	Teleostei	Carangiformes	Istiophoridae	Kajikia	Kajikia audax
-9.60972	137.176	Centriscus scutatus	Animalia	Chordata	Teleostei	Syngnathiformes	Centriscidae	Centriscus	Centriscus scutatus
-11	132	Lethrinus nebulosus	Animalia	Chordata	Teleostei	Eupercaria incertae sedis	Lethrinidae	Lethrinus	Lethrinus nebulosus
-13.42	125.655	Ostorhinchus fasciatus	Animalia	Chordata	Teleostei	Kurtiformes	Apogonidae	Ostorhinchus	Ostorhinchus fasciatus
13.5114	120.96	Fowleria vaiulae	Animalia	Chordata	Teleostei	Kurtiformes	Apogonidae	Fowleria	Fowleria vaiulae
-11.2	132.05	Epinephelus quoyanus	Animalia	Chordata	Teleostei	Perciformes	Serranidae	Epinephelus	Epinephelus quoyanus
-10.2186	136.402	Trichiurus lepturus	Animalia	Chordata	Teleostei	Scombriformes	Trichiuridae	Trichiurus	Trichiurus lepturus
-10.3333	137.4	Tetrabrachium ocellatum	Animalia	Chordata	Teleostei	Lophiiformes	Tetrabrachiidae	Tetrabrachium	Tetrabrachium ocellatum
-14.5333	136.733	Upeneus sundaicus	Animalia	Chordata	Teleostei	Mulliformes	Mullidae	Upeneus	Upeneus sundaicus
-13.9	121.833	Halichoeres nebulosus	Animalia	Chordata	Teleostei	Eupercaria incertae sedis	Labridae	Halichoeres	Halichoeres nebulosus
-13.5575	136.378	Priacanthus tayenus	Animalia	Chordata	Teleostei	Eupercaria incertae sedis	Priacanthidae	Priacanthus	Priacanthus tayenus
-8.57405	125.371	Pomacentrus lepidogenys	Animalia	Chordata	Teleostei	Ovalentaria incertae sedis	Pomacentridae	Pomacentrus	Pomacentrus lepidogenys
11.8667	109.317	Tripodichthys blochii	Animalia	Chordata	Teleostei	Tetraodontiformes	Triacanthidae	Tripodichthys	Tripodichthys blochii
2.99385	131.8	Calloplesiops altivelis	Animalia	Chordata	Teleostei	Ovalentaria incertae sedis	Plesiopidae	Calloplesiops	Calloplesiops altivelis
-13.5067	136.579	Stolephorus indicus	Animalia	Chordata	Teleostei	Clupeiformes	Engraulidae	Stolephorus	Stolephorus indicus
-10.0167	137.705	Grammatobothus polyophthalmus	Animalia	Chordata	Teleostei	Pleuronectiformes	Bothidae	Grammatobothus	Grammatobothus polyophthalmus
-14.28	136.083	Equulites leuciscus	Animalia	Chordata	Teleostei	Acanthuriformes	Leiognathidae	Equulites	Equulites leuciscus
-8.82393	125.058	Neoglyphidodon crossi	Animalia	Chordata	Teleostei	Ovalentaria incertae sedis	Pomacentridae	Neoglyphidodon	Neoglyphidodon crossi
13.5404	121.098	Synodus variegatus	Animalia	Chordata	Teleostei	Aulopiformes	Synodontidae	Synodus	Synodus variegatus
-12.4683	128.159	Terapon theraps	Animalia	Chordata	Teleostei	Centrarchiformes	Terapontidae	Terapon	Terapon theraps
-14.4583	136.488	Psettodes erumei	Animalia	Chordata	Teleostei	Pleuronectiformes	Psettodidae	Psettodes	Psettodes erumei
12.1822	109.294	Ctenogobiops crocineus	Animalia	Chordata	Teleostei	Gobiiformes	Gobiidae	Ctenogobiops	Ctenogobiops crocineus
13.5755	121.042	Pempheris oualensis	Animalia	Chordata	Teleostei	Acropomatiformes	Pempheridae	Pempheris	Pempheris oualensis
-13.7599	129.37	Caesio cuning	Animalia	Chordata	Teleostei	Eupercaria incertae sedis	Caesionidae	Caesio	Caesio cuning
-14.3908	136.13	Equulites laterofenestra	Animalia	Chordata	Teleostei	Acanthuriformes	Leiognathidae	Equulites	Equulites laterofenestra
-13.4775	136.321	Saurida undosquamis	Animalia	Chordata	Teleostei	Aulopiformes	Synodontidae	Saurida	Saurida undosquamis
-14.3125	136.127	Equulites leuciscus	Animalia	Chordata	Teleostei	Acanthuriformes	Leiognathidae	Equulites	Equulites leuciscus
12.9336	121.73	Diodon liturosus	Animalia	Chordata	Teleostei	Tetraodontiformes	Diodontidae	Diodon	Diodon liturosus
-14.6525	136.819	Photopectoralis bindus	Animalia	Chordata	Teleostei	Acanthuriformes	Leiognathidae	Photopectoralis	Photopectoralis bindus
7.40833	134.356	Canthigaster janthinoptera	Animalia	Chordata	Teleostei	Tetraodontiformes	Tetraodontidae	Canthigaster	Canthigaster janthinoptera
-14.5867	136.723	Saurida undosquamis	Animalia	Chordata	Teleostei	Aulopiformes	Synodontidae	Saurida	Saurida undosquamis
-14.4525	136.586	Deveximentum insidiator	Animalia	Chordata	Teleostei	Acanthuriformes	Leiognathidae	Deveximentum	Deveximentum insidiator
-11.0667	131.3	Johnius laevis	Animalia	Chordata	Teleostei	Eupercaria incertae sedis	Sciaenidae	Johnius	Johnius laevis
4.6	118.783	Atherinomorus endrachtensis	Animalia	Chordata	Teleostei	Atheriniformes	Atherinidae	Atherinomorus	Atherinomorus endrachtensis
7.30311	134.235	Bodianus mesothorax	Animalia	Chordata	Teleostei	Eupercaria incertae sedis	Labridae	Bodianus	Bodianus mesothorax
11.2744	123.804	Plotosus lineatus	Animalia	Chordata	Teleostei	Siluriformes	Plotosidae	Plotosus	Plotosus lineatus
-14.2925	136.096	Carangoides hedlandensis	Animalia	Chordata	Teleostei	Carangiformes	Carangidae	Carangoides	Carangoides hedlandensis
-10.62	137.068	Lepidotrigla russelli	Animalia	Chordata	Teleostei	Perciformes	Triglidae	Lepidotrigla	Lepidotrigla russelli
14.6957	123.379	Bembrops curvatura	Animalia	Chordata	Teleostei	Perciformes	Percophidae	Bembrops	Bembrops curvatura
-10.2007	134.434	Pellona ditchela	Animalia	Chordata	Teleostei	Clupeiformes	Pristigasteridae	Pellona	Pellona ditchela
-8.20184	125.628	Centropyge vrolikii	Animalia	Chordata	Teleostei	Acanthuriformes	Pomacanthidae	Centropyge	Centropyge vrolikii
7.27361	134.491	Gymnapogon urospilotus	Animalia	Chordata	Teleostei	Kurtiformes	Apogonidae	Gymnapogon	Gymnapogon urospilotus
-8.414	126.417	Pomacentrus coelestis	Animalia	Chordata	Teleostei	Ovalentaria incertae sedis	Pomacentridae	Pomacentrus	Pomacentrus coelestis
-13.2108	136.728	Selaroides leptolepis	Animalia	Chordata	Teleostei	Carangiformes	Carangidae	Selaroides	Selaroides leptolepis
7.2595	134.527	Chrysiptera rex	Animalia	Chordata	Teleostei	Ovalentaria incertae sedis	Pomacentridae	Chrysiptera	Chrysiptera rex
-8.60998	125.201	Pomacentrus vaiuli	Animalia	Chordata	Teleostei	Ovalentaria incertae sedis	Pomacentridae	Pomacentrus	Pomacentrus vaiuli
-14.3308	136.153	Scolopsis meridiana	Animalia	Chordata	Teleostei	Eupercaria incertae sedis	Nemipteridae	Scolopsis	Scolopsis meridiana
-7.3925	133.384	Dactyloptena orientalis	Animalia	Chordata	Teleostei	Dactylopteriformes	Dactylopteridae	Dactyloptena	Dactyloptena orientalis
-14.4917	137.263	Deveximentum insidiator	Animalia	Chordata	Teleostei	Acanthuriformes	Leiognathidae	Deveximentum	Deveximentum insidiator
-8.23002	125.616	Pervagor melanocephalus	Animalia	Chordata	Teleostei	Tetraodontiformes	Monacanthidae	Pervagor	Pervagor melanocephalus
-1.25	116.833	Scatophagus argus	Animalia	Chordata	Teleostei	Acanthuriformes	Scatophagidae	Scatophagus	Scatophagus argus
-13.51	136.547	Terapon theraps	Animalia	Chordata	Teleostei	Centrarchiformes	Terapontidae	Terapon	Terapon theraps
-5.61667	130.817	Scopelogadus mizolepis	Animalia	Chordata	Teleostei	Beryciformes	Melamphaidae	Scopelogadus	Scopelogadus mizolepis
7.82057	134.63	Myripristis violacea	Animalia	Chordata	Teleostei	Holocentriformes	Holocentridae	Myripristis	Myripristis violacea
9.81305	138.346	Arcygobius baliurus	Animalia	Chordata	Teleostei	Gobiiformes	Gobiidae	Arcygobius	Arcygobius baliurus
-13.4275	136.327	Carangoides humerosus	Animalia	Chordata	Teleostei	Carangiformes	Carangidae	Carangoides	Carangoides humerosus
7.60389	98.3792	Cheilodipterus quinquelineatus	Animalia	Chordata	Teleostei	Kurtiformes	Apogonidae	Cheilodipterus	Cheilodipterus quinquelineatus
5.36667	103.25	Ostorhinchus pleuron	Animalia	Chordata	Teleostei	Kurtiformes	Apogonidae	Ostorhinchus	Ostorhinchus pleuron
13.8	124.4	Stiphodon elegans	Animalia	Chordata	Teleostei	Gobiiformes	Gobiidae	Stiphodon	Stiphodon elegans
-14.27	136.213	Carangoides talamparoides	Animalia	Chordata	Teleostei	Carangiformes	Carangidae	Carangoides	Carangoides talamparoides
-12.1833	96.8667	Naso lituratus	Animalia	Chordata	Teleostei	Acanthuriformes	Acanthuridae	Naso	Naso lituratus
-13.5525	136.317	Eubleekeria splendens	Animalia	Chordata	Teleostei	Acanthuriformes	Leiognathidae	Eubleekeria	Eubleekeria splendens
-12.223	132.166	Thryssa hamiltonii	Animalia	Chordata	Teleostei	Clupeiformes	Engraulidae	Thryssa	Thryssa hamiltonii
-14.2067	136.147	Sardinella albella	Animalia	Chordata	Teleostei	Clupeiformes	Dorosomatidae	Sardinella	Sardinella albella
-13.545	136.442	Ulua aurochs	Animalia	Chordata	Teleostei	Carangiformes	Carangidae	Ulua	Ulua aurochs
-13.98	136.47	Crenimugil crenilabis	Animalia	Chordata	Teleostei	Mugiliformes	Mugilidae	Crenimugil	Crenimugil crenilabis
-14.1808	136.216	Sardinella albella	Animalia	Chordata	Teleostei	Clupeiformes	Dorosomatidae	Sardinella	Sardinella albella
-5.86697	106.595	Siganus rivulatus	Animalia	Chordata	Teleostei	Acanthuriformes	Siganidae	Siganus	Siganus rivulatus
-14.3766	136.119	Elates ransonnettii	Animalia	Chordata	Teleostei	Perciformes	Platycephalidae	Elates	Elates ransonnettii
-14.0667	121.767	Thysanophrys chiltonae	Animalia	Chordata	Teleostei	Perciformes	Platycephalidae	Thysanophrys	Thysanophrys chiltonae
-13.5491	136.535	Saurida undosquamis	Animalia	Chordata	Teleostei	Aulopiformes	Synodontidae	Saurida	Saurida undosquamis
11.0167	101.285	Brachypleura novaezeelandiae	Animalia	Chordata	Teleostei	Pleuronectiformes	Citharidae	Brachypleura	Brachypleura novaezeelandiae
9.31667	123.317	Torquigener hypselogeneion	Animalia	Chordata	Teleostei	Tetraodontiformes	Tetraodontidae	Torquigener	Torquigener hypselogeneion
-12.5333	123.55	Ostorhinchus novemfasciatus	Animalia	Chordata	Teleostei	Kurtiformes	Apogonidae	Ostorhinchus	Ostorhinchus novemfasciatus
13.5308	121.854	Pycnochromis amboinensis	Animalia	Chordata	Teleostei	Ovalentaria incertae sedis	Pomacentridae	Pycnochromis	Pycnochromis amboinensis
-8.81575	125.078	Thalassoma amblycephalum	Animalia	Chordata	Teleostei	Eupercaria incertae sedis	Labridae	Thalassoma	Thalassoma amblycephalum
-13.515	136.532	Nemipterus hexodon	Animalia	Chordata	Teleostei	Eupercaria incertae sedis	Nemipteridae	Nemipterus	Nemipterus hexodon
9.54545	138.083	Ctenochaetus striatus	Animalia	Chordata	Teleostei	Acanthuriformes	Acanthuridae	Ctenochaetus	Ctenochaetus striatus
-10.9392	130.267	Terapon theraps	Animalia	Chordata	Teleostei	Centrarchiformes	Terapontidae	Terapon	Terapon theraps
-10.432	134.248	Uropterygius concolor	Animalia	Chordata	Teleostei	Anguilliformes	Muraenidae	Uropterygius	Uropterygius concolor
-14.315	136.075	Photolateralis moretoniensis	Animalia	Chordata	Teleostei	Acanthuriformes	Leiognathidae	Photolateralis	Photolateralis moretoniensis
-11.5667	133.2	Carangoides humerosus	Animalia	Chordata	Teleostei	Carangiformes	Carangidae	Carangoides	Carangoides humerosus
7.44286	134.354	Gymnothorax buroensis	Animalia	Chordata	Teleostei	Anguilliformes	Muraenidae	Gymnothorax	Gymnothorax buroensis
-13.1641	136.725	Elates ransonnettii	Animalia	Chordata	Teleostei	Perciformes	Platycephalidae	Elates	Elates ransonnettii
-10.75	134	Abalistes stellatus	Animalia	Chordata	Teleostei	Tetraodontiformes	Balistidae	Abalistes	Abalistes stellatus
-12.144	132.44	Stolephorus brachycephalus	Animalia	Chordata	Teleostei	Clupeiformes	Engraulidae	Stolephorus	Stolephorus brachycephalus
-5.40833	122.624	Caesio cuning	Animalia	Chordata	Teleostei	Eupercaria incertae sedis	Caesionidae	Caesio	Caesio cuning
-14.1684	136.161	Lagocephalus sceleratus	Animalia	Chordata	Teleostei	Tetraodontiformes	Tetraodontidae	Lagocephalus	Lagocephalus sceleratus
-14.1842	136.118	Equulites leuciscus	Animalia	Chordata	Teleostei	Acanthuriformes	Leiognathidae	Equulites	Equulites leuciscus
11.728	102.51	Chaetodon octofasciatus	Animalia	Chordata	Teleostei	Acanthuriformes	Chaetodontidae	Chaetodon	Chaetodon octofasciatus
-1.18542	136.082	Euthynnus affinis	Animalia	Chordata	Teleostei	Scombriformes	Scombridae	Euthynnus	Euthynnus affinis
-13.1783	136.778	Ostorhinchus fasciatus	Animalia	Chordata	Teleostei	Kurtiformes	Apogonidae	Ostorhinchus	Ostorhinchus fasciatus
9.47395	138.045	Pseudobalistes flavimarginatus	Animalia	Chordata	Teleostei	Tetraodontiformes	Balistidae	Pseudobalistes	Pseudobalistes flavimarginatus
-14.49	136.494	Photopectoralis bindus	Animalia	Chordata	Teleostei	Acanthuriformes	Leiognathidae	Photopectoralis	Photopectoralis bindus
-12.45	130.8	Chaetodontoplus duboulayi	Animalia	Chordata	Teleostei	Acanthuriformes	Pomacanthidae	Chaetodontoplus	Chaetodontoplus duboulayi
12.3611	109.261	Diproctacanthus xanthurus	Animalia	Chordata	Teleostei	Eupercaria incertae sedis	Labridae	Diproctacanthus	Diproctacanthus xanthurus
-14.1508	136.23	Pellona ditchela	Animalia	Chordata	Teleostei	Clupeiformes	Pristigasteridae	Pellona	Pellona ditchela
-12.0717	136.75	Trixiphichthys weberi	Animalia	Chordata	Teleostei	Tetraodontiformes	Triacanthidae	Trixiphichthys	Trixiphichthys weberi
-14.985	121.653	Tylerius spinosissimus	Animalia	Chordata	Teleostei	Tetraodontiformes	Tetraodontidae	Tylerius	Tylerius spinosissimus
-9.19792	124.321	Stethojulis bandanensis	Animalia	Chordata	Teleostei	Eupercaria incertae sedis	Labridae	Stethojulis	Stethojulis bandanensis
-7.48319	112.944	Mystus gulio	Animalia	Chordata	Teleostei	Siluriformes	Bagridae	Mystus	Mystus gulio
-11.0517	130.598	Deveximentum insidiator	Animalia	Chordata	Teleostei	Acanthuriformes	Leiognathidae	Deveximentum	Deveximentum insidiator
-14.5867	136.723	Pentaprion longimanus	Animalia	Chordata	Teleostei	Eupercaria incertae sedis	Gerreidae	Pentaprion	Pentaprion longimanus
7.62328	134.515	Cirripectes stigmaticus	Animalia	Chordata	Teleostei	Blenniiformes	Blenniidae	Cirripectes	Cirripectes stigmaticus
-10.8933	132.473	Johnius borneensis	Animalia	Chordata	Teleostei	Eupercaria incertae sedis	Sciaenidae	Johnius	Johnius borneensis
-11.035	130.536	Lactarius lactarius	Animalia	Chordata	Teleostei	Carangaria incertae sedis	Lactariidae	Lactarius	Lactarius lactarius
-14.1633	136.127	Photopectoralis bindus	Animalia	Chordata	Teleostei	Acanthuriformes	Leiognathidae	Photopectoralis	Photopectoralis bindus
-11.3833	134.667	Lethrinus laticaudis	Animalia	Chordata	Teleostei	Eupercaria incertae sedis	Lethrinidae	Lethrinus	Lethrinus laticaudis
-10.965	130.33	Photolateralis moretoniensis	Animalia	Chordata	Teleostei	Acanthuriformes	Leiognathidae	Photolateralis	Photolateralis moretoniensis
-11.641	133.44	Lethrinus laticaudis	Animalia	Chordata	Teleostei	Eupercaria incertae sedis	Lethrinidae	Lethrinus	Lethrinus laticaudis
-13.5142	136.303	Jaydia truncata	Animalia	Chordata	Teleostei	Kurtiformes	Apogonidae	Jaydia	Jaydia truncata
7.78611	98.3958	Ostorhinchus compressus	Animalia	Chordata	Teleostei	Kurtiformes	Apogonidae	Ostorhinchus	Ostorhinchus compressus
9.20444	123.454	Trimma trioculatum	Animalia	Chordata	Teleostei	Gobiiformes	Gobiidae	Trimma	Trimma trioculatum
8.8086	119.81	Labroides dimidiatus	Animalia	Chordata	Teleostei	Eupercaria incertae sedis	Labridae	Labroides	Labroides dimidiatus
-12.4083	129.908	Scolopsis meridiana	Animalia	Chordata	Teleostei	Eupercaria incertae sedis	Nemipteridae	Scolopsis	Scolopsis meridiana
13.5167	139.967	Gonostoma atlanticum	Animalia	Chordata	Teleostei	Stomiiformes	Gonostomatidae	Gonostoma	Gonostoma atlanticum
-9.85	133	Argyrops spinifer	Animalia	Chordata	Teleostei	Eupercaria incertae sedis	Sparidae	Argyrops	Argyrops spinifer
-12.6575	136.827	Aurigequula fasciata	Animalia	Chordata	Teleostei	Acanthuriformes	Leiognathidae	Aurigequula	Aurigequula fasciata
-14.4591	136.373	Saurida undosquamis	Animalia	Chordata	Teleostei	Aulopiformes	Synodontidae	Saurida	Saurida undosquamis
-11.8833	131.25	Tragulichthys jaculiferus	Animalia	Chordata	Teleostei	Tetraodontiformes	Diodontidae	Tragulichthys	Tragulichthys jaculiferus
-14.5783	136.838	Psettodes erumei	Animalia	Chordata	Teleostei	Pleuronectiformes	Psettodidae	Psettodes	Psettodes erumei
7.58611	98.3681	Wetmorella nigropinnata	Animalia	Chordata	Teleostei	Eupercaria incertae sedis	Labridae	Wetmorella	Wetmorella nigropinnata
7.29778	134.489	Heniochus monoceros	Animalia	Chordata	Teleostei	Acanthuriformes	Chaetodontidae	Heniochus	Heniochus monoceros
6.8	126.3	Siganus fuscescens	Animalia	Chordata	Teleostei	Acanthuriformes	Siganidae	Siganus	Siganus fuscescens
-14.435	136.475	Jaydia truncata	Animalia	Chordata	Teleostei	Kurtiformes	Apogonidae	Jaydia	Jaydia truncata
-13.5108	136.387	Caranx bucculentus	Animalia	Chordata	Teleostei	Carangiformes	Carangidae	Caranx	Caranx bucculentus
12.6183	120.501	Centropyge bispinosa	Animalia	Chordata	Teleostei	Acanthuriformes	Pomacanthidae	Centropyge	Centropyge bispinosa
-13.5491	136.31	Carangoides hedlandensis	Animalia	Chordata	Teleostei	Carangiformes	Carangidae	Carangoides	Carangoides hedlandensis
9.58583	138.143	Gymnothorax flavimarginatus	Animalia	Chordata	Teleostei	Anguilliformes	Muraenidae	Gymnothorax	Gymnothorax flavimarginatus
-14.455	136.384	Jaydia truncata	Animalia	Chordata	Teleostei	Kurtiformes	Apogonidae	Jaydia	Jaydia truncata
-14.333	136.25	Paraplagusia sinerama	Animalia	Chordata	Teleostei	Pleuronectiformes	Cynoglossidae	Paraplagusia	Paraplagusia sinerama
13.5328	121.103	Helcogramma striata	Animalia	Chordata	Teleostei	Blenniiformes	Tripterygiidae	Helcogramma	Helcogramma striata
-8.54817	125.588	Choerodon zamboangae	Animalia	Chordata	Teleostei	Eupercaria incertae sedis	Labridae	Choerodon	Choerodon zamboangae
-12.2158	123.005	Halichoeres hortulanus	Animalia	Chordata	Teleostei	Eupercaria incertae sedis	Labridae	Halichoeres	Halichoeres hortulanus
10.381	114.367	Rhinecanthus aculeatus	Animalia	Chordata	Teleostei	Tetraodontiformes	Balistidae	Rhinecanthus	Rhinecanthus aculeatus
7.34861	134.533	Tylosurus punctulatus	Animalia	Chordata	Teleostei	Beloniformes	Belonidae	Tylosurus	Tylosurus punctulatus
-13.6417	136.311	Lagocephalus sceleratus	Animalia	Chordata	Teleostei	Tetraodontiformes	Tetraodontidae	Lagocephalus	Lagocephalus sceleratus
-12.2379	122.983	Acanthurus triostegus	Animalia	Chordata	Teleostei	Acanthuriformes	Acanthuridae	Acanthurus	Acanthurus triostegus
-13.7497	129.374	Choerodon cyanodus	Animalia	Chordata	Teleostei	Eupercaria incertae sedis	Labridae	Choerodon	Choerodon cyanodus
-13.2754	124.743	Lethrinus lentjan	Animalia	Chordata	Teleostei	Eupercaria incertae sedis	Lethrinidae	Lethrinus	Lethrinus lentjan
7.49225	134.425	Myripristis pralinia	Animalia	Chordata	Teleostei	Holocentriformes	Holocentridae	Myripristis	Myripristis pralinia
-14.4617	136.43	Jaydia truncata	Animalia	Chordata	Teleostei	Kurtiformes	Apogonidae	Jaydia	Jaydia truncata
-11.3617	139.567	Parupeneus heptacanthus	Animalia	Chordata	Teleostei	Mulliformes	Mullidae	Parupeneus	Parupeneus heptacanthus
12.2	100.233	Pseudotriacanthus strigilifer	Animalia	Chordata	Teleostei	Tetraodontiformes	Triacanthidae	Pseudotriacanthus	Pseudotriacanthus strigilifer
-13.56	136.438	Lagocephalus sceleratus	Animalia	Chordata	Teleostei	Tetraodontiformes	Tetraodontidae	Lagocephalus	Lagocephalus sceleratus
-13.5275	136.32	Jaydia poeciloptera	Animalia	Chordata	Teleostei	Kurtiformes	Apogonidae	Jaydia	Jaydia poeciloptera
13.5404	121.098	Synodus binotatus	Animalia	Chordata	Teleostei	Aulopiformes	Synodontidae	Synodus	Synodus binotatus
-14.4583	136.488	Epinephelus sexfasciatus	Animalia	Chordata	Teleostei	Perciformes	Serranidae	Epinephelus	Epinephelus sexfasciatus
9.20444	123.454	Neoglyphidodon nigroris	Animalia	Chordata	Teleostei	Ovalentaria incertae sedis	Pomacentridae	Neoglyphidodon	Neoglyphidodon nigroris
-10.967	132.167	Pseudorhombus arsius	Animalia	Chordata	Teleostei	Pleuronectiformes	Paralichthyidae	Pseudorhombus	Pseudorhombus arsius
-12.4667	129.708	Pentapodus porosus	Animalia	Chordata	Teleostei	Eupercaria incertae sedis	Nemipteridae	Pentapodus	Pentapodus porosus
-10.9842	130.301	Jaydia poeciloptera	Animalia	Chordata	Teleostei	Kurtiformes	Apogonidae	Jaydia	Jaydia poeciloptera
-8.44241	126.478	Chromis weberi	Animalia	Chordata	Teleostei	Ovalentaria incertae sedis	Pomacentridae	Chromis	Chromis weberi
12.2	100.233	Rhynchostracion nasus	Animalia	Chordata	Teleostei	Tetraodontiformes	Ostraciidae	Rhynchostracion	Rhynchostracion nasus
-10.6686	134.743	Selaroides leptolepis	Animalia	Chordata	Teleostei	Carangiformes	Carangidae	Selaroides	Selaroides leptolepis
-13.4775	136.321	Elates ransonnettii	Animalia	Chordata	Teleostei	Perciformes	Platycephalidae	Elates	Elates ransonnettii
-12.25	123	Callechelys catostoma	Animalia	Chordata	Teleostei	Anguilliformes	Ophichthidae	Callechelys	Callechelys catostoma
10.4875	108.958	Scarus frenatus	Animalia	Chordata	Teleostei	Eupercaria incertae sedis	Scaridae	Scarus	Scarus frenatus
7.34778	134.502	Bostrychus sinensis	Animalia	Chordata	Teleostei	Gobiiformes	Eleotridae	Bostrychus	Bostrychus sinensis
-12.75	136.75	Scomberomorus commerson	Animalia	Chordata	Teleostei	Scombriformes	Scombridae	Scomberomorus	Scomberomorus commerson
9.48889	123.917	Cephalopholis sexmaculata	Animalia	Chordata	Teleostei	Perciformes	Serranidae	Cephalopholis	Cephalopholis sexmaculata
12.8113	100.821	Netuma thalassina	Animalia	Chordata	Teleostei	Siluriformes	Ariidae	Netuma	Netuma thalassina
-14.4617	136.43	Sardinella gibbosa	Animalia	Chordata	Teleostei	Clupeiformes	Dorosomatidae	Sardinella	Sardinella gibbosa
-13.5678	136.468	Choerodon cephalotes	Animalia	Chordata	Teleostei	Eupercaria incertae sedis	Labridae	Choerodon	Choerodon cephalotes
-10.193	133	Selar crumenophthalmus	Animalia	Chordata	Teleostei	Carangiformes	Carangidae	Selar	Selar crumenophthalmus
-14.4917	135.982	Equulites leuciscus	Animalia	Chordata	Teleostei	Acanthuriformes	Leiognathidae	Equulites	Equulites leuciscus
-10.505	137.697	Grammatobothus polyophthalmus	Animalia	Chordata	Teleostei	Pleuronectiformes	Bothidae	Grammatobothus	Grammatobothus polyophthalmus
-14.1791	136.13	Scomberoides tala	Animalia	Chordata	Teleostei	Carangiformes	Carangidae	Scomberoides	Scomberoides tala
-8.52096	125.613	Wetmorella nigropinnata	Animalia	Chordata	Teleostei	Eupercaria incertae sedis	Labridae	Wetmorella	Wetmorella nigropinnata
9.32156	122.792	Ambassis nalua	Animalia	Chordata	Teleostei	Ovalentaria incertae sedis	Ambassidae	Ambassis	Ambassis nalua
-14.3092	136.18	Saurida undosquamis	Animalia	Chordata	Teleostei	Aulopiformes	Synodontidae	Saurida	Saurida undosquamis
9.585	138.112	Scolopsis bilineata	Animalia	Chordata	Teleostei	Eupercaria incertae sedis	Nemipteridae	Scolopsis	Scolopsis bilineata
-13.51	136.367	Eubleekeria splendens	Animalia	Chordata	Teleostei	Acanthuriformes	Leiognathidae	Eubleekeria	Eubleekeria splendens
5.8619	103.101	Elates ransonnettii	Animalia	Chordata	Teleostei	Perciformes	Platycephalidae	Elates	Elates ransonnettii
-13.5417	136.514	Caranx bucculentus	Animalia	Chordata	Teleostei	Carangiformes	Carangidae	Caranx	Caranx bucculentus
7.95	135.883	Diaphus fulgens	Animalia	Chordata	Teleostei	Myctophiformes	Myctophidae	Diaphus	Diaphus fulgens
-13.1587	136.899	Scomberomorus queenslandicus	Animalia	Chordata	Teleostei	Scombriformes	Scombridae	Scomberomorus	Scomberomorus queenslandicus
-14.1001	121.892	Zanclus cornutus	Animalia	Chordata	Teleostei	Acanthuriformes	Zanclidae	Zanclus	Zanclus cornutus
12.5194	124.638	Chaetodon octofasciatus	Animalia	Chordata	Teleostei	Acanthuriformes	Chaetodontidae	Chaetodon	Chaetodon octofasciatus
-14.4283	136.415	Gazza minuta	Animalia	Chordata	Teleostei	Acanthuriformes	Leiognathidae	Gazza	Gazza minuta
10	93	Lutjanus monostigma	Animalia	Chordata	Teleostei	Eupercaria incertae sedis	Lutjanidae	Lutjanus	Lutjanus monostigma
-10.9408	130.343	Nemipterus hexodon	Animalia	Chordata	Teleostei	Eupercaria incertae sedis	Nemipteridae	Nemipterus	Nemipterus hexodon
-7.52583	136.01	Decapterus muroadsi	Animalia	Chordata	Teleostei	Carangiformes	Carangidae	Decapterus	Decapterus muroadsi
-6.04069	106.86	Trichiurus lepturus	Animalia	Chordata	Teleostei	Scombriformes	Trichiuridae	Trichiurus	Trichiurus lepturus
-14.2258	136.062	Johnius borneensis	Animalia	Chordata	Teleostei	Eupercaria incertae sedis	Sciaenidae	Johnius	Johnius borneensis
-8.41084	127.312	Labroides dimidiatus	Animalia	Chordata	Teleostei	Eupercaria incertae sedis	Labridae	Labroides	Labroides dimidiatus
12.6261	120.479	Pristicon rufus	Animalia	Chordata	Teleostei	Kurtiformes	Apogonidae	Pristicon	Pristicon rufus
-8.57166	122.195	Calumia godeffroyi	Animalia	Chordata	Teleostei	Gobiiformes	Eleotridae	Calumia	Calumia godeffroyi
-12.2159	123.004	Dascyllus reticulatus	Animalia	Chordata	Teleostei	Ovalentaria incertae sedis	Pomacentridae	Dascyllus	Dascyllus reticulatus
12.5333	92.8167	Carangoides coeruleopinnatus	Animalia	Chordata	Teleostei	Carangiformes	Carangidae	Carangoides	Carangoides coeruleopinnatus
-8.414	126.417	Naso lituratus	Animalia	Chordata	Teleostei	Acanthuriformes	Acanthuridae	Naso	Naso lituratus
13.5404	121.098	Trimma caesiura	Animalia	Chordata	Teleostei	Gobiiformes	Gobiidae	Trimma	Trimma caesiura
-14.2842	136.138	Apistus carinatus	Animalia	Chordata	Teleostei	Perciformes	Apistidae	Apistus	Apistus carinatus
10	93	Coryphaenoides macrolophus	Animalia	Chordata	Teleostei	Gadiformes	Macrouridae	Coryphaenoides	Coryphaenoides macrolophus
6.10546	118.447	Cephalopholis microprion	Animalia	Chordata	Teleostei	Perciformes	Serranidae	Cephalopholis	Cephalopholis microprion
-10.25	130.033	Champsodon atridorsalis	Animalia	Chordata	Teleostei	Acropomatiformes	Champsodontidae	Champsodon	Champsodon atridorsalis
13.5721	121.042	Trimma stobbsi	Animalia	Chordata	Teleostei	Gobiiformes	Gobiidae	Trimma	Trimma stobbsi
-12.4104	137.343	Photopectoralis bindus	Animalia	Chordata	Teleostei	Acanthuriformes	Leiognathidae	Photopectoralis	Photopectoralis bindus
8.0825	134.688	Synodus capricornis	Animalia	Chordata	Teleostei	Aulopiformes	Synodontidae	Synodus	Synodus capricornis
-8.418	127.309	Stegastes lacrymatus	Animalia	Chordata	Teleostei	Ovalentaria incertae sedis	Pomacentridae	Stegastes	Stegastes lacrymatus
9.57328	138.202	Scolopsis bilineata	Animalia	Chordata	Teleostei	Eupercaria incertae sedis	Nemipteridae	Scolopsis	Scolopsis bilineata
-13.5641	136.361	Photolateralis moretoniensis	Animalia	Chordata	Teleostei	Acanthuriformes	Leiognathidae	Photolateralis	Photolateralis moretoniensis
-14.4551	124.973	Choerodon schoenleinii	Animalia	Chordata	Teleostei	Eupercaria incertae sedis	Labridae	Choerodon	Choerodon schoenleinii
2	126	Katsuwonus pelamis	Animalia	Chordata	Teleostei	Scombriformes	Scombridae	Katsuwonus	Katsuwonus pelamis
-8.80576	125.087	Chromis weberi	Animalia	Chordata	Teleostei	Ovalentaria incertae sedis	Pomacentridae	Chromis	Chromis weberi
-13.1783	136.778	Pentaprion longimanus	Animalia	Chordata	Teleostei	Eupercaria incertae sedis	Gerreidae	Pentaprion	Pentaprion longimanus
-10.817	133.833	Suggrundus macracanthus	Animalia	Chordata	Teleostei	Perciformes	Platycephalidae	Suggrundus	Suggrundus macracanthus
9.61271	138.186	Ctenochaetus striatus	Animalia	Chordata	Teleostei	Acanthuriformes	Acanthuridae	Ctenochaetus	Ctenochaetus striatus
-14.3308	136.153	Ostorhinchus fasciatus	Animalia	Chordata	Teleostei	Kurtiformes	Apogonidae	Ostorhinchus	Ostorhinchus fasciatus
-7.10167	134.943	Terapon theraps	Animalia	Chordata	Teleostei	Centrarchiformes	Terapontidae	Terapon	Terapon theraps
-13.505	136.558	Thryssa setirostris	Animalia	Chordata	Teleostei	Clupeiformes	Engraulidae	Thryssa	Thryssa setirostris
-11.3336	135.467	Gerres oyena	Animalia	Chordata	Teleostei	Eupercaria incertae sedis	Gerreidae	Gerres	Gerres oyena
5.8402	118.118	Hyporhamphus neglectus	Animalia	Chordata	Teleostei	Beloniformes	Hemiramphidae	Hyporhamphus	Hyporhamphus neglectus
12.614	100.886	Pentapodus setosus	Animalia	Chordata	Teleostei	Eupercaria incertae sedis	Nemipteridae	Pentapodus	Pentapodus setosus
-8.13593	125.643	Chaetodon kleinii	Animalia	Chordata	Teleostei	Acanthuriformes	Chaetodontidae	Chaetodon	Chaetodon kleinii
-14.2067	136.147	Jaydia poeciloptera	Animalia	Chordata	Teleostei	Kurtiformes	Apogonidae	Jaydia	Jaydia poeciloptera
-14.3475	136.056	Lutjanus lutjanus	Animalia	Chordata	Teleostei	Eupercaria incertae sedis	Lutjanidae	Lutjanus	Lutjanus lutjanus
-13.4667	129.025	Photopectoralis bindus	Animalia	Chordata	Teleostei	Acanthuriformes	Leiognathidae	Photopectoralis	Photopectoralis bindus
13.6375	121.804	Polyipnus spinifer	Animalia	Chordata	Teleostei	Stomiiformes	Sternoptychidae	Polyipnus	Polyipnus spinifer
7.18758	134.449	Myripristis kuntee	Animalia	Chordata	Teleostei	Holocentriformes	Holocentridae	Myripristis	Myripristis kuntee
-13.2917	136.841	Priacanthus tayenus	Animalia	Chordata	Teleostei	Eupercaria incertae sedis	Priacanthidae	Priacanthus	Priacanthus tayenus
-12.715	136.892	Elates ransonnettii	Animalia	Chordata	Teleostei	Perciformes	Platycephalidae	Elates	Elates ransonnettii
-13.9667	138.7	Aseraggodes dubius	Animalia	Chordata	Teleostei	Pleuronectiformes	Soleidae	Aseraggodes	Aseraggodes dubius
12.1758	109.279	Synchiropus morrisoni	Animalia	Chordata	Teleostei	Callionymiformes	Callionymidae	Synchiropus	Synchiropus morrisoni
9.16667	97.7833	Pristiapogon exostigma	Animalia	Chordata	Teleostei	Kurtiformes	Apogonidae	Pristiapogon	Pristiapogon exostigma
-13.34	136.953	Carangoides talamparoides	Animalia	Chordata	Teleostei	Carangiformes	Carangidae	Carangoides	Carangoides talamparoides
7.34861	134.529	Aeoliscus strigatus	Animalia	Chordata	Teleostei	Syngnathiformes	Centriscidae	Aeoliscus	Aeoliscus strigatus
-12.25	130.25	Scomberomorus semifasciatus	Animalia	Chordata	Teleostei	Scombriformes	Scombridae	Scomberomorus	Scomberomorus semifasciatus
-10.353	133.483	Pristipomoides multidens	Animalia	Chordata	Teleostei	Eupercaria incertae sedis	Lutjanidae	Pristipomoides	Pristipomoides multidens
-11.183	132.05	Ostorhinchus pallidofasciatus	Animalia	Chordata	Teleostei	Kurtiformes	Apogonidae	Ostorhinchus	Ostorhinchus pallidofasciatus
-8.58463	125.329	Heniochus acuminatus	Animalia	Chordata	Teleostei	Acanthuriformes	Chaetodontidae	Heniochus	Heniochus acuminatus
-13.6275	136.329	Carangoides humerosus	Animalia	Chordata	Teleostei	Carangiformes	Carangidae	Carangoides	Carangoides humerosus
3.65	131.367	Diaphus splendidus	Animalia	Chordata	Teleostei	Myctophiformes	Myctophidae	Diaphus	Diaphus splendidus
-14.2275	136.088	Elates ransonnettii	Animalia	Chordata	Teleostei	Perciformes	Platycephalidae	Elates	Elates ransonnettii
-13.3233	136.738	Photopectoralis bindus	Animalia	Chordata	Teleostei	Acanthuriformes	Leiognathidae	Photopectoralis	Photopectoralis bindus
12.8453	120.749	Parupeneus heptacanthus	Animalia	Chordata	Teleostei	Mulliformes	Mullidae	Parupeneus	Parupeneus heptacanthus
-13.51	136.53	Photolateralis moretoniensis	Animalia	Chordata	Teleostei	Acanthuriformes	Leiognathidae	Photolateralis	Photolateralis moretoniensis
-13.56	136.438	Caranx bucculentus	Animalia	Chordata	Teleostei	Carangiformes	Carangidae	Caranx	Caranx bucculentus
-9.35	133.2	Champsodon longipinnis	Animalia	Chordata	Teleostei	Acropomatiformes	Champsodontidae	Champsodon	Champsodon longipinnis
12.6111	100.908	Chanos chanos	Animalia	Chordata	Teleostei	Gonorynchiformes	Chanidae	Chanos	Chanos chanos
-14.2183	136.228	Pseudorhombus spinosus	Animalia	Chordata	Teleostei	Pleuronectiformes	Paralichthyidae	Pseudorhombus	Pseudorhombus spinosus
-10.433	136.116	Sphyraena forsteri	Animalia	Chordata	Teleostei	Carangaria incertae sedis	Sphyraenidae	Sphyraena	Sphyraena forsteri
2.8631	131.73	Paracirrhites forsteri	Animalia	Chordata	Teleostei	Centrarchiformes	Cirrhitidae	Paracirrhites	Paracirrhites forsteri
4.72275	119.148	Scolopsis margaritifera	Animalia	Chordata	Teleostei	Eupercaria incertae sedis	Nemipteridae	Scolopsis	Scolopsis margaritifera
9.56742	138.187	Parupeneus barberinus	Animalia	Chordata	Teleostei	Mulliformes	Mullidae	Parupeneus	Parupeneus barberinus
-14.3633	135.998	Upeneus tragula	Animalia	Chordata	Teleostei	Mulliformes	Mullidae	Upeneus	Upeneus tragula
-12.6358	136.88	Brachypleura novaezeelandiae	Animalia	Chordata	Teleostei	Pleuronectiformes	Citharidae	Brachypleura	Brachypleura novaezeelandiae
-13.275	136.75	Pentaprion longimanus	Animalia	Chordata	Teleostei	Eupercaria incertae sedis	Gerreidae	Pentaprion	Pentaprion longimanus
-12.337	132.423	Polydactylus macrochir	Animalia	Chordata	Teleostei	Carangaria incertae sedis	Polynemidae	Polydactylus	Polydactylus macrochir
-14.5808	136.839	Suggrundus macracanthus	Animalia	Chordata	Teleostei	Perciformes	Platycephalidae	Suggrundus	Suggrundus macracanthus
-13.5509	136.3	Eubleekeria splendens	Animalia	Chordata	Teleostei	Acanthuriformes	Leiognathidae	Eubleekeria	Eubleekeria splendens
-13.51	136.367	Apistus carinatus	Animalia	Chordata	Teleostei	Perciformes	Apistidae	Apistus	Apistus carinatus
10.374	114.374	Forcipiger flavissimus	Animalia	Chordata	Teleostei	Acanthuriformes	Chaetodontidae	Forcipiger	Forcipiger flavissimus
10.56	99.3844	Epinephelus corallicola	Animalia	Chordata	Teleostei	Perciformes	Serranidae	Epinephelus	Epinephelus corallicola
-8.24158	125.614	Pseudochromis marshallensis	Animalia	Chordata	Teleostei	Ovalentaria incertae sedis	Pseudochromidae	Pseudochromis	Pseudochromis marshallensis
9.64667	138.169	Sargocentron tiere	Animalia	Chordata	Teleostei	Holocentriformes	Holocentridae	Sargocentron	Sargocentron tiere
7.50693	134.482	Scarus dimidiatus	Animalia	Chordata	Teleostei	Eupercaria incertae sedis	Scaridae	Scarus	Scarus dimidiatus
12.3208	100.728	Jaydia ellioti	Animalia	Chordata	Teleostei	Kurtiformes	Apogonidae	Jaydia	Jaydia ellioti
-8.40823	127.319	Labroides pectoralis	Animalia	Chordata	Teleostei	Eupercaria incertae sedis	Labridae	Labroides	Labroides pectoralis
-12.6358	136.88	Ostorhinchus fasciatus	Animalia	Chordata	Teleostei	Kurtiformes	Apogonidae	Ostorhinchus	Ostorhinchus fasciatus
7.2595	134.527	Parupeneus multifasciatus	Animalia	Chordata	Teleostei	Mulliformes	Mullidae	Parupeneus	Parupeneus multifasciatus
-13.1883	136.724	Jaydia poeciloptera	Animalia	Chordata	Teleostei	Kurtiformes	Apogonidae	Jaydia	Jaydia poeciloptera
13.6855	120.892	Oxycheilinus bimaculatus	Animalia	Chordata	Teleostei	Eupercaria incertae sedis	Labridae	Oxycheilinus	Oxycheilinus bimaculatus
-13.2166	136.768	Rastrelliger kanagurta	Animalia	Chordata	Teleostei	Scombriformes	Scombridae	Rastrelliger	Rastrelliger kanagurta
1.44559	125.213	Spratelloides gracilis	Animalia	Chordata	Teleostei	Clupeiformes	Spratelloididae	Spratelloides	Spratelloides gracilis
-13.4867	136.31	Pentaprion longimanus	Animalia	Chordata	Teleostei	Eupercaria incertae sedis	Gerreidae	Pentaprion	Pentaprion longimanus
-12.132	132.365	Cryptocentrus tentaculatus	Animalia	Chordata	Teleostei	Gobiiformes	Gobiidae	Cryptocentrus	Cryptocentrus tentaculatus
-13.3058	136.736	Selaroides leptolepis	Animalia	Chordata	Teleostei	Carangiformes	Carangidae	Selaroides	Selaroides leptolepis
-14.3525	136.146	Equulites laterofenestra	Animalia	Chordata	Teleostei	Acanthuriformes	Leiognathidae	Equulites	Equulites laterofenestra
12.0207	137.001	Nesiarchus nasutus	Animalia	Chordata	Teleostei	Scombriformes	Gempylidae	Nesiarchus	Nesiarchus nasutus
9.08333	123.267	Naso unicornis	Animalia	Chordata	Teleostei	Acanthuriformes	Acanthuridae	Naso	Naso unicornis
-10.3167	133.083	Pristipomoides multidens	Animalia	Chordata	Teleostei	Eupercaria incertae sedis	Lutjanidae	Pristipomoides	Pristipomoides multidens
-12.6	139	Carangoides coeruleopinnatus	Animalia	Chordata	Teleostei	Carangiformes	Carangidae	Carangoides	Carangoides coeruleopinnatus
-14.2208	136.216	Inegocia japonica	Animalia	Chordata	Teleostei	Perciformes	Platycephalidae	Inegocia	Inegocia japonica
-11.0192	130.523	Photolateralis moretoniensis	Animalia	Chordata	Teleostei	Acanthuriformes	Leiognathidae	Photolateralis	Photolateralis moretoniensis
9.57968	138.108	Hemigymnus melapterus	Animalia	Chordata	Teleostei	Eupercaria incertae sedis	Labridae	Hemigymnus	Hemigymnus melapterus
-14.4108	136.342	Deveximentum insidiator	Animalia	Chordata	Teleostei	Acanthuriformes	Leiognathidae	Deveximentum	Deveximentum insidiator
13.583	120.833	Pseudoplesiops annae	Animalia	Chordata	Teleostei	Ovalentaria incertae sedis	Pseudochromidae	Pseudoplesiops	Pseudoplesiops annae
11.7192	100.113	Selar crumenophthalmus	Animalia	Chordata	Teleostei	Carangiformes	Carangidae	Selar	Selar crumenophthalmus
-13.165	136.79	Upeneus sulphureus	Animalia	Chordata	Teleostei	Mulliformes	Mullidae	Upeneus	Upeneus sulphureus
-12.8517	137.652	Muraenesox cinereus	Animalia	Chordata	Teleostei	Anguilliformes	Muraenesocidae	Muraenesox	Muraenesox cinereus
-11.03	130.639	Nemipterus hexodon	Animalia	Chordata	Teleostei	Eupercaria incertae sedis	Nemipteridae	Nemipterus	Nemipterus hexodon
-13.5333	139.1	Lepturacanthus savala	Animalia	Chordata	Teleostei	Scombriformes	Trichiuridae	Lepturacanthus	Lepturacanthus savala
-14.3467	136.072	Scolopsis meridiana	Animalia	Chordata	Teleostei	Eupercaria incertae sedis	Nemipteridae	Scolopsis	Scolopsis meridiana
13.5074	121.829	Lutjanus decussatus	Animalia	Chordata	Teleostei	Eupercaria incertae sedis	Lutjanidae	Lutjanus	Lutjanus decussatus
13.5456	121.097	Cirrhilabrus rubripinnis	Animalia	Chordata	Teleostei	Eupercaria incertae sedis	Labridae	Cirrhilabrus	Cirrhilabrus rubripinnis
-2.13333	118.517	Lubbockichthys multisquamatus	Animalia	Chordata	Teleostei	Ovalentaria incertae sedis	Pseudochromidae	Lubbockichthys	Lubbockichthys multisquamatus
-8.18487	125.574	Anyperodon leucogrammicus	Animalia	Chordata	Teleostei	Perciformes	Serranidae	Anyperodon	Anyperodon leucogrammicus
7.92083	98.2711	Eviota sebreei	Animalia	Chordata	Teleostei	Gobiiformes	Gobiidae	Eviota	Eviota sebreei
2.87298	131.742	Eviota melasma	Animalia	Chordata	Teleostei	Gobiiformes	Gobiidae	Eviota	Eviota melasma
-13.4391	136.328	Caranx bucculentus	Animalia	Chordata	Teleostei	Carangiformes	Carangidae	Caranx	Caranx bucculentus
-12.543	123.54	Acanthurus nigricans	Animalia	Chordata	Teleostei	Acanthuriformes	Acanthuridae	Acanthurus	Acanthurus nigricans
-10.6755	133.184	Lutjanus vitta	Animalia	Chordata	Teleostei	Eupercaria incertae sedis	Lutjanidae	Lutjanus	Lutjanus vitta
-14.2458	136.065	Terapon theraps	Animalia	Chordata	Teleostei	Centrarchiformes	Terapontidae	Terapon	Terapon theraps
-13.6425	136.317	Carangoides hedlandensis	Animalia	Chordata	Teleostei	Carangiformes	Carangidae	Carangoides	Carangoides hedlandensis
-11.0883	130.608	Mene maculata	Animalia	Chordata	Teleostei	Carangaria incertae sedis	Menidae	Mene	Mene maculata
-13.1092	136.79	Kumococius rodericensis	Animalia	Chordata	Teleostei	Perciformes	Platycephalidae	Kumococius	Kumococius rodericensis
-8.476	127.163	Gambusia affinis	Animalia	Chordata	Teleostei	Cyprinodontiformes	Poeciliidae	Gambusia	Gambusia affinis
12.2017	109.292	Ostorhinchus aureus	Animalia	Chordata	Teleostei	Kurtiformes	Apogonidae	Ostorhinchus	Ostorhinchus aureus
14.246	120.479	Centropyge tibicen	Animalia	Chordata	Teleostei	Acanthuriformes	Pomacanthidae	Centropyge	Centropyge tibicen
-12.1333	125.317	Fistularia petimba	Animalia	Chordata	Teleostei	Syngnathiformes	Fistulariidae	Fistularia	Fistularia petimba
-14.9617	139.7	Minous trachycephalus	Animalia	Chordata	Teleostei	Perciformes	Synanceiidae	Minous	Minous trachycephalus
7.47083	98.3264	Balistapus undulatus	Animalia	Chordata	Teleostei	Tetraodontiformes	Balistidae	Balistapus	Balistapus undulatus
-14.885	137.742	Parequula melbournensis	Animalia	Chordata	Teleostei	Eupercaria incertae sedis	Gerreidae	Parequula	Parequula melbournensis
-2.02486	130.693	Bryaninops tigris	Animalia	Chordata	Teleostei	Gobiiformes	Gobiidae	Bryaninops	Bryaninops tigris
-12.488	130.9	Lophiocharon trisignatus	Animalia	Chordata	Teleostei	Lophiiformes	Histiophrynidae	Lophiocharon	Lophiocharon trisignatus
-13.0608	136.817	Carangoides malabaricus	Animalia	Chordata	Teleostei	Carangiformes	Carangidae	Carangoides	Carangoides malabaricus
-8.38697	127.278	Acanthurus olivaceus	Animalia	Chordata	Teleostei	Acanthuriformes	Acanthuridae	Acanthurus	Acanthurus olivaceus
-14.9501	139.95	Meuschenia australis	Animalia	Chordata	Teleostei	Tetraodontiformes	Monacanthidae	Meuschenia	Meuschenia australis
-5.16772	90.4862	Thunnus albacares	Animalia	Chordata	Teleostei	Scombriformes	Scombridae	Thunnus	Thunnus albacares
-12.1408	123.185	Variola albimarginata	Animalia	Chordata	Teleostei	Perciformes	Serranidae	Variola	Variola albimarginata
-10.9408	130.343	Photopectoralis bindus	Animalia	Chordata	Teleostei	Acanthuriformes	Leiognathidae	Photopectoralis	Photopectoralis bindus
-10.6339	137.134	Carangoides chrysophrys	Animalia	Chordata	Teleostei	Carangiformes	Carangidae	Carangoides	Carangoides chrysophrys
6.87285	122.048	Parupeneus multifasciatus	Animalia	Chordata	Teleostei	Mulliformes	Mullidae	Parupeneus	Parupeneus multifasciatus
7.34861	134.447	Sargocentron diadema	Animalia	Chordata	Teleostei	Holocentriformes	Holocentridae	Sargocentron	Sargocentron diadema
-14.3777	124.977	Plectorhinchus albovittatus	Animalia	Chordata	Teleostei	Eupercaria incertae sedis	Haemulidae	Plectorhinchus	Plectorhinchus albovittatus
-14.3108	136.193	Deveximentum insidiator	Animalia	Chordata	Teleostei	Acanthuriformes	Leiognathidae	Deveximentum	Deveximentum insidiator
-12.3	132.254	Nemapteryx armiger	Animalia	Chordata	Teleostei	Siluriformes	Ariidae	Nemapteryx	Nemapteryx armiger
-14.3917	136.13	Equulites leuciscus	Animalia	Chordata	Teleostei	Acanthuriformes	Leiognathidae	Equulites	Equulites leuciscus
7.417	99.211	Chaetodon lineolatus	Animalia	Chordata	Teleostei	Acanthuriformes	Chaetodontidae	Chaetodon	Chaetodon lineolatus
-12.229	132.285	Eleutheronema tetradactylum	Animalia	Chordata	Teleostei	Carangaria incertae sedis	Polynemidae	Eleutheronema	Eleutheronema tetradactylum
-12.853	129.667	Pempheris ypsilychnus	Animalia	Chordata	Teleostei	Acropomatiformes	Pempheridae	Pempheris	Pempheris ypsilychnus
-5.52667	132.297	Pseudochromis bitaeniatus	Animalia	Chordata	Teleostei	Ovalentaria incertae sedis	Pseudochromidae	Pseudochromis	Pseudochromis bitaeniatus
-14.5	136.1	Equulites leuciscus	Animalia	Chordata	Teleostei	Acanthuriformes	Leiognathidae	Equulites	Equulites leuciscus
9.41962	138.034	Plectorhinchus lineatus	Animalia	Chordata	Teleostei	Eupercaria incertae sedis	Haemulidae	Plectorhinchus	Plectorhinchus lineatus
-12.1682	96.8934	Gymnothorax undulatus	Animalia	Chordata	Teleostei	Anguilliformes	Muraenidae	Gymnothorax	Gymnothorax undulatus
7.295	134.49	Halichoeres hortulanus	Animalia	Chordata	Teleostei	Eupercaria incertae sedis	Labridae	Halichoeres	Halichoeres hortulanus
-13.6366	136.331	Gerres oyena	Animalia	Chordata	Teleostei	Eupercaria incertae sedis	Gerreidae	Gerres	Gerres oyena
6.89586	122.045	Gymnothorax fimbriatus	Animalia	Chordata	Teleostei	Anguilliformes	Muraenidae	Gymnothorax	Gymnothorax fimbriatus
-13.2467	136.737	Pentaprion longimanus	Animalia	Chordata	Teleostei	Eupercaria incertae sedis	Gerreidae	Pentaprion	Pentaprion longimanus
-14.3342	136.06	Carangoides humerosus	Animalia	Chordata	Teleostei	Carangiformes	Carangidae	Carangoides	Carangoides humerosus
-0.075889	130.175	Ecsenius namiyei	Animalia	Chordata	Teleostei	Blenniiformes	Blenniidae	Ecsenius	Ecsenius namiyei
-10	107.5	Leiuranus semicinctus	Animalia	Chordata	Teleostei	Anguilliformes	Ophichthidae	Leiuranus	Leiuranus semicinctus
9.58223	138.191	Chlorurus microrhinos	Animalia	Chordata	Teleostei	Eupercaria incertae sedis	Scaridae	Chlorurus	Chlorurus microrhinos
-12.7892	136.874	Cynoglossus kopsii	Animalia	Chordata	Teleostei	Pleuronectiformes	Cynoglossidae	Cynoglossus	Cynoglossus kopsii
12.9462	121.725	Trimma striatum	Animalia	Chordata	Teleostei	Gobiiformes	Gobiidae	Trimma	Trimma striatum
-11.972	123.38	Apogon crassiceps	Animalia	Chordata	Teleostei	Kurtiformes	Apogonidae	Apogon	Apogon crassiceps
-13.575	139.868	Seriola hippos	Animalia	Chordata	Teleostei	Carangiformes	Carangidae	Seriola	Seriola hippos
-10.9392	130.267	Lagocephalus spadiceus	Animalia	Chordata	Teleostei	Tetraodontiformes	Tetraodontidae	Lagocephalus	Lagocephalus spadiceus
9.60096	138.134	Ctenochaetus striatus	Animalia	Chordata	Teleostei	Acanthuriformes	Acanthuridae	Ctenochaetus	Ctenochaetus striatus
9.59444	138.193	Pristiapogon exostigma	Animalia	Chordata	Teleostei	Kurtiformes	Apogonidae	Pristiapogon	Pristiapogon exostigma
2.79918	131.755	Synodus jaculum	Animalia	Chordata	Teleostei	Aulopiformes	Synodontidae	Synodus	Synodus jaculum
12.6175	120.49	Pseudoplesiops annae	Animalia	Chordata	Teleostei	Ovalentaria incertae sedis	Pseudochromidae	Pseudoplesiops	Pseudoplesiops annae
-14.4617	136.43	Photolateralis moretoniensis	Animalia	Chordata	Teleostei	Acanthuriformes	Leiognathidae	Photolateralis	Photolateralis moretoniensis
-13.5409	136.484	Gazza minuta	Animalia	Chordata	Teleostei	Acanthuriformes	Leiognathidae	Gazza	Gazza minuta
-8.3622	127.075	Forcipiger longirostris	Animalia	Chordata	Teleostei	Acanthuriformes	Chaetodontidae	Forcipiger	Forcipiger longirostris
-10.025	135.958	Parupeneus chrysopleuron	Animalia	Chordata	Teleostei	Mulliformes	Mullidae	Parupeneus	Parupeneus chrysopleuron
7.27464	134.526	Pseudocheilinus evanidus	Animalia	Chordata	Teleostei	Eupercaria incertae sedis	Labridae	Pseudocheilinus	Pseudocheilinus evanidus
-13.46	136.315	Scolopsis meridiana	Animalia	Chordata	Teleostei	Eupercaria incertae sedis	Nemipteridae	Scolopsis	Scolopsis meridiana
-14.0167	126.533	Ellochelon vaigiensis	Animalia	Chordata	Teleostei	Mugiliformes	Mugilidae	Ellochelon	Ellochelon vaigiensis
-13.2267	136.729	Pentaprion longimanus	Animalia	Chordata	Teleostei	Eupercaria incertae sedis	Gerreidae	Pentaprion	Pentaprion longimanus
-10.9408	130.343	Upeneus sulphureus	Animalia	Chordata	Teleostei	Mulliformes	Mullidae	Upeneus	Upeneus sulphureus
-10.433	132.75	Dactyloptena macracantha	Animalia	Chordata	Teleostei	Dactylopteriformes	Dactylopteridae	Dactyloptena	Dactyloptena macracantha
-13.9114	121.908	Lutjanus monostigma	Animalia	Chordata	Teleostei	Eupercaria incertae sedis	Lutjanidae	Lutjanus	Lutjanus monostigma
14.0767	120.605	Andamia cyclocheilus	Animalia	Chordata	Teleostei	Blenniiformes	Blenniidae	Andamia	Andamia cyclocheilus
9.3779	118.582	Gobiodon quinquestrigatus	Animalia	Chordata	Teleostei	Gobiiformes	Gobiidae	Gobiodon	Gobiodon quinquestrigatus
-11.0367	130.616	Pomadasys kaakan	Animalia	Chordata	Teleostei	Eupercaria incertae sedis	Haemulidae	Pomadasys	Pomadasys kaakan
-13.475	125.683	Lutjanus carponotatus	Animalia	Chordata	Teleostei	Eupercaria incertae sedis	Lutjanidae	Lutjanus	Lutjanus carponotatus
-14.2158	136.141	Carangoides humerosus	Animalia	Chordata	Teleostei	Carangiformes	Carangidae	Carangoides	Carangoides humerosus
-14.4683	136.288	Sillago burrus	Animalia	Chordata	Teleostei	Eupercaria incertae sedis	Sillaginidae	Sillago	Sillago burrus
-14.2716	136.118	Photopectoralis bindus	Animalia	Chordata	Teleostei	Acanthuriformes	Leiognathidae	Photopectoralis	Photopectoralis bindus
-13.5083	136.302	Anodontostoma chacunda	Animalia	Chordata	Teleostei	Clupeiformes	Dorosomatidae	Anodontostoma	Anodontostoma chacunda
-13.3192	136.76	Jaydia poeciloptera	Animalia	Chordata	Teleostei	Kurtiformes	Apogonidae	Jaydia	Jaydia poeciloptera
9.47395	138.045	Myripristis murdjan	Animalia	Chordata	Teleostei	Holocentriformes	Holocentridae	Myripristis	Myripristis murdjan
-14.3433	136.067	Ostorhinchus fasciatus	Animalia	Chordata	Teleostei	Kurtiformes	Apogonidae	Ostorhinchus	Ostorhinchus fasciatus
12.5	120.833	Pleurosicya plicata	Animalia	Chordata	Teleostei	Gobiiformes	Gobiidae	Pleurosicya	Pleurosicya plicata
5.8	120.562	Gavialiceps javanicus	Animalia	Chordata	Teleostei	Anguilliformes	Muraenesocidae	Gavialiceps	Gavialiceps javanicus
-12.233	122.983	Eviota spilota	Animalia	Chordata	Teleostei	Gobiiformes	Gobiidae	Eviota	Eviota spilota
-14.2858	136.173	Herklotsichthys koningsbergeri	Animalia	Chordata	Teleostei	Clupeiformes	Dorosomatidae	Herklotsichthys	Herklotsichthys koningsbergeri
-14.4575	136.535	Deveximentum insidiator	Animalia	Chordata	Teleostei	Acanthuriformes	Leiognathidae	Deveximentum	Deveximentum insidiator
-13.4575	136.32	Stolephorus indicus	Animalia	Chordata	Teleostei	Clupeiformes	Engraulidae	Stolephorus	Stolephorus indicus
7.12395	134.279	Scarus oviceps	Animalia	Chordata	Teleostei	Eupercaria incertae sedis	Scaridae	Scarus	Scarus oviceps
-11.0492	130.547	Johnius amblycephalus	Animalia	Chordata	Teleostei	Eupercaria incertae sedis	Sciaenidae	Johnius	Johnius amblycephalus
-11.27	132.15	Caranx melampygus	Animalia	Chordata	Teleostei	Carangiformes	Carangidae	Caranx	Caranx melampygus
-13.5383	136.327	Centriscus scutatus	Animalia	Chordata	Teleostei	Syngnathiformes	Centriscidae	Centriscus	Centriscus scutatus
-1.983	99.433	Sphyraena forsteri	Animalia	Chordata	Teleostei	Carangaria incertae sedis	Sphyraenidae	Sphyraena	Sphyraena forsteri
-14.5883	137.135	Elates ransonnettii	Animalia	Chordata	Teleostei	Perciformes	Platycephalidae	Elates	Elates ransonnettii
-14.4316	136.444	Equulites leuciscus	Animalia	Chordata	Teleostei	Acanthuriformes	Leiognathidae	Equulites	Equulites leuciscus
-8.36661	127.116	Cephalopholis urodeta	Animalia	Chordata	Teleostei	Perciformes	Serranidae	Cephalopholis	Cephalopholis urodeta
7.34389	134.576	Dischistodus perspicillatus	Animalia	Chordata	Teleostei	Ovalentaria incertae sedis	Pomacentridae	Dischistodus	Dischistodus perspicillatus
-13.4575	136.32	Upeneus sundaicus	Animalia	Chordata	Teleostei	Mulliformes	Mullidae	Upeneus	Upeneus sundaicus
-11.0108	130.497	Nemipterus marginatus	Animalia	Chordata	Teleostei	Eupercaria incertae sedis	Nemipteridae	Nemipterus	Nemipterus marginatus
-10.1342	133.759	Caranx ignobilis	Animalia	Chordata	Teleostei	Carangiformes	Carangidae	Caranx	Caranx ignobilis
13.5074	120.978	Thysanophrys chiltonae	Animalia	Chordata	Teleostei	Perciformes	Platycephalidae	Thysanophrys	Thysanophrys chiltonae
10.6833	122.583	Ostorhinchus cavitensis	Animalia	Chordata	Teleostei	Kurtiformes	Apogonidae	Ostorhinchus	Ostorhinchus cavitensis
-12.172	132.256	Prionobutis microps	Animalia	Chordata	Teleostei	Gobiiformes	Eleotridae	Prionobutis	Prionobutis microps
-12.5294	123.427	Coelorinchus goobala	Animalia	Chordata	Teleostei	Gadiformes	Macrouridae	Coelorinchus	Coelorinchus goobala
7.37229	123.437	Ostorhinchus novemfasciatus	Animalia	Chordata	Teleostei	Kurtiformes	Apogonidae	Ostorhinchus	Ostorhinchus novemfasciatus
9.52055	138.069	Chlorurus japanensis	Animalia	Chordata	Teleostei	Eupercaria incertae sedis	Scaridae	Chlorurus	Chlorurus japanensis
10.3	124.033	Ostorhinchus nigrofasciatus	Animalia	Chordata	Teleostei	Kurtiformes	Apogonidae	Ostorhinchus	Ostorhinchus nigrofasciatus
-14.4108	136.342	Callionymus goodladi	Animalia	Chordata	Teleostei	Callionymiformes	Callionymidae	Callionymus	Callionymus goodladi
-13.3616	136.724	Equulites laterofenestra	Animalia	Chordata	Teleostei	Acanthuriformes	Leiognathidae	Equulites	Equulites laterofenestra
3	126	Cypselurus poecilopterus	Animalia	Chordata	Teleostei	Beloniformes	Exocoetidae	Cypselurus	Cypselurus poecilopterus
-14.2258	136.099	Gazza minuta	Animalia	Chordata	Teleostei	Acanthuriformes	Leiognathidae	Gazza	Gazza minuta
-5.15	119.3	Epinephelus merra	Animalia	Chordata	Teleostei	Perciformes	Serranidae	Epinephelus	Epinephelus merra
-13.5283	136.327	Carangoides humerosus	Animalia	Chordata	Teleostei	Carangiformes	Carangidae	Carangoides	Carangoides humerosus
7.48981	134.509	Gazza minuta	Animalia	Chordata	Teleostei	Acanthuriformes	Leiognathidae	Gazza	Gazza minuta
-13.9667	123.892	Lutjanus malabaricus	Animalia	Chordata	Teleostei	Eupercaria incertae sedis	Lutjanidae	Lutjanus	Lutjanus malabaricus
2.9772	131.8	Sargocentron microstoma	Animalia	Chordata	Teleostei	Holocentriformes	Holocentridae	Sargocentron	Sargocentron microstoma
13.7975	124.132	Ostorhinchus taeniophorus	Animalia	Chordata	Teleostei	Kurtiformes	Apogonidae	Ostorhinchus	Ostorhinchus taeniophorus
8.88527	119.894	Acanthurus xanthopterus	Animalia	Chordata	Teleostei	Acanthuriformes	Acanthuridae	Acanthurus	Acanthurus xanthopterus
6.74167	125.612	Myctophum brachygnathum	Animalia	Chordata	Teleostei	Myctophiformes	Myctophidae	Myctophum	Myctophum brachygnathum
12.1653	100.843	Jaydia ellioti	Animalia	Chordata	Teleostei	Kurtiformes	Apogonidae	Jaydia	Jaydia ellioti
-14.3475	135.998	Gerres oblongus	Animalia	Chordata	Teleostei	Eupercaria incertae sedis	Gerreidae	Gerres	Gerres oblongus
-7.91014	135.684	Rogadius serratus	Animalia	Chordata	Teleostei	Perciformes	Platycephalidae	Rogadius	Rogadius serratus
-8.35354	127.059	Pomacentrus auriventris	Animalia	Chordata	Teleostei	Ovalentaria incertae sedis	Pomacentridae	Pomacentrus	Pomacentrus auriventris
-14.4459	136.358	Sardinella gibbosa	Animalia	Chordata	Teleostei	Clupeiformes	Dorosomatidae	Sardinella	Sardinella gibbosa
-14.1833	128.642	Sillaginops macrolepis	Animalia	Chordata	Teleostei	Eupercaria incertae sedis	Sillaginidae	Sillaginops	Sillaginops macrolepis
-13.4466	136.318	Pomadasys trifasciatus	Animalia	Chordata	Teleostei	Eupercaria incertae sedis	Haemulidae	Pomadasys	Pomadasys trifasciatus
7.35669	134.575	Pleurosicya bilobata	Animalia	Chordata	Teleostei	Gobiiformes	Gobiidae	Pleurosicya	Pleurosicya bilobata
7.1125	134.244	Hemigymnus fasciatus	Animalia	Chordata	Teleostei	Eupercaria incertae sedis	Labridae	Hemigymnus	Hemigymnus fasciatus
11.6833	121.167	Myctophum pristilepis	Animalia	Chordata	Teleostei	Myctophiformes	Myctophidae	Myctophum	Myctophum pristilepis
-5.86333	106.597	Hemiglyphidodon plagiometopon	Animalia	Chordata	Teleostei	Ovalentaria incertae sedis	Pomacentridae	Hemiglyphidodon	Hemiglyphidodon plagiometopon
-10.4417	136.117	Uranoscopus oligolepis	Animalia	Chordata	Teleostei	Perciformes	Uranoscopidae	Uranoscopus	Uranoscopus oligolepis
13.6882	120.827	Dascyllus trimaculatus	Animalia	Chordata	Teleostei	Ovalentaria incertae sedis	Pomacentridae	Dascyllus	Dascyllus trimaculatus
-11.0083	132.05	Parastromateus niger	Animalia	Chordata	Teleostei	Carangiformes	Carangidae	Parastromateus	Parastromateus niger
7.76111	98.4794	Valenciennea sexguttata	Animalia	Chordata	Teleostei	Gobiiformes	Gobiidae	Valenciennea	Valenciennea sexguttata
-13.5175	136.356	Pomadasys trifasciatus	Animalia	Chordata	Teleostei	Eupercaria incertae sedis	Haemulidae	Pomadasys	Pomadasys trifasciatus
-9.18817	124.389	Acanthurus nigrofuscus	Animalia	Chordata	Teleostei	Acanthuriformes	Acanthuridae	Acanthurus	Acanthurus nigrofuscus
-11.0667	130.617	Parastromateus niger	Animalia	Chordata	Teleostei	Carangiformes	Carangidae	Parastromateus	Parastromateus niger
-14.445	136.435	Equulites leuciscus	Animalia	Chordata	Teleostei	Acanthuriformes	Leiognathidae	Equulites	Equulites leuciscus
9.08333	123.267	Tylosurus crocodilus	Animalia	Chordata	Teleostei	Beloniformes	Belonidae	Tylosurus	Tylosurus crocodilus
-14.17	136.241	Deveximentum insidiator	Animalia	Chordata	Teleostei	Acanthuriformes	Leiognathidae	Deveximentum	Deveximentum insidiator
13.8104	120.209	Hemigymnus melapterus	Animalia	Chordata	Teleostei	Eupercaria incertae sedis	Labridae	Hemigymnus	Hemigymnus melapterus
-14.305	136.178	Elates ransonnettii	Animalia	Chordata	Teleostei	Perciformes	Platycephalidae	Elates	Elates ransonnettii
-14.3725	136.142	Pardachirus pavoninus	Animalia	Chordata	Teleostei	Pleuronectiformes	Soleidae	Pardachirus	Pardachirus pavoninus
-14.6192	136.747	Saurida argentea	Animalia	Chordata	Teleostei	Aulopiformes	Synodontidae	Saurida	Saurida argentea
-10.5	105.666	Plectranthias nanus	Animalia	Chordata	Teleostei	Perciformes	Serranidae	Plectranthias	Plectranthias nanus
9.706	99.984	Lutjanus johnii	Animalia	Chordata	Teleostei	Eupercaria incertae sedis	Lutjanidae	Lutjanus	Lutjanus johnii
-8.82624	125.046	Melichthys vidua	Animalia	Chordata	Teleostei	Tetraodontiformes	Balistidae	Melichthys	Melichthys vidua
-8.84869	125.018	Pycnochromis margaritifer	Animalia	Chordata	Teleostei	Ovalentaria incertae sedis	Pomacentridae	Pycnochromis	Pycnochromis margaritifer
-14.5593	137.25	Lutjanus vitta	Animalia	Chordata	Teleostei	Eupercaria incertae sedis	Lutjanidae	Lutjanus	Lutjanus vitta
13.1702	100.924	Cephalopholis boenak	Animalia	Chordata	Teleostei	Perciformes	Serranidae	Cephalopholis	Cephalopholis boenak
7.48164	134.457	Priacanthus blochii	Animalia	Chordata	Teleostei	Eupercaria incertae sedis	Priacanthidae	Priacanthus	Priacanthus blochii
-12.317	130.883	Lutjanus russellii	Animalia	Chordata	Teleostei	Eupercaria incertae sedis	Lutjanidae	Lutjanus	Lutjanus russellii
-13.2508	136.731	Jaydia truncata	Animalia	Chordata	Teleostei	Kurtiformes	Apogonidae	Jaydia	Jaydia truncata
9.54545	138.083	Scarus schlegeli	Animalia	Chordata	Teleostei	Eupercaria incertae sedis	Scaridae	Scarus	Scarus schlegeli
-7.5	132.5	Parupeneus trifasciatus	Animalia	Chordata	Teleostei	Mulliformes	Mullidae	Parupeneus	Parupeneus trifasciatus
10.4953	99.2553	Scolopsis ciliata	Animalia	Chordata	Teleostei	Eupercaria incertae sedis	Nemipteridae	Scolopsis	Scolopsis ciliata
-14.2192	136.198	Eubleekeria splendens	Animalia	Chordata	Teleostei	Acanthuriformes	Leiognathidae	Eubleekeria	Eubleekeria splendens
4.71758	119.402	Epinephelus corallicola	Animalia	Chordata	Teleostei	Perciformes	Serranidae	Epinephelus	Epinephelus corallicola
-10.1689	134.317	Trichiurus lepturus	Animalia	Chordata	Teleostei	Scombriformes	Trichiuridae	Trichiurus	Trichiurus lepturus
-13.1883	136.724	Pellona ditchela	Animalia	Chordata	Teleostei	Clupeiformes	Pristigasteridae	Pellona	Pellona ditchela
8.74667	123.212	Chaetodon kleinii	Animalia	Chordata	Teleostei	Acanthuriformes	Chaetodontidae	Chaetodon	Chaetodon kleinii
-13.5509	136.368	Pseudorhombus spinosus	Animalia	Chordata	Teleostei	Pleuronectiformes	Paralichthyidae	Pseudorhombus	Pseudorhombus spinosus
-5.86722	106.608	Canthigaster bennetti	Animalia	Chordata	Teleostei	Tetraodontiformes	Tetraodontidae	Canthigaster	Canthigaster bennetti
8.79612	119.839	Pseudanthias tuka	Animalia	Chordata	Teleostei	Perciformes	Serranidae	Pseudanthias	Pseudanthias tuka
-12.4	130.883	Ophisternon gutturale	Animalia	Chordata	Teleostei	Synbranchiformes	Synbranchidae	Ophisternon	Ophisternon gutturale
-14.4517	136.434	Saurida undosquamis	Animalia	Chordata	Teleostei	Aulopiformes	Synodontidae	Saurida	Saurida undosquamis
-10.2083	137.217	Arotrolepis filicauda	Animalia	Chordata	Teleostei	Tetraodontiformes	Monacanthidae	Arotrolepis	Arotrolepis filicauda
-9.32838	133.505	Netuma thalassina	Animalia	Chordata	Teleostei	Siluriformes	Ariidae	Netuma	Netuma thalassina
-12.1417	96.8668	Chaetodon meyeri	Animalia	Chordata	Teleostei	Acanthuriformes	Chaetodontidae	Chaetodon	Chaetodon meyeri
-8.58463	125.329	Canthigaster valentini	Animalia	Chordata	Teleostei	Tetraodontiformes	Tetraodontidae	Canthigaster	Canthigaster valentini
10.5	99.3667	Heniochus acuminatus	Animalia	Chordata	Teleostei	Acanthuriformes	Chaetodontidae	Heniochus	Heniochus acuminatus
-9.45958	136.41	Meuschenia australis	Animalia	Chordata	Teleostei	Tetraodontiformes	Monacanthidae	Meuschenia	Meuschenia australis
7.27694	134.474	Chaetodon trifasciatus	Animalia	Chordata	Teleostei	Acanthuriformes	Chaetodontidae	Chaetodon	Chaetodon trifasciatus
10.145	106.985	Ostorhinchus sealei	Animalia	Chordata	Teleostei	Kurtiformes	Apogonidae	Ostorhinchus	Ostorhinchus sealei
-12.6013	137.234	Scomberomorus queenslandicus	Animalia	Chordata	Teleostei	Scombriformes	Scombridae	Scomberomorus	Scomberomorus queenslandicus
-14.1625	136.159	Synodus sageneus	Animalia	Chordata	Teleostei	Aulopiformes	Synodontidae	Synodus	Synodus sageneus
-14.3142	136.076	Terapon theraps	Animalia	Chordata	Teleostei	Centrarchiformes	Terapontidae	Terapon	Terapon theraps
9.20472	123.454	Fowleria vaiulae	Animalia	Chordata	Teleostei	Kurtiformes	Apogonidae	Fowleria	Fowleria vaiulae
-12.133	123.1	Helcogramma striata	Animalia	Chordata	Teleostei	Blenniiformes	Tripterygiidae	Helcogramma	Helcogramma striata
-10.6339	137.134	Nemipterus furcosus	Animalia	Chordata	Teleostei	Eupercaria incertae sedis	Nemipteridae	Nemipterus	Nemipterus furcosus
-14.1433	136.133	Dussumieria elopsoides	Animalia	Chordata	Teleostei	Clupeiformes	Dussumieriidae	Dussumieria	Dussumieria elopsoides
-14.3025	136.077	Sardinella gibbosa	Animalia	Chordata	Teleostei	Clupeiformes	Dorosomatidae	Sardinella	Sardinella gibbosa
-8.82138	125.068	Ctenochaetus striatus	Animalia	Chordata	Teleostei	Acanthuriformes	Acanthuridae	Ctenochaetus	Ctenochaetus striatus
-8.49514	125.813	Pomacentrus brachialis	Animalia	Chordata	Teleostei	Ovalentaria incertae sedis	Pomacentridae	Pomacentrus	Pomacentrus brachialis
-11.4833	134.4	Choerodon cephalotes	Animalia	Chordata	Teleostei	Eupercaria incertae sedis	Labridae	Choerodon	Choerodon cephalotes
-13.52	136.541	Terapon theraps	Animalia	Chordata	Teleostei	Centrarchiformes	Terapontidae	Terapon	Terapon theraps
-13.5108	136.387	Photolateralis moretoniensis	Animalia	Chordata	Teleostei	Acanthuriformes	Leiognathidae	Photolateralis	Photolateralis moretoniensis
-13.5208	136.533	Jaydia truncata	Animalia	Chordata	Teleostei	Kurtiformes	Apogonidae	Jaydia	Jaydia truncata
7.36056	134.531	Gerres filamentosus	Animalia	Chordata	Teleostei	Eupercaria incertae sedis	Gerreidae	Gerres	Gerres filamentosus
-14.5783	136.838	Kumococius rodericensis	Animalia	Chordata	Teleostei	Perciformes	Platycephalidae	Kumococius	Kumococius rodericensis
11.9968	120.202	Cheilodipterus quinquelineatus	Animalia	Chordata	Teleostei	Kurtiformes	Apogonidae	Cheilodipterus	Cheilodipterus quinquelineatus
11	123	Photolateralis stercorarius	Animalia	Chordata	Teleostei	Acanthuriformes	Leiognathidae	Photolateralis	Photolateralis stercorarius
-14.3575	136.004	Caranx bucculentus	Animalia	Chordata	Teleostei	Carangiformes	Carangidae	Caranx	Caranx bucculentus
2.82842	131.765	Amblygobius nocturnus	Animalia	Chordata	Teleostei	Gobiiformes	Gobiidae	Amblygobius	Amblygobius nocturnus
13.5464	121.058	Thysanophrys chiltonae	Animalia	Chordata	Teleostei	Perciformes	Platycephalidae	Thysanophrys	Thysanophrys chiltonae
-9.317	132.817	Parascombrops philippinensis	Animalia	Chordata	Teleostei	Acropomatiformes	Acropomatidae	Parascombrops	Parascombrops philippinensis
13.6692	120.963	Physiculus nigrescens	Animalia	Chordata	Teleostei	Gadiformes	Moridae	Physiculus	Physiculus nigrescens
7.28175	134.527	Pleurosicya micheli	Animalia	Chordata	Teleostei	Gobiiformes	Gobiidae	Pleurosicya	Pleurosicya micheli
-2.19882	130.202	Trimma hoesei	Animalia	Chordata	Teleostei	Gobiiformes	Gobiidae	Trimma	Trimma hoesei
7.753	134.614	Amblygobius decussatus	Animalia	Chordata	Teleostei	Gobiiformes	Gobiidae	Amblygobius	Amblygobius decussatus
-12.6358	136.88	Saurida undosquamis	Animalia	Chordata	Teleostei	Aulopiformes	Synodontidae	Saurida	Saurida undosquamis
9.31005	123.309	Myrichthys colubrinus	Animalia	Chordata	Teleostei	Anguilliformes	Ophichthidae	Myrichthys	Myrichthys colubrinus
7.42953	98.8956	Pterois antennata	Animalia	Chordata	Teleostei	Perciformes	Scorpaenidae	Pterois	Pterois antennata
-14.5842	136.698	Pentaprion longimanus	Animalia	Chordata	Teleostei	Eupercaria incertae sedis	Gerreidae	Pentaprion	Pentaprion longimanus
7.27361	134.491	Paracirrhites arcatus	Animalia	Chordata	Teleostei	Centrarchiformes	Cirrhitidae	Paracirrhites	Paracirrhites arcatus
-13.3233	136.74	Priacanthus tayenus	Animalia	Chordata	Teleostei	Eupercaria incertae sedis	Priacanthidae	Priacanthus	Priacanthus tayenus
-13.7833	123.3	Symphurus microrhynchus	Animalia	Chordata	Teleostei	Pleuronectiformes	Cynoglossidae	Symphurus	Symphurus microrhynchus
-13.6117	136.312	Elates ransonnettii	Animalia	Chordata	Teleostei	Perciformes	Platycephalidae	Elates	Elates ransonnettii
9.60933	138.139	Ctenochaetus striatus	Animalia	Chordata	Teleostei	Acanthuriformes	Acanthuridae	Ctenochaetus	Ctenochaetus striatus
5.9252	121.153	Zanclus cornutus	Animalia	Chordata	Teleostei	Acanthuriformes	Zanclidae	Zanclus	Zanclus cornutus
7.88956	134.51	Gymnothorax fuscomaculatus	Animalia	Chordata	Teleostei	Anguilliformes	Muraenidae	Gymnothorax	Gymnothorax fuscomaculatus
7.11889	134.509	Eviota albolineata	Animalia	Chordata	Teleostei	Gobiiformes	Gobiidae	Eviota	Eviota albolineata
-8.82497	125.056	Dascyllus reticulatus	Animalia	Chordata	Teleostei	Ovalentaria incertae sedis	Pomacentridae	Dascyllus	Dascyllus reticulatus
-13.5208	136.556	Parastromateus niger	Animalia	Chordata	Teleostei	Carangiformes	Carangidae	Parastromateus	Parastromateus niger
-8.18217	125.639	Pomacentrus auriventris	Animalia	Chordata	Teleostei	Ovalentaria incertae sedis	Pomacentridae	Pomacentrus	Pomacentrus auriventris
-10.7422	133.509	Decapterus russelli	Animalia	Chordata	Teleostei	Carangiformes	Carangidae	Decapterus	Decapterus russelli
7.46803	134.466	Pomacanthus sexstriatus	Animalia	Chordata	Teleostei	Acanthuriformes	Pomacanthidae	Pomacanthus	Pomacanthus sexstriatus
7.5285	134.382	Heniochus chrysostomus	Animalia	Chordata	Teleostei	Acanthuriformes	Chaetodontidae	Heniochus	Heniochus chrysostomus
-14.4583	136.488	Epinephelus sexfasciatus	Animalia	Chordata	Teleostei	Perciformes	Serranidae	Epinephelus	Epinephelus sexfasciatus
7.31417	134.498	Fowleria isostigma	Animalia	Chordata	Teleostei	Kurtiformes	Apogonidae	Fowleria	Fowleria isostigma
-10.917	130.717	Aracana aurita	Animalia	Chordata	Teleostei	Tetraodontiformes	Aracanidae	Aracana	Aracana aurita
-8.79347	134.876	Trichiurus lepturus	Animalia	Chordata	Teleostei	Scombriformes	Trichiuridae	Trichiurus	Trichiurus lepturus
9.56575	138.096	Cetoscarus bicolor	Animalia	Chordata	Teleostei	Eupercaria incertae sedis	Scaridae	Cetoscarus	Cetoscarus bicolor
-10.0514	134.835	Selar crumenophthalmus	Animalia	Chordata	Teleostei	Carangiformes	Carangidae	Selar	Selar crumenophthalmus
-14.2681	137.225	Terapon theraps	Animalia	Chordata	Teleostei	Centrarchiformes	Terapontidae	Terapon	Terapon theraps
12.1744	109.239	Halichoeres hortulanus	Animalia	Chordata	Teleostei	Eupercaria incertae sedis	Labridae	Halichoeres	Halichoeres hortulanus
-12.333	130.917	Pentapodus porosus	Animalia	Chordata	Teleostei	Eupercaria incertae sedis	Nemipteridae	Pentapodus	Pentapodus porosus
-12.1	131.1	Choeroichthys brachysoma	Animalia	Chordata	Teleostei	Syngnathiformes	Syngnathidae	Choeroichthys	Choeroichthys brachysoma
-14.3475	135.998	Callionymus grossi	Animalia	Chordata	Teleostei	Callionymiformes	Callionymidae	Callionymus	Callionymus grossi
8.572	97.636	Synodus variegatus	Animalia	Chordata	Teleostei	Aulopiformes	Synodontidae	Synodus	Synodus variegatus
-13.255	139.843	Nemipterus hexodon	Animalia	Chordata	Teleostei	Eupercaria incertae sedis	Nemipteridae	Nemipterus	Nemipterus hexodon
-13.335	136.75	Suggrundus macracanthus	Animalia	Chordata	Teleostei	Perciformes	Platycephalidae	Suggrundus	Suggrundus macracanthus
-11.4	136.467	Saurida undosquamis	Animalia	Chordata	Teleostei	Aulopiformes	Synodontidae	Saurida	Saurida undosquamis
-5.8	106.6	Ostorhinchus cyanosoma	Animalia	Chordata	Teleostei	Kurtiformes	Apogonidae	Ostorhinchus	Ostorhinchus cyanosoma
-13.27	136.73	Jaydia poeciloptera	Animalia	Chordata	Teleostei	Kurtiformes	Apogonidae	Jaydia	Jaydia poeciloptera
9.31667	123.317	Fibramia lateralis	Animalia	Chordata	Teleostei	Kurtiformes	Apogonidae	Fibramia	Fibramia lateralis
-14.2783	136.089	Terapon theraps	Animalia	Chordata	Teleostei	Centrarchiformes	Terapontidae	Terapon	Terapon theraps
10	93	Pristotis obtusirostris	Animalia	Chordata	Teleostei	Ovalentaria incertae sedis	Pomacentridae	Pristotis	Pristotis obtusirostris
-9.93403	137.726	Seriolina nigrofasciata	Animalia	Chordata	Teleostei	Carangiformes	Carangidae	Seriolina	Seriolina nigrofasciata
-12.885	136.864	Bregmaceros japonicus	Animalia	Chordata	Teleostei	Gadiformes	Bregmacerotidae	Bregmaceros	Bregmaceros japonicus
-13.5308	136.528	Pomadasys trifasciatus	Animalia	Chordata	Teleostei	Eupercaria incertae sedis	Haemulidae	Pomadasys	Pomadasys trifasciatus
-10.9733	138.025	Uranoscopus cognatus	Animalia	Chordata	Teleostei	Perciformes	Uranoscopidae	Uranoscopus	Uranoscopus cognatus
11.1867	123.242	Apogonichthyoides nigripinnis	Animalia	Chordata	Teleostei	Kurtiformes	Apogonidae	Apogonichthyoides	Apogonichthyoides nigripinnis
7.56325	134.469	Pleurosicya mossambica	Animalia	Chordata	Teleostei	Gobiiformes	Gobiidae	Pleurosicya	Pleurosicya mossambica
-0.350278	130.357	Fusigobius maximus	Animalia	Chordata	Teleostei	Gobiiformes	Gobiidae	Fusigobius	Fusigobius maximus
9.5853	138.109	Plectorhinchus lineatus	Animalia	Chordata	Teleostei	Eupercaria incertae sedis	Haemulidae	Plectorhinchus	Plectorhinchus lineatus
-14.2909	136.069	Terapon theraps	Animalia	Chordata	Teleostei	Centrarchiformes	Terapontidae	Terapon	Terapon theraps
-14.1692	136.198	Inegocia japonica	Animalia	Chordata	Teleostei	Perciformes	Platycephalidae	Inegocia	Inegocia japonica
8.74667	123.212	Cirripectes polyzona	Animalia	Chordata	Teleostei	Blenniiformes	Blenniidae	Cirripectes	Cirripectes polyzona
-14.1717	136.166	Acentrogobius caninus	Animalia	Chordata	Teleostei	Gobiiformes	Gobiidae	Acentrogobius	Acentrogobius caninus
-14.4067	136.359	Upeneus sundaicus	Animalia	Chordata	Teleostei	Mulliformes	Mullidae	Upeneus	Upeneus sundaicus
8.88527	119.894	Forcipiger longirostris	Animalia	Chordata	Teleostei	Acanthuriformes	Chaetodontidae	Forcipiger	Forcipiger longirostris
-14.4583	136.488	Carangoides hedlandensis	Animalia	Chordata	Teleostei	Carangiformes	Carangidae	Carangoides	Carangoides hedlandensis
4.65195	131.954	Trimma preclarum	Animalia	Chordata	Teleostei	Gobiiformes	Gobiidae	Trimma	Trimma preclarum
-10.8833	132.067	Carangoides humerosus	Animalia	Chordata	Teleostei	Carangiformes	Carangidae	Carangoides	Carangoides humerosus
-12.4	130.892	Halichoeres nigrescens	Animalia	Chordata	Teleostei	Eupercaria incertae sedis	Labridae	Halichoeres	Halichoeres nigrescens
-12.7208	136.861	Carangoides talamparoides	Animalia	Chordata	Teleostei	Carangiformes	Carangidae	Carangoides	Carangoides talamparoides
-10.883	132.283	Eubleekeria splendens	Animalia	Chordata	Teleostei	Acanthuriformes	Leiognathidae	Eubleekeria	Eubleekeria splendens
7.45985	134.466	Zebrasoma scopas	Animalia	Chordata	Teleostei	Acanthuriformes	Acanthuridae	Zebrasoma	Zebrasoma scopas
7.2825	134.48	Chaetodon vagabundus	Animalia	Chordata	Teleostei	Acanthuriformes	Chaetodontidae	Chaetodon	Chaetodon vagabundus
10.35	107.067	Trypauchen vagina	Animalia	Chordata	Teleostei	Gobiiformes	Gobiidae	Trypauchen	Trypauchen vagina
-14.3559	136.035	Selaroides leptolepis	Animalia	Chordata	Teleostei	Carangiformes	Carangidae	Selaroides	Selaroides leptolepis
7.75	134.621	Cephalopholis argus	Animalia	Chordata	Teleostei	Perciformes	Serranidae	Cephalopholis	Cephalopholis argus
-14.3691	136.155	Terapon jarbua	Animalia	Chordata	Teleostei	Centrarchiformes	Terapontidae	Terapon	Terapon jarbua
-14.1833	140	Seriolina nigrofasciata	Animalia	Chordata	Teleostei	Carangiformes	Carangidae	Seriolina	Seriolina nigrofasciata
-12.25	131.95	Austronibea oedogenys	Animalia	Chordata	Teleostei	Eupercaria incertae sedis	Sciaenidae	Austronibea	Austronibea oedogenys
11.6125	123.765	Rhynchostracion nasus	Animalia	Chordata	Teleostei	Tetraodontiformes	Ostraciidae	Rhynchostracion	Rhynchostracion nasus
-14.185	136.229	Scolopsis meridiana	Animalia	Chordata	Teleostei	Eupercaria incertae sedis	Nemipteridae	Scolopsis	Scolopsis meridiana
-8.35354	127.059	Neoglyphidodon melas	Animalia	Chordata	Teleostei	Ovalentaria incertae sedis	Pomacentridae	Neoglyphidodon	Neoglyphidodon melas
7.28389	134.483	Aulostomus chinensis	Animalia	Chordata	Teleostei	Syngnathiformes	Aulostomidae	Aulostomus	Aulostomus chinensis
-14.2892	136.039	Caranx bucculentus	Animalia	Chordata	Teleostei	Carangiformes	Carangidae	Caranx	Caranx bucculentus
13.917	120.2	Lophiodes naresi	Animalia	Chordata	Teleostei	Lophiiformes	Lophiidae	Lophiodes	Lophiodes naresi
-5.56667	122.304	Hephthocara crassiceps	Animalia	Chordata	Teleostei	Ophidiiformes	Bythitidae	Hephthocara	Hephthocara crassiceps
-14.1542	136.129	Photolateralis moretoniensis	Animalia	Chordata	Teleostei	Acanthuriformes	Leiognathidae	Photolateralis	Photolateralis moretoniensis
-12.5	130.916	Ambassis agrammus	Animalia	Chordata	Teleostei	Ovalentaria incertae sedis	Ambassidae	Ambassis	Ambassis agrammus
-13.055	136.773	Photolateralis moretoniensis	Animalia	Chordata	Teleostei	Acanthuriformes	Leiognathidae	Photolateralis	Photolateralis moretoniensis
-8.37661	127.232	Chromis ternatensis	Animalia	Chordata	Teleostei	Ovalentaria incertae sedis	Pomacentridae	Chromis	Chromis ternatensis
-14.4925	136.417	Carangoides talamparoides	Animalia	Chordata	Teleostei	Carangiformes	Carangidae	Carangoides	Carangoides talamparoides
-13.1667	129.717	Selaroides leptolepis	Animalia	Chordata	Teleostei	Carangiformes	Carangidae	Selaroides	Selaroides leptolepis
13.17	100.9	Gerres chrysops	Animalia	Chordata	Teleostei	Eupercaria incertae sedis	Gerreidae	Gerres	Gerres chrysops
11.5278	92.7778	Dicrolene nigricaudis	Animalia	Chordata	Teleostei	Ophidiiformes	Ophidiidae	Dicrolene	Dicrolene nigricaudis
12.5672	101.451	Lepidamia multitaeniata	Animalia	Chordata	Teleostei	Kurtiformes	Apogonidae	Lepidamia	Lepidamia multitaeniata
-13.5491	136.535	Gerres oblongus	Animalia	Chordata	Teleostei	Eupercaria incertae sedis	Gerreidae	Gerres	Gerres oblongus
-14.5717	136.757	Photopectoralis bindus	Animalia	Chordata	Teleostei	Acanthuriformes	Leiognathidae	Photopectoralis	Photopectoralis bindus
12.1675	109.296	Aulostomus chinensis	Animalia	Chordata	Teleostei	Syngnathiformes	Aulostomidae	Aulostomus	Aulostomus chinensis
9.34271	123.441	Amphiprion clarkii	Animalia	Chordata	Teleostei	Ovalentaria incertae sedis	Pomacentridae	Amphiprion	Amphiprion clarkii
-11.175	136.375	Atule mate	Animalia	Chordata	Teleostei	Carangiformes	Carangidae	Atule	Atule mate
7.82325	134.64	Chaetodon trifascialis	Animalia	Chordata	Teleostei	Acanthuriformes	Chaetodontidae	Chaetodon	Chaetodon trifascialis
-13.4359	136.327	Carangoides humerosus	Animalia	Chordata	Teleostei	Carangiformes	Carangidae	Carangoides	Carangoides humerosus
-14.3092	136.017	Equulites laterofenestra	Animalia	Chordata	Teleostei	Acanthuriformes	Leiognathidae	Equulites	Equulites laterofenestra
-14.3475	135.998	Trixiphichthys weberi	Animalia	Chordata	Teleostei	Tetraodontiformes	Triacanthidae	Trixiphichthys	Trixiphichthys weberi
-10.2833	139.033	Lutjanus sebae	Animalia	Chordata	Teleostei	Eupercaria incertae sedis	Lutjanidae	Lutjanus	Lutjanus sebae
-12.233	123.167	Hipposcarus longiceps	Animalia	Chordata	Teleostei	Eupercaria incertae sedis	Scaridae	Hipposcarus	Hipposcarus longiceps
-14.2767	136.088	Photolateralis moretoniensis	Animalia	Chordata	Teleostei	Acanthuriformes	Leiognathidae	Photolateralis	Photolateralis moretoniensis
-13.4391	136.328	Leiognathus ruconius	Animalia	Chordata	Teleostei	Acanthuriformes	Leiognathidae	Leiognathus	Leiognathus ruconius
13.5136	120.93	Scorpaenodes albaiensis	Animalia	Chordata	Teleostei	Perciformes	Scorpaenidae	Scorpaenodes	Scorpaenodes albaiensis
-13.2447	136.914	Deveximentum insidiator	Animalia	Chordata	Teleostei	Acanthuriformes	Leiognathidae	Deveximentum	Deveximentum insidiator
9.43428	138.035	Chromis circumaurea	Animalia	Chordata	Teleostei	Ovalentaria incertae sedis	Pomacentridae	Chromis	Chromis circumaurea
-11.0192	130.523	Nemipterus marginatus	Animalia	Chordata	Teleostei	Eupercaria incertae sedis	Nemipteridae	Nemipterus	Nemipterus marginatus
-12.1667	123.117	Pseudochromis tapeinosoma	Animalia	Chordata	Teleostei	Ovalentaria incertae sedis	Pseudochromidae	Pseudochromis	Pseudochromis tapeinosoma
7.4724	134.473	Hemigymnus melapterus	Animalia	Chordata	Teleostei	Eupercaria incertae sedis	Labridae	Hemigymnus	Hemigymnus melapterus
-11.4167	134.967	Photopectoralis bindus	Animalia	Chordata	Teleostei	Acanthuriformes	Leiognathidae	Photopectoralis	Photopectoralis bindus
14.6957	123.379	Halimochirurgus alcocki	Animalia	Chordata	Teleostei	Tetraodontiformes	Triacanthodidae	Halimochirurgus	Halimochirurgus alcocki
5	130	Scombrolabrax heterolepis	Animalia	Chordata	Teleostei	Scombriformes	Scombrolabracidae	Scombrolabrax	Scombrolabrax heterolepis
-6.02014	106.858	Chelmon rostratus	Animalia	Chordata	Teleostei	Acanthuriformes	Chaetodontidae	Chelmon	Chelmon rostratus
2.92278	131.831	Trimma annosum	Animalia	Chordata	Teleostei	Gobiiformes	Gobiidae	Trimma	Trimma annosum
-13.6417	136.311	Jaydia truncata	Animalia	Chordata	Teleostei	Kurtiformes	Apogonidae	Jaydia	Jaydia truncata
-14.2217	136.227	Synodus sageneus	Animalia	Chordata	Teleostei	Aulopiformes	Synodontidae	Synodus	Synodus sageneus
1.44559	125.213	Stethojulis bandanensis	Animalia	Chordata	Teleostei	Eupercaria incertae sedis	Labridae	Stethojulis	Stethojulis bandanensis
-10.417	136.633	Carangoides humerosus	Animalia	Chordata	Teleostei	Carangiformes	Carangidae	Carangoides	Carangoides humerosus
-12.2379	122.983	Spratelloides delicatulus	Animalia	Chordata	Teleostei	Clupeiformes	Spratelloididae	Spratelloides	Spratelloides delicatulus
-11.4333	139.983	Photopectoralis bindus	Animalia	Chordata	Teleostei	Acanthuriformes	Leiognathidae	Photopectoralis	Photopectoralis bindus
-14.1908	136.197	Jaydia truncata	Animalia	Chordata	Teleostei	Kurtiformes	Apogonidae	Jaydia	Jaydia truncata
-13.4758	136.316	Leiognathus equula	Animalia	Chordata	Teleostei	Acanthuriformes	Leiognathidae	Leiognathus	Leiognathus equula
-7.06736	133.76	Lutjanus sebae	Animalia	Chordata	Teleostei	Eupercaria incertae sedis	Lutjanidae	Lutjanus	Lutjanus sebae
-14.4308	136.472	Jaydia poeciloptera	Animalia	Chordata	Teleostei	Kurtiformes	Apogonidae	Jaydia	Jaydia poeciloptera
-8.44099	126.344	Acanthurus pyroferus	Animalia	Chordata	Teleostei	Acanthuriformes	Acanthuridae	Acanthurus	Acanthurus pyroferus
-11.5183	139.692	Brachypleura novaezeelandiae	Animalia	Chordata	Teleostei	Pleuronectiformes	Citharidae	Brachypleura	Brachypleura novaezeelandiae
-12.3	130.967	Pelates quadrilineatus	Animalia	Chordata	Teleostei	Centrarchiformes	Terapontidae	Pelates	Pelates quadrilineatus
-13.7833	124.475	Rhynchostracion nasus	Animalia	Chordata	Teleostei	Tetraodontiformes	Ostraciidae	Rhynchostracion	Rhynchostracion nasus
-13.3	130.1	Scomberomorus semifasciatus	Animalia	Chordata	Teleostei	Scombriformes	Scombridae	Scomberomorus	Scomberomorus semifasciatus
-5.8	106.6	Stethojulis trilineata	Animalia	Chordata	Teleostei	Eupercaria incertae sedis	Labridae	Stethojulis	Stethojulis trilineata
-11.95	137.967	Cyclichthys hardenbergi	Animalia	Chordata	Teleostei	Tetraodontiformes	Diodontidae	Cyclichthys	Cyclichthys hardenbergi
12.8453	120.749	Pseudocheilinus evanidus	Animalia	Chordata	Teleostei	Eupercaria incertae sedis	Labridae	Pseudocheilinus	Pseudocheilinus evanidus
7.55058	134.507	Salarias segmentatus	Animalia	Chordata	Teleostei	Blenniiformes	Blenniidae	Salarias	Salarias segmentatus
-14.34	136.13	Elates ransonnettii	Animalia	Chordata	Teleostei	Perciformes	Platycephalidae	Elates	Elates ransonnettii
-10.4833	105.667	Pseudanthias smithvanizi	Animalia	Chordata	Teleostei	Perciformes	Serranidae	Pseudanthias	Pseudanthias smithvanizi
-13.56	136.438	Gerres oblongus	Animalia	Chordata	Teleostei	Eupercaria incertae sedis	Gerreidae	Gerres	Gerres oblongus
12.5	112.5	Scatophagus argus	Animalia	Chordata	Teleostei	Acanthuriformes	Scatophagidae	Scatophagus	Scatophagus argus
-12.985	124.728	Jaydia truncata	Animalia	Chordata	Teleostei	Kurtiformes	Apogonidae	Jaydia	Jaydia truncata
-12.5465	123.547	Chaetodon kleinii	Animalia	Chordata	Teleostei	Acanthuriformes	Chaetodontidae	Chaetodon	Chaetodon kleinii
-14.4591	136.394	Scolopsis meridiana	Animalia	Chordata	Teleostei	Eupercaria incertae sedis	Nemipteridae	Scolopsis	Scolopsis meridiana
-14.2217	136.227	Priacanthus tayenus	Animalia	Chordata	Teleostei	Eupercaria incertae sedis	Priacanthidae	Priacanthus	Priacanthus tayenus
8.90035	119.88	Lutjanus biguttatus	Animalia	Chordata	Teleostei	Eupercaria incertae sedis	Lutjanidae	Lutjanus	Lutjanus biguttatus
-14.1542	136.129	Stolephorus indicus	Animalia	Chordata	Teleostei	Clupeiformes	Engraulidae	Stolephorus	Stolephorus indicus
-10.5	105.667	Chaetodon citrinellus	Animalia	Chordata	Teleostei	Acanthuriformes	Chaetodontidae	Chaetodon	Chaetodon citrinellus
7.33205	134.332	Caesio teres	Animalia	Chordata	Teleostei	Eupercaria incertae sedis	Caesionidae	Caesio	Caesio teres
13.8302	97.9156	Praealticus triangulus	Animalia	Chordata	Teleostei	Blenniiformes	Blenniidae	Praealticus	Praealticus triangulus
2.99385	131.8	Trimma tevegae	Animalia	Chordata	Teleostei	Gobiiformes	Gobiidae	Trimma	Trimma tevegae
-13.5167	136.307	Carangoides talamparoides	Animalia	Chordata	Teleostei	Carangiformes	Carangidae	Carangoides	Carangoides talamparoides
9.20444	123.454	Pseudocheilinus hexataenia	Animalia	Chordata	Teleostei	Eupercaria incertae sedis	Labridae	Pseudocheilinus	Pseudocheilinus hexataenia
-8.21389	125.551	Amblyglyphidodon leucogaster	Animalia	Chordata	Teleostei	Ovalentaria incertae sedis	Pomacentridae	Amblyglyphidodon	Amblyglyphidodon leucogaster
7.29972	134.48	Parioglossus nudus	Animalia	Chordata	Teleostei	Gobiiformes	Microdesmidae	Parioglossus	Parioglossus nudus
14.3771	120.547	Jaydia striata	Animalia	Chordata	Teleostei	Kurtiformes	Apogonidae	Jaydia	Jaydia striata
-12.06	134.883	Terapon puta	Animalia	Chordata	Teleostei	Centrarchiformes	Terapontidae	Terapon	Terapon puta
-14.2225	136.138	Caranx bucculentus	Animalia	Chordata	Teleostei	Carangiformes	Carangidae	Caranx	Caranx bucculentus
7.213	99.069	Plectropomus pessuliferus	Animalia	Chordata	Teleostei	Perciformes	Serranidae	Plectropomus	Plectropomus pessuliferus
-12.9333	139.917	Pseudorhombus dupliciocellatus	Animalia	Chordata	Teleostei	Pleuronectiformes	Paralichthyidae	Pseudorhombus	Pseudorhombus dupliciocellatus
-14.4208	136.412	Equulites leuciscus	Animalia	Chordata	Teleostei	Acanthuriformes	Leiognathidae	Equulites	Equulites leuciscus
7.417	99.211	Parupeneus macronemus	Animalia	Chordata	Teleostei	Mulliformes	Mullidae	Parupeneus	Parupeneus macronemus
-14.509	124.077	Upeneichthys vlamingii	Animalia	Chordata	Teleostei	Mulliformes	Mullidae	Upeneichthys	Upeneichthys vlamingii
-14.4583	136.492	Stolephorus indicus	Animalia	Chordata	Teleostei	Clupeiformes	Engraulidae	Stolephorus	Stolephorus indicus
-12.2533	123.143	Parupeneus indicus	Animalia	Chordata	Teleostei	Mulliformes	Mullidae	Parupeneus	Parupeneus indicus
-8.47806	125.91	Pomacentrus bankanensis	Animalia	Chordata	Teleostei	Ovalentaria incertae sedis	Pomacentridae	Pomacentrus	Pomacentrus bankanensis
-14.4892	136.546	Arnoglossus waitei	Animalia	Chordata	Teleostei	Pleuronectiformes	Bothidae	Arnoglossus	Arnoglossus waitei
7.30311	134.235	Myripristis vittata	Animalia	Chordata	Teleostei	Holocentriformes	Holocentridae	Myripristis	Myripristis vittata
7.867	98.367	Nemipterus hexodon	Animalia	Chordata	Teleostei	Eupercaria incertae sedis	Nemipteridae	Nemipterus	Nemipterus hexodon
-8.34634	127.161	Scarus tricolor	Animalia	Chordata	Teleostei	Eupercaria incertae sedis	Scaridae	Scarus	Scarus tricolor
-12.229	132.286	Thryssa hamiltonii	Animalia	Chordata	Teleostei	Clupeiformes	Engraulidae	Thryssa	Thryssa hamiltonii
-9.44389	139.375	Sphyraena jello	Animalia	Chordata	Teleostei	Carangaria incertae sedis	Sphyraenidae	Sphyraena	Sphyraena jello
7.60778	98.3686	Centropyge multispinis	Animalia	Chordata	Teleostei	Acanthuriformes	Pomacanthidae	Centropyge	Centropyge multispinis
-13.5092	136.368	Eubleekeria splendens	Animalia	Chordata	Teleostei	Acanthuriformes	Leiognathidae	Eubleekeria	Eubleekeria splendens
-12.2379	122.983	Platax teira	Animalia	Chordata	Teleostei	Acanthuriformes	Ephippidae	Platax	Platax teira
-13.93	121.89	Lutjanus bohar	Animalia	Chordata	Teleostei	Eupercaria incertae sedis	Lutjanidae	Lutjanus	Lutjanus bohar
-14.3742	136.153	Ostorhinchus fasciatus	Animalia	Chordata	Teleostei	Kurtiformes	Apogonidae	Ostorhinchus	Ostorhinchus fasciatus
-12.1876	96.8709	Lutjanus fulvus	Animalia	Chordata	Teleostei	Eupercaria incertae sedis	Lutjanidae	Lutjanus	Lutjanus fulvus
-12.73	139.332	Pterois russelii	Animalia	Chordata	Teleostei	Perciformes	Scorpaenidae	Pterois	Pterois russelii
11.7658	119.887	Choerodon zosterophorus	Animalia	Chordata	Teleostei	Eupercaria incertae sedis	Labridae	Choerodon	Choerodon zosterophorus
7.38597	134.623	Gymnothorax melatremus	Animalia	Chordata	Teleostei	Anguilliformes	Muraenidae	Gymnothorax	Gymnothorax melatremus
-14.3691	136.155	Torquigener tuberculiferus	Animalia	Chordata	Teleostei	Tetraodontiformes	Tetraodontidae	Torquigener	Torquigener tuberculiferus
7.12361	134.386	Pomacentrus vaiuli	Animalia	Chordata	Teleostei	Ovalentaria incertae sedis	Pomacentridae	Pomacentrus	Pomacentrus vaiuli
-14.485	136.36	Pellona ditchela	Animalia	Chordata	Teleostei	Clupeiformes	Pristigasteridae	Pellona	Pellona ditchela
-14.6067	136.768	Elates ransonnettii	Animalia	Chordata	Teleostei	Perciformes	Platycephalidae	Elates	Elates ransonnettii
14.0767	120.605	Entomacrodus caudofasciatus	Animalia	Chordata	Teleostei	Blenniiformes	Blenniidae	Entomacrodus	Entomacrodus caudofasciatus
-8.4816	125.837	Balistapus undulatus	Animalia	Chordata	Teleostei	Tetraodontiformes	Balistidae	Balistapus	Balistapus undulatus
12.1622	121.036	Myripristis hexagona	Animalia	Chordata	Teleostei	Holocentriformes	Holocentridae	Myripristis	Myripristis hexagona
8.81222	123.46	Hypopleuron caninum	Animalia	Chordata	Teleostei	Ophidiiformes	Ophidiidae	Hypopleuron	Hypopleuron caninum
10.6708	124.2	Benthodesmus suluensis	Animalia	Chordata	Teleostei	Scombriformes	Trichiuridae	Benthodesmus	Benthodesmus suluensis
-14.47	136	Upeneus tragula	Animalia	Chordata	Teleostei	Mulliformes	Mullidae	Upeneus	Upeneus tragula
-12.2741	123.139	Chaetodon ephippium	Animalia	Chordata	Teleostei	Acanthuriformes	Chaetodontidae	Chaetodon	Chaetodon ephippium
7.75143	134.615	Scolopsis margaritifera	Animalia	Chordata	Teleostei	Eupercaria incertae sedis	Nemipteridae	Scolopsis	Scolopsis margaritifera
-10.4833	105.667	Lubbockichthys multisquamatus	Animalia	Chordata	Teleostei	Ovalentaria incertae sedis	Pseudochromidae	Lubbockichthys	Lubbockichthys multisquamatus
12.21	109.238	Istigobius decoratus	Animalia	Chordata	Teleostei	Gobiiformes	Gobiidae	Istigobius	Istigobius decoratus
-14.1684	136.161	Photolateralis moretoniensis	Animalia	Chordata	Teleostei	Acanthuriformes	Leiognathidae	Photolateralis	Photolateralis moretoniensis
-13.3233	136.738	Upeneus sundaicus	Animalia	Chordata	Teleostei	Mulliformes	Mullidae	Upeneus	Upeneus sundaicus
13.5015	120.96	Upeneus vittatus	Animalia	Chordata	Teleostei	Mulliformes	Mullidae	Upeneus	Upeneus vittatus
9.56903	138.2	Caranx melampygus	Animalia	Chordata	Teleostei	Carangiformes	Carangidae	Caranx	Caranx melampygus
-13.5283	136.327	Photopectoralis bindus	Animalia	Chordata	Teleostei	Acanthuriformes	Leiognathidae	Photopectoralis	Photopectoralis bindus
10.4247	99.2811	Ostorhinchus endekataenia	Animalia	Chordata	Teleostei	Kurtiformes	Apogonidae	Ostorhinchus	Ostorhinchus endekataenia
-9.675	135	Lagocephalus inermis	Animalia	Chordata	Teleostei	Tetraodontiformes	Tetraodontidae	Lagocephalus	Lagocephalus inermis
-5.63333	130.883	Eumegistus illustris	Animalia	Chordata	Teleostei	Scombriformes	Bramidae	Eumegistus	Eumegistus illustris
-12.2106	123.136	Novaculichthys taeniourus	Animalia	Chordata	Teleostei	Eupercaria incertae sedis	Labridae	Novaculichthys	Novaculichthys taeniourus
-11.25	130.75	Lutjanus carponotatus	Animalia	Chordata	Teleostei	Eupercaria incertae sedis	Lutjanidae	Lutjanus	Lutjanus carponotatus
-12.275	139.077	Sirembo imberbis	Animalia	Chordata	Teleostei	Ophidiiformes	Ophidiidae	Sirembo	Sirembo imberbis
-14.2	121.783	Acanthurus triostegus	Animalia	Chordata	Teleostei	Acanthuriformes	Acanthuridae	Acanthurus	Acanthurus triostegus
2.87448	131.74	Ptereleotris heteroptera	Animalia	Chordata	Teleostei	Gobiiformes	Microdesmidae	Ptereleotris	Ptereleotris heteroptera
-14.3575	136.004	Photolateralis moretoniensis	Animalia	Chordata	Teleostei	Acanthuriformes	Leiognathidae	Photolateralis	Photolateralis moretoniensis
-14.3917	136.13	Upeneus asymmetricus	Animalia	Chordata	Teleostei	Mulliformes	Mullidae	Upeneus	Upeneus asymmetricus
-8.63868	125.129	Thalassoma amblycephalum	Animalia	Chordata	Teleostei	Eupercaria incertae sedis	Labridae	Thalassoma	Thalassoma amblycephalum
13.7	121.519	Lophiodes triradiatus	Animalia	Chordata	Teleostei	Lophiiformes	Lophiidae	Lophiodes	Lophiodes triradiatus
-11.03	130.639	Upeneus sulphureus	Animalia	Chordata	Teleostei	Mulliformes	Mullidae	Upeneus	Upeneus sulphureus
-10.7025	130.472	Jaydia poeciloptera	Animalia	Chordata	Teleostei	Kurtiformes	Apogonidae	Jaydia	Jaydia poeciloptera
9.41333	123.3	Pycnochromis retrofasciatus	Animalia	Chordata	Teleostei	Ovalentaria incertae sedis	Pomacentridae	Pycnochromis	Pycnochromis retrofasciatus
12.1744	109.239	Cheilodipterus macrodon	Animalia	Chordata	Teleostei	Kurtiformes	Apogonidae	Cheilodipterus	Cheilodipterus macrodon
-10.5833	135	Echeneis naucrates	Animalia	Chordata	Teleostei	Carangiformes	Echeneidae	Echeneis	Echeneis naucrates
7.27361	134.491	Brosmophyciops pautzkei	Animalia	Chordata	Teleostei	Ophidiiformes	Bythitidae	Brosmophyciops	Brosmophyciops pautzkei
-10.6183	131.133	Trichiurus lepturus	Animalia	Chordata	Teleostei	Scombriformes	Trichiuridae	Trichiurus	Trichiurus lepturus
-13.4275	136.327	Pomadasys trifasciatus	Animalia	Chordata	Teleostei	Eupercaria incertae sedis	Haemulidae	Pomadasys	Pomadasys trifasciatus
-14.43	136.271	Saurida undosquamis	Animalia	Chordata	Teleostei	Aulopiformes	Synodontidae	Saurida	Saurida undosquamis
-12.25	130.75	Lutjanus johnii	Animalia	Chordata	Teleostei	Eupercaria incertae sedis	Lutjanidae	Lutjanus	Lutjanus johnii
-9.30842	124.124	Balistapus undulatus	Animalia	Chordata	Teleostei	Tetraodontiformes	Balistidae	Balistapus	Balistapus undulatus
-12.2218	122.953	Acanthurus auranticavus	Animalia	Chordata	Teleostei	Acanthuriformes	Acanthuridae	Acanthurus	Acanthurus auranticavus
-14.4208	136.412	Photolateralis moretoniensis	Animalia	Chordata	Teleostei	Acanthuriformes	Leiognathidae	Photolateralis	Photolateralis moretoniensis
9.20444	123.454	Trimma taylori	Animalia	Chordata	Teleostei	Gobiiformes	Gobiidae	Trimma	Trimma taylori
10.35	107.067	Decapterus russelli	Animalia	Chordata	Teleostei	Carangiformes	Carangidae	Decapterus	Decapterus russelli
-10.6083	135	Photopectoralis bindus	Animalia	Chordata	Teleostei	Acanthuriformes	Leiognathidae	Photopectoralis	Photopectoralis bindus
-12.983	125.6	Abalistes stellatus	Animalia	Chordata	Teleostei	Tetraodontiformes	Balistidae	Abalistes	Abalistes stellatus
-14.3242	136.019	Photolateralis moretoniensis	Animalia	Chordata	Teleostei	Acanthuriformes	Leiognathidae	Photolateralis	Photolateralis moretoniensis
-14.1275	136.137	Terapon theraps	Animalia	Chordata	Teleostei	Centrarchiformes	Terapontidae	Terapon	Terapon theraps
1.3	103.833	Siganus canaliculatus	Animalia	Chordata	Teleostei	Acanthuriformes	Siganidae	Siganus	Siganus canaliculatus
9.64667	138.169	Aspidontus taeniatus	Animalia	Chordata	Teleostei	Blenniiformes	Blenniidae	Aspidontus	Aspidontus taeniatus
-12.087	132.31	Planiliza tade	Animalia	Chordata	Teleostei	Mugiliformes	Mugilidae	Planiliza	Planiliza tade
-13.5367	136.342	Sardinella gibbosa	Animalia	Chordata	Teleostei	Clupeiformes	Dorosomatidae	Sardinella	Sardinella gibbosa
12.1753	109.278	Synodus binotatus	Animalia	Chordata	Teleostei	Aulopiformes	Synodontidae	Synodus	Synodus binotatus
8.07028	134.696	Pseudogramma polyacantha	Animalia	Chordata	Teleostei	Perciformes	Serranidae	Pseudogramma	Pseudogramma polyacantha
4.74	119.4	Cephalopholis microprion	Animalia	Chordata	Teleostei	Perciformes	Serranidae	Cephalopholis	Cephalopholis microprion
7.34861	134.484	Stethojulis strigiventer	Animalia	Chordata	Teleostei	Eupercaria incertae sedis	Labridae	Stethojulis	Stethojulis strigiventer
8.0925	134.721	Pseudogramma polyacantha	Animalia	Chordata	Teleostei	Perciformes	Serranidae	Pseudogramma	Pseudogramma polyacantha
7.19617	134.336	Halichoeres melanurus	Animalia	Chordata	Teleostei	Eupercaria incertae sedis	Labridae	Halichoeres	Halichoeres melanurus
-8.84024	125.026	Pomacentrus coelestis	Animalia	Chordata	Teleostei	Ovalentaria incertae sedis	Pomacentridae	Pomacentrus	Pomacentrus coelestis
-14.3317	136.26	Apistus carinatus	Animalia	Chordata	Teleostei	Perciformes	Apistidae	Apistus	Apistus carinatus
-14.2933	136.186	Selaroides leptolepis	Animalia	Chordata	Teleostei	Carangiformes	Carangidae	Selaroides	Selaroides leptolepis
-12.2823	123.056	Chaetodon auriga	Animalia	Chordata	Teleostei	Acanthuriformes	Chaetodontidae	Chaetodon	Chaetodon auriga
9.20444	123.454	Pseudanthias tuka	Animalia	Chordata	Teleostei	Perciformes	Serranidae	Pseudanthias	Pseudanthias tuka
9.64183	138.14	Lutjanus gibbus	Animalia	Chordata	Teleostei	Eupercaria incertae sedis	Lutjanidae	Lutjanus	Lutjanus gibbus
-13.0625	136.803	Saurida undosquamis	Animalia	Chordata	Teleostei	Aulopiformes	Synodontidae	Saurida	Saurida undosquamis
-10.7843	136.617	Lutjanus vitta	Animalia	Chordata	Teleostei	Eupercaria incertae sedis	Lutjanidae	Lutjanus	Lutjanus vitta
-12.4833	129.533	Photopectoralis bindus	Animalia	Chordata	Teleostei	Acanthuriformes	Leiognathidae	Photopectoralis	Photopectoralis bindus
-10	129.583	Pristipomoides filamentosus	Animalia	Chordata	Teleostei	Eupercaria incertae sedis	Lutjanidae	Pristipomoides	Pristipomoides filamentosus
-11.9833	138.7	Ariomma indica	Animalia	Chordata	Teleostei	Scombriformes	Ariommatidae	Ariomma	Ariomma indica
-14.4358	136.514	Thryssa setirostris	Animalia	Chordata	Teleostei	Clupeiformes	Engraulidae	Thryssa	Thryssa setirostris
-14.1992	136.13	Pellona ditchela	Animalia	Chordata	Teleostei	Clupeiformes	Pristigasteridae	Pellona	Pellona ditchela
-14.2508	136.118	Caranx bucculentus	Animalia	Chordata	Teleostei	Carangiformes	Carangidae	Caranx	Caranx bucculentus
-14.1867	136.252	Photopectoralis bindus	Animalia	Chordata	Teleostei	Acanthuriformes	Leiognathidae	Photopectoralis	Photopectoralis bindus
-10.967	132.167	Selaroides leptolepis	Animalia	Chordata	Teleostei	Carangiformes	Carangidae	Selaroides	Selaroides leptolepis
-13.5067	136.579	Saurida undosquamis	Animalia	Chordata	Teleostei	Aulopiformes	Synodontidae	Saurida	Saurida undosquamis
12.1675	109.296	Pseudocheilinus hexataenia	Animalia	Chordata	Teleostei	Eupercaria incertae sedis	Labridae	Pseudocheilinus	Pseudocheilinus hexataenia
12.1711	109.312	Enneapterygius flavoccipitis	Animalia	Chordata	Teleostei	Blenniiformes	Tripterygiidae	Enneapterygius	Enneapterygius flavoccipitis
-12.233	122.983	Parupeneus barberinoides	Animalia	Chordata	Teleostei	Mulliformes	Mullidae	Parupeneus	Parupeneus barberinoides
-10.9833	137.8	Pentaprion longimanus	Animalia	Chordata	Teleostei	Eupercaria incertae sedis	Gerreidae	Pentaprion	Pentaprion longimanus
-13.5175	136.356	Caranx bucculentus	Animalia	Chordata	Teleostei	Carangiformes	Carangidae	Caranx	Caranx bucculentus
7.99952	134.536	Trimma emeryi	Animalia	Chordata	Teleostei	Gobiiformes	Gobiidae	Trimma	Trimma emeryi
9.10833	125.311	Bathycongrus guttulatus	Animalia	Chordata	Teleostei	Anguilliformes	Congridae	Bathycongrus	Bathycongrus guttulatus
10.7	122.5	Muraenesox bagio	Animalia	Chordata	Teleostei	Anguilliformes	Muraenesocidae	Muraenesox	Muraenesox bagio
9.05167	122.985	Thalassoma lunare	Animalia	Chordata	Teleostei	Eupercaria incertae sedis	Labridae	Thalassoma	Thalassoma lunare
-10	107.5	Chanos chanos	Animalia	Chordata	Teleostei	Gonorynchiformes	Chanidae	Chanos	Chanos chanos
-14.4617	136.43	Selaroides leptolepis	Animalia	Chordata	Teleostei	Carangiformes	Carangidae	Selaroides	Selaroides leptolepis
-14.305	136.169	Elates ransonnettii	Animalia	Chordata	Teleostei	Perciformes	Platycephalidae	Elates	Elates ransonnettii
-12.9942	139.697	Seriolina nigrofasciata	Animalia	Chordata	Teleostei	Carangiformes	Carangidae	Seriolina	Seriolina nigrofasciata
-14.2142	136.172	Gazza minuta	Animalia	Chordata	Teleostei	Acanthuriformes	Leiognathidae	Gazza	Gazza minuta
9.05	123.063	Eubleekeria splendens	Animalia	Chordata	Teleostei	Acanthuriformes	Leiognathidae	Eubleekeria	Eubleekeria splendens
4.2325	108.185	Ostorhinchus cyanosoma	Animalia	Chordata	Teleostei	Kurtiformes	Apogonidae	Ostorhinchus	Ostorhinchus cyanosoma
7.34417	134.512	Ophichthus cephalozona	Animalia	Chordata	Teleostei	Anguilliformes	Ophichthidae	Ophichthus	Ophichthus cephalozona
-11.0142	130.406	Setipinna tenuifilis	Animalia	Chordata	Teleostei	Clupeiformes	Engraulidae	Setipinna	Setipinna tenuifilis
13.5311	120.951	Scolopsis lineata	Animalia	Chordata	Teleostei	Eupercaria incertae sedis	Nemipteridae	Scolopsis	Scolopsis lineata
-14.4625	136.543	Uraspis uraspis	Animalia	Chordata	Teleostei	Carangiformes	Carangidae	Uraspis	Uraspis uraspis
-14.4833	135.938	Amblygaster sirm	Animalia	Chordata	Teleostei	Clupeiformes	Dorosomatidae	Amblygaster	Amblygaster sirm
-13.2808	136.752	Sardinella gibbosa	Animalia	Chordata	Teleostei	Clupeiformes	Dorosomatidae	Sardinella	Sardinella gibbosa
-10.9842	130.444	Bregmaceros japonicus	Animalia	Chordata	Teleostei	Gadiformes	Bregmacerotidae	Bregmaceros	Bregmaceros japonicus
9.52361	138.072	Pycnochromis margaritifer	Animalia	Chordata	Teleostei	Ovalentaria incertae sedis	Pomacentridae	Pycnochromis	Pycnochromis margaritifer
9.20683	123.283	Gnatholepis ophthalmotaenia	Animalia	Chordata	Teleostei	Gobiiformes	Gobiidae	Gnatholepis	Gnatholepis ophthalmotaenia
12.6261	120.479	Pentapodus caninus	Animalia	Chordata	Teleostei	Eupercaria incertae sedis	Nemipteridae	Pentapodus	Pentapodus caninus
-14.44	136.56	Lutjanus malabaricus	Animalia	Chordata	Teleostei	Eupercaria incertae sedis	Lutjanidae	Lutjanus	Lutjanus malabaricus
-6	106.75	Oxycheilinus digramma	Animalia	Chordata	Teleostei	Eupercaria incertae sedis	Labridae	Oxycheilinus	Oxycheilinus digramma
-12.6	139	Arotrolepis filicauda	Animalia	Chordata	Teleostei	Tetraodontiformes	Monacanthidae	Arotrolepis	Arotrolepis filicauda
-9.20958	138.176	Lutjanus sanguineus	Animalia	Chordata	Teleostei	Eupercaria incertae sedis	Lutjanidae	Lutjanus	Lutjanus sanguineus
1.31667	103.583	Pseudorhombus neglectus	Animalia	Chordata	Teleostei	Pleuronectiformes	Paralichthyidae	Pseudorhombus	Pseudorhombus neglectus
-14.4709	136.526	Saurida argentea	Animalia	Chordata	Teleostei	Aulopiformes	Synodontidae	Saurida	Saurida argentea
9.20444	123.454	Myripristis murdjan	Animalia	Chordata	Teleostei	Holocentriformes	Holocentridae	Myripristis	Myripristis murdjan
8.84261	119.917	Chaetodon lunula	Animalia	Chordata	Teleostei	Acanthuriformes	Chaetodontidae	Chaetodon	Chaetodon lunula
2.82842	131.765	Pomacentrus nigromanus	Animalia	Chordata	Teleostei	Ovalentaria incertae sedis	Pomacentridae	Pomacentrus	Pomacentrus nigromanus
13.3	122.7	Labracinus cyclophthalmus	Animalia	Chordata	Teleostei	Ovalentaria incertae sedis	Pseudochromidae	Labracinus	Labracinus cyclophthalmus
-14.96	137.952	Carangoides talamparoides	Animalia	Chordata	Teleostei	Carangiformes	Carangidae	Carangoides	Carangoides talamparoides
-12.839	124.374	Dactyloptena macracantha	Animalia	Chordata	Teleostei	Dactylopteriformes	Dactylopteridae	Dactyloptena	Dactyloptena macracantha
-13.933	121.85	Spratelloides gracilis	Animalia	Chordata	Teleostei	Clupeiformes	Spratelloididae	Spratelloides	Spratelloides gracilis
-11.017	136.683	Halichoeres scapularis	Animalia	Chordata	Teleostei	Eupercaria incertae sedis	Labridae	Halichoeres	Halichoeres scapularis
8.92514	120.009	Parupeneus multifasciatus	Animalia	Chordata	Teleostei	Mulliformes	Mullidae	Parupeneus	Parupeneus multifasciatus
12.9238	124.37	Synchiropus grinnelli	Animalia	Chordata	Teleostei	Callionymiformes	Callionymidae	Synchiropus	Synchiropus grinnelli
9.48889	123.917	Callogobius flavobrunneus	Animalia	Chordata	Teleostei	Gobiiformes	Gobiidae	Callogobius	Callogobius flavobrunneus
-14.43	136.438	Priacanthus tayenus	Animalia	Chordata	Teleostei	Eupercaria incertae sedis	Priacanthidae	Priacanthus	Priacanthus tayenus
7.305	134.233	Ptereleotris evides	Animalia	Chordata	Teleostei	Gobiiformes	Microdesmidae	Ptereleotris	Ptereleotris evides
13.5624	121.095	Halichoeres nebulosus	Animalia	Chordata	Teleostei	Eupercaria incertae sedis	Labridae	Halichoeres	Halichoeres nebulosus
-5.85694	106.571	Gymnothorax chilospilus	Animalia	Chordata	Teleostei	Anguilliformes	Muraenidae	Gymnothorax	Gymnothorax chilospilus
-13.7667	140	Abalistes stellatus	Animalia	Chordata	Teleostei	Tetraodontiformes	Balistidae	Abalistes	Abalistes stellatus
-11.0133	130.55	Stolephorus indicus	Animalia	Chordata	Teleostei	Clupeiformes	Engraulidae	Stolephorus	Stolephorus indicus
-13.1783	136.778	Lagocephalus spadiceus	Animalia	Chordata	Teleostei	Tetraodontiformes	Tetraodontidae	Lagocephalus	Lagocephalus spadiceus
-10.5	105.666	Pycnochromis amboinensis	Animalia	Chordata	Teleostei	Ovalentaria incertae sedis	Pomacentridae	Pycnochromis	Pycnochromis amboinensis
-14.1567	136.251	Equulites leuciscus	Animalia	Chordata	Teleostei	Acanthuriformes	Leiognathidae	Equulites	Equulites leuciscus
-14.185	136.229	Equulites leuciscus	Animalia	Chordata	Teleostei	Acanthuriformes	Leiognathidae	Equulites	Equulites leuciscus
9.61271	138.186	Ctenochaetus striatus	Animalia	Chordata	Teleostei	Acanthuriformes	Acanthuridae	Ctenochaetus	Ctenochaetus striatus
-14.1925	136.232	Lutjanus malabaricus	Animalia	Chordata	Teleostei	Eupercaria incertae sedis	Lutjanidae	Lutjanus	Lutjanus malabaricus
-10.6512	133.251	Pristipomoides typus	Animalia	Chordata	Teleostei	Eupercaria incertae sedis	Lutjanidae	Pristipomoides	Pristipomoides typus
-11.9667	137.967	Photopectoralis bindus	Animalia	Chordata	Teleostei	Acanthuriformes	Leiognathidae	Photopectoralis	Photopectoralis bindus
-10.9933	137.7	Scomberoides tol	Animalia	Chordata	Teleostei	Carangiformes	Carangidae	Scomberoides	Scomberoides tol
-14.4092	136.008	Upeneus tragula	Animalia	Chordata	Teleostei	Mulliformes	Mullidae	Upeneus	Upeneus tragula
-14.2608	136.093	Terapon theraps	Animalia	Chordata	Teleostei	Centrarchiformes	Terapontidae	Terapon	Terapon theraps
-13.46	136.312	Photolateralis moretoniensis	Animalia	Chordata	Teleostei	Acanthuriformes	Leiognathidae	Photolateralis	Photolateralis moretoniensis
9.41667	123.333	Fusigobius maximus	Animalia	Chordata	Teleostei	Gobiiformes	Gobiidae	Fusigobius	Fusigobius maximus
-10.9417	128.317	Lepidotrigla russelli	Animalia	Chordata	Teleostei	Perciformes	Triglidae	Lepidotrigla	Lepidotrigla russelli
-13.6833	129.267	Pelates quadrilineatus	Animalia	Chordata	Teleostei	Centrarchiformes	Terapontidae	Pelates	Pelates quadrilineatus
-5.28889	122.1	Apogon coccineus	Animalia	Chordata	Teleostei	Kurtiformes	Apogonidae	Apogon	Apogon coccineus
2.88653	104.063	Pseudorhombus javanicus	Animalia	Chordata	Teleostei	Pleuronectiformes	Paralichthyidae	Pseudorhombus	Pseudorhombus javanicus
-14.3483	136.148	Pelates quadrilineatus	Animalia	Chordata	Teleostei	Centrarchiformes	Terapontidae	Pelates	Pelates quadrilineatus
-14.2275	136.088	Ostorhinchus fasciatus	Animalia	Chordata	Teleostei	Kurtiformes	Apogonidae	Ostorhinchus	Ostorhinchus fasciatus
-12.5465	123.547	Naso lituratus	Animalia	Chordata	Teleostei	Acanthuriformes	Acanthuridae	Naso	Naso lituratus
7.7247	134.577	Acanthurus lineatus	Animalia	Chordata	Teleostei	Acanthuriformes	Acanthuridae	Acanthurus	Acanthurus lineatus
-7.86667	129.088	Chauliodus sloani	Animalia	Chordata	Teleostei	Stomiiformes	Stomiidae	Chauliodus	Chauliodus sloani
-13.34	136.757	Tetrabrachium ocellatum	Animalia	Chordata	Teleostei	Lophiiformes	Tetrabrachiidae	Tetrabrachium	Tetrabrachium ocellatum
-14.4591	136.394	Photolateralis moretoniensis	Animalia	Chordata	Teleostei	Acanthuriformes	Leiognathidae	Photolateralis	Photolateralis moretoniensis
5.9252	121.153	Parapercis tetracantha	Animalia	Chordata	Teleostei	Perciformes	Pinguipedidae	Parapercis	Parapercis tetracantha
-12.533	130.87	Drombus ocyurus	Animalia	Chordata	Teleostei	Gobiiformes	Gobiidae	Drombus	Drombus ocyurus
-11.973	123.342	Labrichthys unilineatus	Animalia	Chordata	Teleostei	Eupercaria incertae sedis	Labridae	Labrichthys	Labrichthys unilineatus
-14.44	136.56	Lethrinus laticaudis	Animalia	Chordata	Teleostei	Eupercaria incertae sedis	Lethrinidae	Lethrinus	Lethrinus laticaudis
-14.5	128.5	Pterocaesio chrysozona	Animalia	Chordata	Teleostei	Eupercaria incertae sedis	Caesionidae	Pterocaesio	Pterocaesio chrysozona
-14.5	136.7	Carangoides chrysophrys	Animalia	Chordata	Teleostei	Carangiformes	Carangidae	Carangoides	Carangoides chrysophrys
-14.1433	136.133	Sardinella gibbosa	Animalia	Chordata	Teleostei	Clupeiformes	Dorosomatidae	Sardinella	Sardinella gibbosa
1.44	103.725	Psammogobius biocellatus	Animalia	Chordata	Teleostei	Gobiiformes	Gobiidae	Psammogobius	Psammogobius biocellatus
9.99639	123.951	Thalassoma lunare	Animalia	Chordata	Teleostei	Eupercaria incertae sedis	Labridae	Thalassoma	Thalassoma lunare
-13.1883	136.724	Jaydia poeciloptera	Animalia	Chordata	Teleostei	Kurtiformes	Apogonidae	Jaydia	Jaydia poeciloptera
-12.4879	130.818	Choerodon vitta	Animalia	Chordata	Teleostei	Eupercaria incertae sedis	Labridae	Choerodon	Choerodon vitta
-13.5125	136.523	Pellona ditchela	Animalia	Chordata	Teleostei	Clupeiformes	Pristigasteridae	Pellona	Pellona ditchela
-10.3167	133.083	Trixiphichthys weberi	Animalia	Chordata	Teleostei	Tetraodontiformes	Triacanthidae	Trixiphichthys	Trixiphichthys weberi
-9.00861	130.967	Synanceia verrucosa	Animalia	Chordata	Teleostei	Perciformes	Synanceiidae	Synanceia	Synanceia verrucosa
-14.2716	136.118	Terapon theraps	Animalia	Chordata	Teleostei	Centrarchiformes	Terapontidae	Terapon	Terapon theraps
-14.3742	136.153	Trixiphichthys weberi	Animalia	Chordata	Teleostei	Tetraodontiformes	Triacanthidae	Trixiphichthys	Trixiphichthys weberi
11	123	Lethrinus lentjan	Animalia	Chordata	Teleostei	Eupercaria incertae sedis	Lethrinidae	Lethrinus	Lethrinus lentjan
8.88527	119.894	Lutjanus fulvus	Animalia	Chordata	Teleostei	Eupercaria incertae sedis	Lutjanidae	Lutjanus	Lutjanus fulvus
-14.3917	136.13	Torquigener whitleyi	Animalia	Chordata	Teleostei	Tetraodontiformes	Tetraodontidae	Torquigener	Torquigener whitleyi
-9.73333	135.967	Scolopsis meridiana	Animalia	Chordata	Teleostei	Eupercaria incertae sedis	Nemipteridae	Scolopsis	Scolopsis meridiana
-5.8	106.6	Pomacentrus bankanensis	Animalia	Chordata	Teleostei	Ovalentaria incertae sedis	Pomacentridae	Pomacentrus	Pomacentrus bankanensis
-14.3167	136.189	Saurida undosquamis	Animalia	Chordata	Teleostei	Aulopiformes	Synodontidae	Saurida	Saurida undosquamis
7.51667	121.367	Cyclothone pseudopallida	Animalia	Chordata	Teleostei	Stomiiformes	Gonostomatidae	Cyclothone	Cyclothone pseudopallida
-14.0167	137.2	Sirembo imberbis	Animalia	Chordata	Teleostei	Ophidiiformes	Ophidiidae	Sirembo	Sirembo imberbis
-7.26069	135.7	Parachaetodon ocellatus	Animalia	Chordata	Teleostei	Acanthuriformes	Chaetodontidae	Parachaetodon	Parachaetodon ocellatus
-14.3625	136.159	Photopectoralis bindus	Animalia	Chordata	Teleostei	Acanthuriformes	Leiognathidae	Photopectoralis	Photopectoralis bindus
-12.2379	122.983	Cephalopholis leopardus	Animalia	Chordata	Teleostei	Perciformes	Serranidae	Cephalopholis	Cephalopholis leopardus
-11.025	130.627	Pomadasys trifasciatus	Animalia	Chordata	Teleostei	Eupercaria incertae sedis	Haemulidae	Pomadasys	Pomadasys trifasciatus
-13.535	136.347	Photopectoralis bindus	Animalia	Chordata	Teleostei	Acanthuriformes	Leiognathidae	Photopectoralis	Photopectoralis bindus
-14.6642	136.85	Dactyloptena papilio	Animalia	Chordata	Teleostei	Dactylopteriformes	Dactylopteridae	Dactyloptena	Dactyloptena papilio
12.4292	101.346	Torquigener gloerfelti	Animalia	Chordata	Teleostei	Tetraodontiformes	Tetraodontidae	Torquigener	Torquigener gloerfelti
5.9252	121.153	Arothron nigropunctatus	Animalia	Chordata	Teleostei	Tetraodontiformes	Tetraodontidae	Arothron	Arothron nigropunctatus
13.666	120.916	Meiacanthus grammistes	Animalia	Chordata	Teleostei	Blenniiformes	Blenniidae	Meiacanthus	Meiacanthus grammistes
-14.1542	136.129	Rhynchostracion nasus	Animalia	Chordata	Teleostei	Tetraodontiformes	Ostraciidae	Rhynchostracion	Rhynchostracion nasus
-8.36279	127.103	Pseudanthias huchtii	Animalia	Chordata	Teleostei	Perciformes	Serranidae	Pseudanthias	Pseudanthias huchtii
9.61271	138.186	Ctenochaetus striatus	Animalia	Chordata	Teleostei	Acanthuriformes	Acanthuridae	Ctenochaetus	Ctenochaetus striatus
7.21667	93.7833	Stigmatogobius sadanundio	Animalia	Chordata	Teleostei	Gobiiformes	Gobiidae	Stigmatogobius	Stigmatogobius sadanundio
11	123	Xiphocheilus typus	Animalia	Chordata	Teleostei	Eupercaria incertae sedis	Labridae	Xiphocheilus	Xiphocheilus typus
-11.5583	133.192	Scomberomorus munroi	Animalia	Chordata	Teleostei	Scombriformes	Scombridae	Scomberomorus	Scomberomorus munroi
-10.1689	138.435	Nemipterus furcosus	Animalia	Chordata	Teleostei	Eupercaria incertae sedis	Nemipteridae	Nemipterus	Nemipterus furcosus
-13.2467	136.658	Priacanthus tayenus	Animalia	Chordata	Teleostei	Eupercaria incertae sedis	Priacanthidae	Priacanthus	Priacanthus tayenus
-14.215	136.175	Sardinella gibbosa	Animalia	Chordata	Teleostei	Clupeiformes	Dorosomatidae	Sardinella	Sardinella gibbosa
-13.2017	137.023	Dendrochirus brachypterus	Animalia	Chordata	Teleostei	Perciformes	Scorpaenidae	Dendrochirus	Dendrochirus brachypterus
7.74167	98.3758	Sargocentron rubrum	Animalia	Chordata	Teleostei	Holocentriformes	Holocentridae	Sargocentron	Sargocentron rubrum
-8.52952	125.606	Bodianus dictynna	Animalia	Chordata	Teleostei	Eupercaria incertae sedis	Labridae	Bodianus	Bodianus dictynna
7.23778	134.403	Cheilodipterus isostigmus	Animalia	Chordata	Teleostei	Kurtiformes	Apogonidae	Cheilodipterus	Cheilodipterus isostigmus
-13.1366	136.776	Carangoides talamparoides	Animalia	Chordata	Teleostei	Carangiformes	Carangidae	Carangoides	Carangoides talamparoides
7.30311	134.235	Synchiropus morrisoni	Animalia	Chordata	Teleostei	Callionymiformes	Callionymidae	Synchiropus	Synchiropus morrisoni
7.58333	98.3625	Dendrochirus zebra	Animalia	Chordata	Teleostei	Perciformes	Scorpaenidae	Dendrochirus	Dendrochirus zebra
-11.4833	134.417	Carangoides talamparoides	Animalia	Chordata	Teleostei	Carangiformes	Carangidae	Carangoides	Carangoides talamparoides
-14.4925	136.417	Torquigener tuberculiferus	Animalia	Chordata	Teleostei	Tetraodontiformes	Tetraodontidae	Torquigener	Torquigener tuberculiferus
-13.65	136.306	Herklotsichthys lippa	Animalia	Chordata	Teleostei	Clupeiformes	Dorosomatidae	Herklotsichthys	Herklotsichthys lippa
-14.3475	136.024	Equulites leuciscus	Animalia	Chordata	Teleostei	Acanthuriformes	Leiognathidae	Equulites	Equulites leuciscus
8.90035	119.88	Amblypomacentrus breviceps	Animalia	Chordata	Teleostei	Ovalentaria incertae sedis	Pomacentridae	Amblypomacentrus	Amblypomacentrus breviceps
-12.8483	136.86	Pentaprion longimanus	Animalia	Chordata	Teleostei	Eupercaria incertae sedis	Gerreidae	Pentaprion	Pentaprion longimanus
12.3678	119.968	Apogonichthys ocellatus	Animalia	Chordata	Teleostei	Kurtiformes	Apogonidae	Apogonichthys	Apogonichthys ocellatus
9.47395	138.045	Lutjanus gibbus	Animalia	Chordata	Teleostei	Eupercaria incertae sedis	Lutjanidae	Lutjanus	Lutjanus gibbus
-12.0833	130.042	Pomadasys kaakan	Animalia	Chordata	Teleostei	Eupercaria incertae sedis	Haemulidae	Pomadasys	Pomadasys kaakan
-13.3192	136.76	Acentrogobius nebulosus	Animalia	Chordata	Teleostei	Gobiiformes	Gobiidae	Acentrogobius	Acentrogobius nebulosus
-8.47127	125.887	Pomacentrus micronesicus	Animalia	Chordata	Teleostei	Ovalentaria incertae sedis	Pomacentridae	Pomacentrus	Pomacentrus micronesicus
-12.0679	124.409	Sargocentron rubrum	Animalia	Chordata	Teleostei	Holocentriformes	Holocentridae	Sargocentron	Sargocentron rubrum
9.5375	138.091	Sargocentron diadema	Animalia	Chordata	Teleostei	Holocentriformes	Holocentridae	Sargocentron	Sargocentron diadema
-14.2759	136.174	Herklotsichthys lippa	Animalia	Chordata	Teleostei	Clupeiformes	Dorosomatidae	Herklotsichthys	Herklotsichthys lippa
-10.333	134.383	Cociella hutchinsi	Animalia	Chordata	Teleostei	Perciformes	Platycephalidae	Cociella	Cociella hutchinsi
7.30222	134.507	Chaetodon triangulum	Animalia	Chordata	Teleostei	Acanthuriformes	Chaetodontidae	Chaetodon	Chaetodon triangulum
2.834	104.161	Cephalopholis boenak	Animalia	Chordata	Teleostei	Perciformes	Serranidae	Cephalopholis	Cephalopholis boenak
-14.2983	136.177	Deveximentum insidiator	Animalia	Chordata	Teleostei	Acanthuriformes	Leiognathidae	Deveximentum	Deveximentum insidiator
9.54167	138.206	Parupeneus multifasciatus	Animalia	Chordata	Teleostei	Mulliformes	Mullidae	Parupeneus	Parupeneus multifasciatus
-13.5475	136.429	Scomberomorus queenslandicus	Animalia	Chordata	Teleostei	Scombriformes	Scombridae	Scomberomorus	Scomberomorus queenslandicus
-11.733	136.633	Halichoeres melanochir	Animalia	Chordata	Teleostei	Eupercaria incertae sedis	Labridae	Halichoeres	Halichoeres melanochir
-14.28	136.138	Pentaprion longimanus	Animalia	Chordata	Teleostei	Eupercaria incertae sedis	Gerreidae	Pentaprion	Pentaprion longimanus
-8.57405	125.371	Amblyglyphidodon leucogaster	Animalia	Chordata	Teleostei	Ovalentaria incertae sedis	Pomacentridae	Amblyglyphidodon	Amblyglyphidodon leucogaster
-14.1005	121.886	Aprion virescens	Animalia	Chordata	Teleostei	Eupercaria incertae sedis	Lutjanidae	Aprion	Aprion virescens
7.12395	134.279	Hipposcarus longiceps	Animalia	Chordata	Teleostei	Eupercaria incertae sedis	Scaridae	Hipposcarus	Hipposcarus longiceps
-13.465	136.317	Pomadasys trifasciatus	Animalia	Chordata	Teleostei	Eupercaria incertae sedis	Haemulidae	Pomadasys	Pomadasys trifasciatus
-14.485	136.36	Photolateralis moretoniensis	Animalia	Chordata	Teleostei	Acanthuriformes	Leiognathidae	Photolateralis	Photolateralis moretoniensis
7.74194	98.3756	Epinephelus fasciatus	Animalia	Chordata	Teleostei	Perciformes	Serranidae	Epinephelus	Epinephelus fasciatus
-14.4567	139.19	Selar crumenophthalmus	Animalia	Chordata	Teleostei	Carangiformes	Carangidae	Selar	Selar crumenophthalmus
-12.85	125.808	Trichiurus lepturus	Animalia	Chordata	Teleostei	Scombriformes	Trichiuridae	Trichiurus	Trichiurus lepturus
-14.4642	136.326	Priacanthus tayenus	Animalia	Chordata	Teleostei	Eupercaria incertae sedis	Priacanthidae	Priacanthus	Priacanthus tayenus
-3.833	128.167	Herklotsichthys quadrimaculatus	Animalia	Chordata	Teleostei	Clupeiformes	Dorosomatidae	Herklotsichthys	Herklotsichthys quadrimaculatus
-13.5525	136.317	Photolateralis moretoniensis	Animalia	Chordata	Teleostei	Acanthuriformes	Leiognathidae	Photolateralis	Photolateralis moretoniensis
-10.965	130.33	Paraplagusia longirostris	Animalia	Chordata	Teleostei	Pleuronectiformes	Cynoglossidae	Paraplagusia	Paraplagusia longirostris
8.86167	123.41	Meiacanthus grammistes	Animalia	Chordata	Teleostei	Blenniiformes	Blenniidae	Meiacanthus	Meiacanthus grammistes
-14.3283	136.191	Equulites laterofenestra	Animalia	Chordata	Teleostei	Acanthuriformes	Leiognathidae	Equulites	Equulites laterofenestra
-14.2825	136.143	Carangoides humerosus	Animalia	Chordata	Teleostei	Carangiformes	Carangidae	Carangoides	Carangoides humerosus
-9.73333	135.967	Nemipterus nematopus	Animalia	Chordata	Teleostei	Eupercaria incertae sedis	Nemipteridae	Nemipterus	Nemipterus nematopus
13.5167	139.967	Bregmaceros mcclellandi	Animalia	Chordata	Teleostei	Gadiformes	Bregmacerotidae	Bregmaceros	Bregmaceros mcclellandi
-14.445	136.37	Photolateralis moretoniensis	Animalia	Chordata	Teleostei	Acanthuriformes	Leiognathidae	Photolateralis	Photolateralis moretoniensis
7.39	134.519	Hippichthys spicifer	Animalia	Chordata	Teleostei	Syngnathiformes	Syngnathidae	Hippichthys	Hippichthys spicifer
7.28658	134.426	Halicampus dunckeri	Animalia	Chordata	Teleostei	Syngnathiformes	Syngnathidae	Halicampus	Halicampus dunckeri
-12.257	130.631	Leiognathus equula	Animalia	Chordata	Teleostei	Acanthuriformes	Leiognathidae	Leiognathus	Leiognathus equula
-14.2408	136.056	Caranx bucculentus	Animalia	Chordata	Teleostei	Carangiformes	Carangidae	Caranx	Caranx bucculentus
9.34833	138.167	Dascyllus reticulatus	Animalia	Chordata	Teleostei	Ovalentaria incertae sedis	Pomacentridae	Dascyllus	Dascyllus reticulatus
-12.1357	96.8852	Halichoeres claudia	Animalia	Chordata	Teleostei	Eupercaria incertae sedis	Labridae	Halichoeres	Halichoeres claudia
-13.3616	136.724	Rastrelliger kanagurta	Animalia	Chordata	Teleostei	Scombriformes	Scombridae	Rastrelliger	Rastrelliger kanagurta
12.1983	109.298	Bathygobius fuscus	Animalia	Chordata	Teleostei	Gobiiformes	Gobiidae	Bathygobius	Bathygobius fuscus
-10.705	138.48	Pseudorhombus elevatus	Animalia	Chordata	Teleostei	Pleuronectiformes	Paralichthyidae	Pseudorhombus	Pseudorhombus elevatus
-14.155	136.175	Johnius borneensis	Animalia	Chordata	Teleostei	Eupercaria incertae sedis	Sciaenidae	Johnius	Johnius borneensis
-10.984	130.96	Pterois volitans	Animalia	Chordata	Teleostei	Perciformes	Scorpaenidae	Pterois	Pterois volitans
14.246	120.479	Pseudanthias squamipinnis	Animalia	Chordata	Teleostei	Perciformes	Serranidae	Pseudanthias	Pseudanthias squamipinnis
-14.4233	136.556	Equulites leuciscus	Animalia	Chordata	Teleostei	Acanthuriformes	Leiognathidae	Equulites	Equulites leuciscus
11.2572	123.987	Plectropomus maculatus	Animalia	Chordata	Teleostei	Perciformes	Serranidae	Plectropomus	Plectropomus maculatus
-13.7	124.217	Lutjanus malabaricus	Animalia	Chordata	Teleostei	Eupercaria incertae sedis	Lutjanidae	Lutjanus	Lutjanus malabaricus
-11.02	130.647	Jaydia poeciloptera	Animalia	Chordata	Teleostei	Kurtiformes	Apogonidae	Jaydia	Jaydia poeciloptera
-12.5	128.883	Nemipterus celebicus	Animalia	Chordata	Teleostei	Eupercaria incertae sedis	Nemipteridae	Nemipterus	Nemipterus celebicus
-10.967	131.85	Herklotsichthys lippa	Animalia	Chordata	Teleostei	Clupeiformes	Dorosomatidae	Herklotsichthys	Herklotsichthys lippa
9.41667	123.333	Oxycheilinus digramma	Animalia	Chordata	Teleostei	Eupercaria incertae sedis	Labridae	Oxycheilinus	Oxycheilinus digramma
10.0958	122.308	Benthenchelys cartieri	Animalia	Chordata	Teleostei	Anguilliformes	Ophichthidae	Benthenchelys	Benthenchelys cartieri
4.72275	119.148	Atrosalarias fuscus	Animalia	Chordata	Teleostei	Blenniiformes	Blenniidae	Atrosalarias	Atrosalarias fuscus
-12.416	130.816	Priolepis nuchifasciata	Animalia	Chordata	Teleostei	Gobiiformes	Gobiidae	Priolepis	Priolepis nuchifasciata
11.7697	119.891	Cantherhines pardalis	Animalia	Chordata	Teleostei	Tetraodontiformes	Monacanthidae	Cantherhines	Cantherhines pardalis
-14.4567	136.528	Ostorhinchus fasciatus	Animalia	Chordata	Teleostei	Kurtiformes	Apogonidae	Ostorhinchus	Ostorhinchus fasciatus
10	93	Taeniamia fucata	Animalia	Chordata	Teleostei	Kurtiformes	Apogonidae	Taeniamia	Taeniamia fucata
-8.19646	125.563	Acanthurus lineatus	Animalia	Chordata	Teleostei	Acanthuriformes	Acanthuridae	Acanthurus	Acanthurus lineatus
-8.35638	127.153	Parupeneus barberinus	Animalia	Chordata	Teleostei	Mulliformes	Mullidae	Parupeneus	Parupeneus barberinus
1.433	103.717	Oxyeleotris marmorata	Animalia	Chordata	Teleostei	Gobiiformes	Eleotridae	Oxyeleotris	Oxyeleotris marmorata
-5.8	106.6	Cephalopholis argus	Animalia	Chordata	Teleostei	Perciformes	Serranidae	Cephalopholis	Cephalopholis argus
7.34564	134.28	Moringua ferruginea	Animalia	Chordata	Teleostei	Anguilliformes	Moringuidae	Moringua	Moringua ferruginea
-8.47726	125.933	Pomacentrus amboinensis	Animalia	Chordata	Teleostei	Ovalentaria incertae sedis	Pomacentridae	Pomacentrus	Pomacentrus amboinensis
7.33268	134.267	Chaetodon trifascialis	Animalia	Chordata	Teleostei	Acanthuriformes	Chaetodontidae	Chaetodon	Chaetodon trifascialis
-14.9782	121.67	Satyrichthys rieffeli	Animalia	Chordata	Teleostei	Perciformes	Peristediidae	Satyrichthys	Satyrichthys rieffeli
-11.8	134.45	Ulua aurochs	Animalia	Chordata	Teleostei	Carangiformes	Carangidae	Ulua	Ulua aurochs
-12.8678	137.25	Upeneus sulphureus	Animalia	Chordata	Teleostei	Mulliformes	Mullidae	Upeneus	Upeneus sulphureus
-13.5	136.983	Upeneus sundaicus	Animalia	Chordata	Teleostei	Mulliformes	Mullidae	Upeneus	Upeneus sundaicus
7.28542	134.426	Amblyglyphidodon curacao	Animalia	Chordata	Teleostei	Ovalentaria incertae sedis	Pomacentridae	Amblyglyphidodon	Amblyglyphidodon curacao
-12.2379	122.983	Cephalopholis argus	Animalia	Chordata	Teleostei	Perciformes	Serranidae	Cephalopholis	Cephalopholis argus
-14.5	136.7	Arotrolepis filicauda	Animalia	Chordata	Teleostei	Tetraodontiformes	Monacanthidae	Arotrolepis	Arotrolepis filicauda
-13.5684	136.365	Photolateralis moretoniensis	Animalia	Chordata	Teleostei	Acanthuriformes	Leiognathidae	Photolateralis	Photolateralis moretoniensis
2.8731	131.742	Chaetodon kleinii	Animalia	Chordata	Teleostei	Acanthuriformes	Chaetodontidae	Chaetodon	Chaetodon kleinii
7.16667	100.583	Dichotomyctere nigroviridis	Animalia	Chordata	Teleostei	Tetraodontiformes	Tetraodontidae	Dichotomyctere	Dichotomyctere nigroviridis
-14.2667	125.3	Plectroglyphidodon obreptus	Animalia	Chordata	Teleostei	Ovalentaria incertae sedis	Pomacentridae	Plectroglyphidodon	Plectroglyphidodon obreptus
-14.3625	136.159	Photopectoralis bindus	Animalia	Chordata	Teleostei	Acanthuriformes	Leiognathidae	Photopectoralis	Photopectoralis bindus
-10.5	105.667	Bathygobius cocosensis	Animalia	Chordata	Teleostei	Gobiiformes	Gobiidae	Bathygobius	Bathygobius cocosensis
-0.960985	100.304	Gymnothorax thyrsoideus	Animalia	Chordata	Teleostei	Anguilliformes	Muraenidae	Gymnothorax	Gymnothorax thyrsoideus
-13.575	139.868	Rastrelliger kanagurta	Animalia	Chordata	Teleostei	Scombriformes	Scombridae	Rastrelliger	Rastrelliger kanagurta
-14.1433	136.133	Scolopsis meridiana	Animalia	Chordata	Teleostei	Eupercaria incertae sedis	Nemipteridae	Scolopsis	Scolopsis meridiana
-13.5175	136.417	Priacanthus tayenus	Animalia	Chordata	Teleostei	Eupercaria incertae sedis	Priacanthidae	Priacanthus	Priacanthus tayenus
-13.1092	136.79	Ostorhinchus fasciatus	Animalia	Chordata	Teleostei	Kurtiformes	Apogonidae	Ostorhinchus	Ostorhinchus fasciatus
8.79612	119.839	Balistapus undulatus	Animalia	Chordata	Teleostei	Tetraodontiformes	Balistidae	Balistapus	Balistapus undulatus
-11.9717	137.2	Pseudorhombus elevatus	Animalia	Chordata	Teleostei	Pleuronectiformes	Paralichthyidae	Pseudorhombus	Pseudorhombus elevatus
-14.3633	135.998	Ulua aurochs	Animalia	Chordata	Teleostei	Carangiformes	Carangidae	Ulua	Ulua aurochs
15	90	Valenciennea muralis	Animalia	Chordata	Teleostei	Gobiiformes	Gobiidae	Valenciennea	Valenciennea muralis
7.34861	134.533	Cheilodipterus isostigmus	Animalia	Chordata	Teleostei	Kurtiformes	Apogonidae	Cheilodipterus	Cheilodipterus isostigmus
8.01679	93.5254	Siphamia tubifer	Animalia	Chordata	Teleostei	Kurtiformes	Apogonidae	Siphamia	Siphamia tubifer
-11.683	136.767	Laiphognathus multimaculatus	Animalia	Chordata	Teleostei	Blenniiformes	Blenniidae	Laiphognathus	Laiphognathus multimaculatus
-13.5308	136.528	Eubleekeria splendens	Animalia	Chordata	Teleostei	Acanthuriformes	Leiognathidae	Eubleekeria	Eubleekeria splendens
7.35	134.516	Siganus fuscescens	Animalia	Chordata	Teleostei	Acanthuriformes	Siganidae	Siganus	Siganus fuscescens
5.08333	115.05	Nannosalarias nativitatis	Animalia	Chordata	Teleostei	Blenniiformes	Blenniidae	Nannosalarias	Nannosalarias nativitatis
-12.9883	136.802	Champsodon longipinnis	Animalia	Chordata	Teleostei	Acropomatiformes	Champsodontidae	Champsodon	Champsodon longipinnis
-14.2559	136.176	Sardinella gibbosa	Animalia	Chordata	Teleostei	Clupeiformes	Dorosomatidae	Sardinella	Sardinella gibbosa
-8.51271	125.747	Azurina lepidolepis	Animalia	Chordata	Teleostei	Ovalentaria incertae sedis	Pomacentridae	Azurina	Azurina lepidolepis
-3.73333	128.117	Abudefduf notatus	Animalia	Chordata	Teleostei	Ovalentaria incertae sedis	Pomacentridae	Abudefduf	Abudefduf notatus
-13.4758	136.316	Nuchequula gerreoides	Animalia	Chordata	Teleostei	Acanthuriformes	Leiognathidae	Nuchequula	Nuchequula gerreoides
-14.1625	136.159	Sillago burrus	Animalia	Chordata	Teleostei	Eupercaria incertae sedis	Sillaginidae	Sillago	Sillago burrus
-14.4092	136.291	Nemipterus peronii	Animalia	Chordata	Teleostei	Eupercaria incertae sedis	Nemipteridae	Nemipterus	Nemipterus peronii
-14.3142	136.076	Upeneus asymmetricus	Animalia	Chordata	Teleostei	Mulliformes	Mullidae	Upeneus	Upeneus asymmetricus
12.1719	109.301	Lepadichthys bolini	Animalia	Chordata	Teleostei	Gobiesociformes	Gobiesocidae	Lepadichthys	Lepadichthys bolini
-13.1758	136.78	Upeneus sundaicus	Animalia	Chordata	Teleostei	Mulliformes	Mullidae	Upeneus	Upeneus sundaicus
-10.9708	130.293	Trichiurus lepturus	Animalia	Chordata	Teleostei	Scombriformes	Trichiuridae	Trichiurus	Trichiurus lepturus
-12.417	130.827	Pseudorhombus arsius	Animalia	Chordata	Teleostei	Pleuronectiformes	Paralichthyidae	Pseudorhombus	Pseudorhombus arsius
2.88178	105.794	Koumansetta hectori	Animalia	Chordata	Teleostei	Gobiiformes	Gobiidae	Koumansetta	Koumansetta hectori
-12.467	130.85	Trichiurus lepturus	Animalia	Chordata	Teleostei	Scombriformes	Trichiuridae	Trichiurus	Trichiurus lepturus
-10.485	134.372	Batrachomoeus trispinosus	Animalia	Chordata	Teleostei	Batrachoidiformes	Batrachoididae	Batrachomoeus	Batrachomoeus trispinosus
7.417	99.211	Ostorhinchus compressus	Animalia	Chordata	Teleostei	Kurtiformes	Apogonidae	Ostorhinchus	Ostorhinchus compressus
11.7697	119.891	Fowleria aurita	Animalia	Chordata	Teleostei	Kurtiformes	Apogonidae	Fowleria	Fowleria aurita
-14.5433	137.179	Priacanthus tayenus	Animalia	Chordata	Teleostei	Eupercaria incertae sedis	Priacanthidae	Priacanthus	Priacanthus tayenus
-13.6475	136.301	Scolopsis meridiana	Animalia	Chordata	Teleostei	Eupercaria incertae sedis	Nemipteridae	Scolopsis	Scolopsis meridiana
5.61667	103.05	Encrasicholina punctifer	Animalia	Chordata	Teleostei	Clupeiformes	Engraulidae	Encrasicholina	Encrasicholina punctifer
-0.943333	100.137	Trimma sanguinellum	Animalia	Chordata	Teleostei	Gobiiformes	Gobiidae	Trimma	Trimma sanguinellum
7	125.7	Owstonia sibogae	Animalia	Chordata	Teleostei	Eupercaria incertae sedis	Cepolidae	Owstonia	Owstonia sibogae
9.706	99.984	Diagramma pictum	Animalia	Chordata	Teleostei	Eupercaria incertae sedis	Haemulidae	Diagramma	Diagramma pictum
7.35472	134.518	Acreichthys tomentosus	Animalia	Chordata	Teleostei	Tetraodontiformes	Monacanthidae	Acreichthys	Acreichthys tomentosus
5.9934	116.029	Pterois volitans	Animalia	Chordata	Teleostei	Perciformes	Scorpaenidae	Pterois	Pterois volitans
-11.0075	130.397	Carangoides humerosus	Animalia	Chordata	Teleostei	Carangiformes	Carangidae	Carangoides	Carangoides humerosus
-12.8917	138.917	Pristipomoides multidens	Animalia	Chordata	Teleostei	Eupercaria incertae sedis	Lutjanidae	Pristipomoides	Pristipomoides multidens
-13.933	121.85	Neoniphon sammara	Animalia	Chordata	Teleostei	Holocentriformes	Holocentridae	Neoniphon	Neoniphon sammara
-14.29	136.093	Herklotsichthys lippa	Animalia	Chordata	Teleostei	Clupeiformes	Dorosomatidae	Herklotsichthys	Herklotsichthys lippa
10.2667	124	Bathygobius fuscus	Animalia	Chordata	Teleostei	Gobiiformes	Gobiidae	Bathygobius	Bathygobius fuscus
-12.517	130.85	Congrogadus subducens	Animalia	Chordata	Teleostei	Ovalentaria incertae sedis	Pseudochromidae	Congrogadus	Congrogadus subducens
1.31667	103.583	Halichoeres bicolor	Animalia	Chordata	Teleostei	Eupercaria incertae sedis	Labridae	Halichoeres	Halichoeres bicolor
-14.2458	136.08	Dussumieria elopsoides	Animalia	Chordata	Teleostei	Clupeiformes	Dussumieriidae	Dussumieria	Dussumieria elopsoides
-13.5375	136.303	Jaydia poeciloptera	Animalia	Chordata	Teleostei	Kurtiformes	Apogonidae	Jaydia	Jaydia poeciloptera
-13.5208	136.533	Pellona ditchela	Animalia	Chordata	Teleostei	Clupeiformes	Pristigasteridae	Pellona	Pellona ditchela
13.5624	121.095	Diodon holocanthus	Animalia	Chordata	Teleostei	Tetraodontiformes	Diodontidae	Diodon	Diodon holocanthus
-14.4517	136.434	Upeneus sundaicus	Animalia	Chordata	Teleostei	Mulliformes	Mullidae	Upeneus	Upeneus sundaicus
-14.1166	136.143	Equulites leuciscus	Animalia	Chordata	Teleostei	Acanthuriformes	Leiognathidae	Equulites	Equulites leuciscus
7.39111	134.509	Epibulus insidiator	Animalia	Chordata	Teleostei	Eupercaria incertae sedis	Labridae	Epibulus	Epibulus insidiator
-14.4117	136.016	Glaucosoma magnificum	Animalia	Chordata	Teleostei	Acropomatiformes	Glaucosomatidae	Glaucosoma	Glaucosoma magnificum
5.85	95.2667	Valenciennea sexguttata	Animalia	Chordata	Teleostei	Gobiiformes	Gobiidae	Valenciennea	Valenciennea sexguttata
-14.3108	136.193	Equulites leuciscus	Animalia	Chordata	Teleostei	Acanthuriformes	Leiognathidae	Equulites	Equulites leuciscus
-11.0367	130.616	Gazza minuta	Animalia	Chordata	Teleostei	Acanthuriformes	Leiognathidae	Gazza	Gazza minuta
7.27464	134.526	Myripristis violacea	Animalia	Chordata	Teleostei	Holocentriformes	Holocentridae	Myripristis	Myripristis violacea
12.5736	101.463	Valenciennea muralis	Animalia	Chordata	Teleostei	Gobiiformes	Gobiidae	Valenciennea	Valenciennea muralis
14.6	120.25	Siganus fuscescens	Animalia	Chordata	Teleostei	Acanthuriformes	Siganidae	Siganus	Siganus fuscescens
9.60806	138.15	Balistapus undulatus	Animalia	Chordata	Teleostei	Tetraodontiformes	Balistidae	Balistapus	Balistapus undulatus
-12.08	132.58	Bostrychus zonatus	Animalia	Chordata	Teleostei	Gobiiformes	Eleotridae	Bostrychus	Bostrychus zonatus
8.59167	124.6	Hoplostethus japonicus	Animalia	Chordata	Teleostei	Trachichthyiformes	Trachichthyidae	Hoplostethus	Hoplostethus japonicus
-13.6558	136.294	Trixiphichthys weberi	Animalia	Chordata	Teleostei	Tetraodontiformes	Triacanthidae	Trixiphichthys	Trixiphichthys weberi
-14.4167	136.538	Saurida undosquamis	Animalia	Chordata	Teleostei	Aulopiformes	Synodontidae	Saurida	Saurida undosquamis
-6.079	106.837	Chrysiptera cyanea	Animalia	Chordata	Teleostei	Ovalentaria incertae sedis	Pomacentridae	Chrysiptera	Chrysiptera cyanea
-14.4233	136.556	Elates ransonnettii	Animalia	Chordata	Teleostei	Perciformes	Platycephalidae	Elates	Elates ransonnettii
-14.2603	123.767	Alectis indica	Animalia	Chordata	Teleostei	Carangiformes	Carangidae	Alectis	Alectis indica
9.5435	138.204	Chlorurus sordidus	Animalia	Chordata	Teleostei	Eupercaria incertae sedis	Scaridae	Chlorurus	Chlorurus sordidus
-10.85	130.717	Netuma bilineata	Animalia	Chordata	Teleostei	Siluriformes	Ariidae	Netuma	Netuma bilineata
-4.50833	129.936	Lubbockichthys multisquamatus	Animalia	Chordata	Teleostei	Ovalentaria incertae sedis	Pseudochromidae	Lubbockichthys	Lubbockichthys multisquamatus
-8.21389	125.551	Pseudanthias tuka	Animalia	Chordata	Teleostei	Perciformes	Serranidae	Pseudanthias	Pseudanthias tuka
-13.8194	125.78	Pseudamia nigra	Animalia	Chordata	Teleostei	Kurtiformes	Apogonidae	Pseudamia	Pseudamia nigra
10.801	119.435	Upeneus sulphureus	Animalia	Chordata	Teleostei	Mulliformes	Mullidae	Upeneus	Upeneus sulphureus
-14.5717	136.757	Uraspis uraspis	Animalia	Chordata	Teleostei	Carangiformes	Carangidae	Uraspis	Uraspis uraspis
-3.016	128.05	Halichoeres scapularis	Animalia	Chordata	Teleostei	Eupercaria incertae sedis	Labridae	Halichoeres	Halichoeres scapularis
-14.445	136.358	Photopectoralis bindus	Animalia	Chordata	Teleostei	Acanthuriformes	Leiognathidae	Photopectoralis	Photopectoralis bindus
-14.2192	136.198	Caranx bucculentus	Animalia	Chordata	Teleostei	Carangiformes	Carangidae	Caranx	Caranx bucculentus
-14.1567	136.251	Trixiphichthys weberi	Animalia	Chordata	Teleostei	Tetraodontiformes	Triacanthidae	Trixiphichthys	Trixiphichthys weberi
14.94	121.72	Benthodesmus tenuis	Animalia	Chordata	Teleostei	Scombriformes	Trichiuridae	Benthodesmus	Benthodesmus tenuis
-10.8875	130.388	Trixiphichthys weberi	Animalia	Chordata	Teleostei	Tetraodontiformes	Triacanthidae	Trixiphichthys	Trixiphichthys weberi
-14.8914	121.565	Hoplostethus ravurictus	Animalia	Chordata	Teleostei	Trachichthyiformes	Trachichthyidae	Hoplostethus	Hoplostethus ravurictus
-13.2167	127.875	Setipinna tenuifilis	Animalia	Chordata	Teleostei	Clupeiformes	Engraulidae	Setipinna	Setipinna tenuifilis
-12.133	123.1	Pseudocheilinus hexataenia	Animalia	Chordata	Teleostei	Eupercaria incertae sedis	Labridae	Pseudocheilinus	Pseudocheilinus hexataenia
-13.476	137.159	Decapterus russelli	Animalia	Chordata	Teleostei	Carangiformes	Carangidae	Decapterus	Decapterus russelli
7.60778	98.3686	Chaetodon triangulum	Animalia	Chordata	Teleostei	Acanthuriformes	Chaetodontidae	Chaetodon	Chaetodon triangulum
-14.2183	136.228	Torquigener tuberculiferus	Animalia	Chordata	Teleostei	Tetraodontiformes	Tetraodontidae	Torquigener	Torquigener tuberculiferus
-13.1883	136.724	Jaydia poeciloptera	Animalia	Chordata	Teleostei	Kurtiformes	Apogonidae	Jaydia	Jaydia poeciloptera
-10.5	136.35	Pellona ditchela	Animalia	Chordata	Teleostei	Clupeiformes	Pristigasteridae	Pellona	Pellona ditchela
-13.4466	136.319	Rhynchostracion nasus	Animalia	Chordata	Teleostei	Tetraodontiformes	Ostraciidae	Rhynchostracion	Rhynchostracion nasus
-13.5425	136.322	Gerres oblongus	Animalia	Chordata	Teleostei	Eupercaria incertae sedis	Gerreidae	Gerres	Gerres oblongus
4.11472	118.634	Trimma yanoi	Animalia	Chordata	Teleostei	Gobiiformes	Gobiidae	Trimma	Trimma yanoi
-14.4583	136.488	Equulites leuciscus	Animalia	Chordata	Teleostei	Acanthuriformes	Leiognathidae	Equulites	Equulites leuciscus
-8.37833	127.241	Melichthys niger	Animalia	Chordata	Teleostei	Tetraodontiformes	Balistidae	Melichthys	Melichthys niger
-12.1357	96.8852	Halichoeres trimaculatus	Animalia	Chordata	Teleostei	Eupercaria incertae sedis	Labridae	Halichoeres	Halichoeres trimaculatus
-8.47885	125.928	Halichoeres hortulanus	Animalia	Chordata	Teleostei	Eupercaria incertae sedis	Labridae	Halichoeres	Halichoeres hortulanus
-11.9667	137.967	Photopectoralis bindus	Animalia	Chordata	Teleostei	Acanthuriformes	Leiognathidae	Photopectoralis	Photopectoralis bindus
10.145	106.985	Acanthurus japonicus	Animalia	Chordata	Teleostei	Acanthuriformes	Acanthuridae	Acanthurus	Acanthurus japonicus
-14.4809	136.363	Nemipterus hexodon	Animalia	Chordata	Teleostei	Eupercaria incertae sedis	Nemipteridae	Nemipterus	Nemipterus hexodon
-10.433	136.433	Parastromateus niger	Animalia	Chordata	Teleostei	Carangiformes	Carangidae	Parastromateus	Parastromateus niger
-10.85	132.867	Scomberomorus commerson	Animalia	Chordata	Teleostei	Scombriformes	Scombridae	Scomberomorus	Scomberomorus commerson
9.33	125.97	Siganus fuscescens	Animalia	Chordata	Teleostei	Acanthuriformes	Siganidae	Siganus	Siganus fuscescens
-12.383	127.4	Decapterus russelli	Animalia	Chordata	Teleostei	Carangiformes	Carangidae	Decapterus	Decapterus russelli
-14.2858	136.056	Photopectoralis bindus	Animalia	Chordata	Teleostei	Acanthuriformes	Leiognathidae	Photopectoralis	Photopectoralis bindus
-14.2258	136.183	Photolateralis moretoniensis	Animalia	Chordata	Teleostei	Acanthuriformes	Leiognathidae	Photolateralis	Photolateralis moretoniensis
-13.4575	136.32	Pentaprion longimanus	Animalia	Chordata	Teleostei	Eupercaria incertae sedis	Gerreidae	Pentaprion	Pentaprion longimanus
-12.35	130.95	Apistops caloundra	Animalia	Chordata	Teleostei	Perciformes	Apistidae	Apistops	Apistops caloundra
10	93	Osteomugil cunnesius	Animalia	Chordata	Teleostei	Mugiliformes	Mugilidae	Osteomugil	Osteomugil cunnesius
-7.45	124.1	Photonectes albipennis	Animalia	Chordata	Teleostei	Stomiiformes	Stomiidae	Photonectes	Photonectes albipennis
-14.0734	121.94	Halichoeres prosopeion	Animalia	Chordata	Teleostei	Eupercaria incertae sedis	Labridae	Halichoeres	Halichoeres prosopeion
-14.1932	124.909	Carangoides ciliarius	Animalia	Chordata	Teleostei	Carangiformes	Carangidae	Carangoides	Carangoides ciliarius
10.379	114.378	Halichoeres biocellatus	Animalia	Chordata	Teleostei	Eupercaria incertae sedis	Labridae	Halichoeres	Halichoeres biocellatus
5.175	125.503	Exyrias belissimus	Animalia	Chordata	Teleostei	Gobiiformes	Gobiidae	Exyrias	Exyrias belissimus
9.40833	138.126	Parupeneus barberinus	Animalia	Chordata	Teleostei	Mulliformes	Mullidae	Parupeneus	Parupeneus barberinus
-12.4917	130.05	Inegocia harrisii	Animalia	Chordata	Teleostei	Perciformes	Platycephalidae	Inegocia	Inegocia harrisii
-13.6309	136.31	Selaroides leptolepis	Animalia	Chordata	Teleostei	Carangiformes	Carangidae	Selaroides	Selaroides leptolepis
-13.0964	136.847	Dussumieria elopsoides	Animalia	Chordata	Teleostei	Clupeiformes	Dussumieriidae	Dussumieria	Dussumieria elopsoides
9.56535	138.203	Zebrasoma velifer	Animalia	Chordata	Teleostei	Acanthuriformes	Acanthuridae	Zebrasoma	Zebrasoma velifer
3.475	128.422	Bathysphyraenops declivifrons	Animalia	Chordata	Teleostei	Acropomatiformes	Howellidae	Bathysphyraenops	Bathysphyraenops declivifrons
7.38965	134.624	Zebrasoma velifer	Animalia	Chordata	Teleostei	Acanthuriformes	Acanthuridae	Zebrasoma	Zebrasoma velifer
-14.5921	140	Scomberomorus queenslandicus	Animalia	Chordata	Teleostei	Scombriformes	Scombridae	Scomberomorus	Scomberomorus queenslandicus
-12.343	130.922	Planiliza alata	Animalia	Chordata	Teleostei	Mugiliformes	Mugilidae	Planiliza	Planiliza alata
-13.3158	136.772	Jaydia truncata	Animalia	Chordata	Teleostei	Kurtiformes	Apogonidae	Jaydia	Jaydia truncata
-9.48333	132	Carangoides equula	Animalia	Chordata	Teleostei	Carangiformes	Carangidae	Carangoides	Carangoides equula
-14.4067	136.159	Terapon theraps	Animalia	Chordata	Teleostei	Centrarchiformes	Terapontidae	Terapon	Terapon theraps
-14.125	136.262	Carangoides humerosus	Animalia	Chordata	Teleostei	Carangiformes	Carangidae	Carangoides	Carangoides humerosus
-14.4342	136.043	Pomadasys maculatus	Animalia	Chordata	Teleostei	Eupercaria incertae sedis	Haemulidae	Pomadasys	Pomadasys maculatus
-13.5483	136.458	Elates ransonnettii	Animalia	Chordata	Teleostei	Perciformes	Platycephalidae	Elates	Elates ransonnettii
10.374	114.374	Fusigobius duospilus	Animalia	Chordata	Teleostei	Gobiiformes	Gobiidae	Fusigobius	Fusigobius duospilus
6.05222	121.002	Scarus quoyi	Animalia	Chordata	Teleostei	Eupercaria incertae sedis	Scaridae	Scarus	Scarus quoyi
8.74667	123.212	Stethojulis trilineata	Animalia	Chordata	Teleostei	Eupercaria incertae sedis	Labridae	Stethojulis	Stethojulis trilineata
-14.18	136.22	Pomadasys maculatus	Animalia	Chordata	Teleostei	Eupercaria incertae sedis	Haemulidae	Pomadasys	Pomadasys maculatus
-14.2334	136.132	Equulites leuciscus	Animalia	Chordata	Teleostei	Acanthuriformes	Leiognathidae	Equulites	Equulites leuciscus
-8.17822	125.581	Ptereleotris zebra	Animalia	Chordata	Teleostei	Gobiiformes	Microdesmidae	Ptereleotris	Ptereleotris zebra
10.6833	122.467	Cynoglossus kopsii	Animalia	Chordata	Teleostei	Pleuronectiformes	Cynoglossidae	Cynoglossus	Cynoglossus kopsii
13.9783	130.996	Symbolophorus evermanni	Animalia	Chordata	Teleostei	Myctophiformes	Myctophidae	Symbolophorus	Symbolophorus evermanni
-1.62219	108.816	Amphiprion ocellaris	Animalia	Chordata	Teleostei	Ovalentaria incertae sedis	Pomacentridae	Amphiprion	Amphiprion ocellaris
-14.3691	136.155	Nemipterus furcosus	Animalia	Chordata	Teleostei	Eupercaria incertae sedis	Nemipteridae	Nemipterus	Nemipterus furcosus
12.5272	101.446	Choeroichthys brachysoma	Animalia	Chordata	Teleostei	Syngnathiformes	Syngnathidae	Choeroichthys	Choeroichthys brachysoma
7.28658	134.426	Cheilinus fasciatus	Animalia	Chordata	Teleostei	Eupercaria incertae sedis	Labridae	Cheilinus	Cheilinus fasciatus
13.5291	121.095	Dendrochirus biocellatus	Animalia	Chordata	Teleostei	Perciformes	Scorpaenidae	Dendrochirus	Dendrochirus biocellatus
7.56325	134.469	Gobiodon quinquestrigatus	Animalia	Chordata	Teleostei	Gobiiformes	Gobiidae	Gobiodon	Gobiodon quinquestrigatus
-14.4709	136.526	Elates ransonnettii	Animalia	Chordata	Teleostei	Perciformes	Platycephalidae	Elates	Elates ransonnettii
11	123	Nemipterus bathybius	Animalia	Chordata	Teleostei	Eupercaria incertae sedis	Nemipteridae	Nemipterus	Nemipterus bathybius
-10	107.5	Rhynchostracion nasus	Animalia	Chordata	Teleostei	Tetraodontiformes	Ostraciidae	Rhynchostracion	Rhynchostracion nasus
7.26583	134.449	Cheilodipterus singapurensis	Animalia	Chordata	Teleostei	Kurtiformes	Apogonidae	Cheilodipterus	Cheilodipterus singapurensis
-10.1011	136.134	Scomberomorus queenslandicus	Animalia	Chordata	Teleostei	Scombriformes	Scombridae	Scomberomorus	Scomberomorus queenslandicus
7.60717	134.548	Pseudoplesiops typus	Animalia	Chordata	Teleostei	Ovalentaria incertae sedis	Pseudochromidae	Pseudoplesiops	Pseudoplesiops typus
-14.3809	136.082	Pomadasys maculatus	Animalia	Chordata	Teleostei	Eupercaria incertae sedis	Haemulidae	Pomadasys	Pomadasys maculatus
-13.4359	136.327	Epinephelus sexfasciatus	Animalia	Chordata	Teleostei	Perciformes	Serranidae	Epinephelus	Epinephelus sexfasciatus
9.04083	123.127	Zebrasoma scopas	Animalia	Chordata	Teleostei	Acanthuriformes	Acanthuridae	Zebrasoma	Zebrasoma scopas
8.16806	134.648	Gymnothorax enigmaticus	Animalia	Chordata	Teleostei	Anguilliformes	Muraenidae	Gymnothorax	Gymnothorax enigmaticus
13.4097	121.177	Cheilinus fasciatus	Animalia	Chordata	Teleostei	Eupercaria incertae sedis	Labridae	Cheilinus	Cheilinus fasciatus
-11.0333	130.656	Scomberomorus queenslandicus	Animalia	Chordata	Teleostei	Scombriformes	Scombridae	Scomberomorus	Scomberomorus queenslandicus
13.8207	122.579	Plotosus lineatus	Animalia	Chordata	Teleostei	Siluriformes	Plotosidae	Plotosus	Plotosus lineatus
8.07	134.696	Cephalopholis leopardus	Animalia	Chordata	Teleostei	Perciformes	Serranidae	Cephalopholis	Cephalopholis leopardus
10.383	114.378	Acanthurus nigrofuscus	Animalia	Chordata	Teleostei	Acanthuriformes	Acanthuridae	Acanthurus	Acanthurus nigrofuscus
-12.3026	130.863	Epinephelus lanceolatus	Animalia	Chordata	Teleostei	Perciformes	Serranidae	Epinephelus	Epinephelus lanceolatus
7.60389	98.3792	Arothron nigropunctatus	Animalia	Chordata	Teleostei	Tetraodontiformes	Tetraodontidae	Arothron	Arothron nigropunctatus
-12.7208	136.861	Photolateralis moretoniensis	Animalia	Chordata	Teleostei	Acanthuriformes	Leiognathidae	Photolateralis	Photolateralis moretoniensis
-13.1875	136.743	Pentaprion longimanus	Animalia	Chordata	Teleostei	Eupercaria incertae sedis	Gerreidae	Pentaprion	Pentaprion longimanus
-14.3575	136.02	Equulites leuciscus	Animalia	Chordata	Teleostei	Acanthuriformes	Leiognathidae	Equulites	Equulites leuciscus
-8.51271	125.747	Pomacentrus brachialis	Animalia	Chordata	Teleostei	Ovalentaria incertae sedis	Pomacentridae	Pomacentrus	Pomacentrus brachialis
9.61271	138.186	Ctenochaetus striatus	Animalia	Chordata	Teleostei	Acanthuriformes	Acanthuridae	Ctenochaetus	Ctenochaetus striatus
-13.2099	136.836	Carangoides malabaricus	Animalia	Chordata	Teleostei	Carangiformes	Carangidae	Carangoides	Carangoides malabaricus
7.1125	134.244	Caracanthus unipinna	Animalia	Chordata	Teleostei	Perciformes	Scorpaenidae	Caracanthus	Caracanthus unipinna
-13.5325	136.435	Upeneus sundaicus	Animalia	Chordata	Teleostei	Mulliformes	Mullidae	Upeneus	Upeneus sundaicus
-14.4383	136.555	Selar boops	Animalia	Chordata	Teleostei	Carangiformes	Carangidae	Selar	Selar boops
-10.9333	131.484	Otolithes ruber	Animalia	Chordata	Teleostei	Eupercaria incertae sedis	Sciaenidae	Otolithes	Otolithes ruber
2.8714	131.756	Halichoeres prosopeion	Animalia	Chordata	Teleostei	Eupercaria incertae sedis	Labridae	Halichoeres	Halichoeres prosopeion
-13.5175	136.417	Deveximentum insidiator	Animalia	Chordata	Teleostei	Acanthuriformes	Leiognathidae	Deveximentum	Deveximentum insidiator
13.5114	120.96	Labracinus cyclophthalmus	Animalia	Chordata	Teleostei	Ovalentaria incertae sedis	Pseudochromidae	Labracinus	Labracinus cyclophthalmus
-12.8917	138.917	Decapterus russelli	Animalia	Chordata	Teleostei	Carangiformes	Carangidae	Decapterus	Decapterus russelli
2.96293	131.801	Eviota queenslandica	Animalia	Chordata	Teleostei	Gobiiformes	Gobiidae	Eviota	Eviota queenslandica
-14.5333	136.733	Dussumieria elopsoides	Animalia	Chordata	Teleostei	Clupeiformes	Dussumieriidae	Dussumieria	Dussumieria elopsoides
7.27833	134.477	Epinephelus fuscoguttatus	Animalia	Chordata	Teleostei	Perciformes	Serranidae	Epinephelus	Epinephelus fuscoguttatus
13.5125	120.908	Synodus dermatogenys	Animalia	Chordata	Teleostei	Aulopiformes	Synodontidae	Synodus	Synodus dermatogenys
12.549	101.45	Valenciennea puellaris	Animalia	Chordata	Teleostei	Gobiiformes	Gobiidae	Valenciennea	Valenciennea puellaris
-1.15	117.131	Jaydia queketti	Animalia	Chordata	Teleostei	Kurtiformes	Apogonidae	Jaydia	Jaydia queketti
10.25	124	Pseudocheilinus evanidus	Animalia	Chordata	Teleostei	Eupercaria incertae sedis	Labridae	Pseudocheilinus	Pseudocheilinus evanidus
9.58538	138.107	Ctenochaetus striatus	Animalia	Chordata	Teleostei	Acanthuriformes	Acanthuridae	Ctenochaetus	Ctenochaetus striatus
-13.75	126.8	Epinephelus corallicola	Animalia	Chordata	Teleostei	Perciformes	Serranidae	Epinephelus	Epinephelus corallicola
-13.3692	136.788	Saurida argentea	Animalia	Chordata	Teleostei	Aulopiformes	Synodontidae	Saurida	Saurida argentea
-11.85	134.825	Deveximentum insidiator	Animalia	Chordata	Teleostei	Acanthuriformes	Leiognathidae	Deveximentum	Deveximentum insidiator
7.1861	134.215	Myripristis vittata	Animalia	Chordata	Teleostei	Holocentriformes	Holocentridae	Myripristis	Myripristis vittata
10.145	106.985	Heniochus singularius	Animalia	Chordata	Teleostei	Acanthuriformes	Chaetodontidae	Heniochus	Heniochus singularius
7.58611	98.3681	Dendrochirus zebra	Animalia	Chordata	Teleostei	Perciformes	Scorpaenidae	Dendrochirus	Dendrochirus zebra
-14.6086	121.329	Ventrifossa sazonovi	Animalia	Chordata	Teleostei	Gadiformes	Macrouridae	Ventrifossa	Ventrifossa sazonovi
-14.4492	136.009	Scolopsis meridiana	Animalia	Chordata	Teleostei	Eupercaria incertae sedis	Nemipteridae	Scolopsis	Scolopsis meridiana
9.34833	138.167	Cheilodipterus quinquelineatus	Animalia	Chordata	Teleostei	Kurtiformes	Apogonidae	Cheilodipterus	Cheilodipterus quinquelineatus
13.5727	121.084	Cheilinus chlorourus	Animalia	Chordata	Teleostei	Eupercaria incertae sedis	Labridae	Cheilinus	Cheilinus chlorourus
-10.85	130.717	Selaroides leptolepis	Animalia	Chordata	Teleostei	Carangiformes	Carangidae	Selaroides	Selaroides leptolepis
7.62328	134.515	Cephalopholis leopardus	Animalia	Chordata	Teleostei	Perciformes	Serranidae	Cephalopholis	Cephalopholis leopardus
-14.0371	121.947	Balistoides viridescens	Animalia	Chordata	Teleostei	Tetraodontiformes	Balistidae	Balistoides	Balistoides viridescens
9.21735	118.488	Ophichthus cephalozona	Animalia	Chordata	Teleostei	Anguilliformes	Ophichthidae	Ophichthus	Ophichthus cephalozona
7.60861	98.3744	Chrysiptera unimaculata	Animalia	Chordata	Teleostei	Ovalentaria incertae sedis	Pomacentridae	Chrysiptera	Chrysiptera unimaculata
-12.9167	138.917	Herklotsichthys lippa	Animalia	Chordata	Teleostei	Clupeiformes	Dorosomatidae	Herklotsichthys	Herklotsichthys lippa
7.42953	98.8956	Chilomycterus reticulatus	Animalia	Chordata	Teleostei	Tetraodontiformes	Diodontidae	Chilomycterus	Chilomycterus reticulatus
-13.2617	136.762	Eubleekeria splendens	Animalia	Chordata	Teleostei	Acanthuriformes	Leiognathidae	Eubleekeria	Eubleekeria splendens
9.30758	125.345	Carangoides hedlandensis	Animalia	Chordata	Teleostei	Carangiformes	Carangidae	Carangoides	Carangoides hedlandensis
-8.54817	125.588	Epinephelus merra	Animalia	Chordata	Teleostei	Perciformes	Serranidae	Epinephelus	Epinephelus merra
7.28658	134.426	Meiacanthus grammistes	Animalia	Chordata	Teleostei	Blenniiformes	Blenniidae	Meiacanthus	Meiacanthus grammistes
7.09324	125.586	Balistapus undulatus	Animalia	Chordata	Teleostei	Tetraodontiformes	Balistidae	Balistapus	Balistapus undulatus
-8.69289	125.099	Plagiotremus rhinorhynchos	Animalia	Chordata	Teleostei	Blenniiformes	Blenniidae	Plagiotremus	Plagiotremus rhinorhynchos
-13.2825	136.748	Jaydia poeciloptera	Animalia	Chordata	Teleostei	Kurtiformes	Apogonidae	Jaydia	Jaydia poeciloptera
-12.4577	130.791	Paramonacanthus choirocephalus	Animalia	Chordata	Teleostei	Tetraodontiformes	Monacanthidae	Paramonacanthus	Paramonacanthus choirocephalus
11.6581	92.7303	Pseudorhombus arsius	Animalia	Chordata	Teleostei	Pleuronectiformes	Paralichthyidae	Pseudorhombus	Pseudorhombus arsius
-13.6291	136.315	Caranx bucculentus	Animalia	Chordata	Teleostei	Carangiformes	Carangidae	Caranx	Caranx bucculentus
-10.8833	134.992	Rhynchostracion nasus	Animalia	Chordata	Teleostei	Tetraodontiformes	Ostraciidae	Rhynchostracion	Rhynchostracion nasus
-10.735	137.001	Selar boops	Animalia	Chordata	Teleostei	Carangiformes	Carangidae	Selar	Selar boops
7	134	Eviota albolineata	Animalia	Chordata	Teleostei	Gobiiformes	Gobiidae	Eviota	Eviota albolineata
0.8	127.383	Johnius borneensis	Animalia	Chordata	Teleostei	Eupercaria incertae sedis	Sciaenidae	Johnius	Johnius borneensis
7.52175	134.423	Chaetodon auriga	Animalia	Chordata	Teleostei	Acanthuriformes	Chaetodontidae	Chaetodon	Chaetodon auriga
12.1707	109.313	Arothron stellatus	Animalia	Chordata	Teleostei	Tetraodontiformes	Tetraodontidae	Arothron	Arothron stellatus
2.87737	131.742	Acanthurus nigrofuscus	Animalia	Chordata	Teleostei	Acanthuriformes	Acanthuridae	Acanthurus	Acanthurus nigrofuscus
-10.9617	138.017	Brachypleura novaezeelandiae	Animalia	Chordata	Teleostei	Pleuronectiformes	Citharidae	Brachypleura	Brachypleura novaezeelandiae
-14.4459	136.358	Selaroides leptolepis	Animalia	Chordata	Teleostei	Carangiformes	Carangidae	Selaroides	Selaroides leptolepis
-14.4517	136.373	Caranx bucculentus	Animalia	Chordata	Teleostei	Carangiformes	Carangidae	Caranx	Caranx bucculentus
-14.2258	136.183	Equulites leuciscus	Animalia	Chordata	Teleostei	Acanthuriformes	Leiognathidae	Equulites	Equulites leuciscus
-14.545	136.773	Saurida undosquamis	Animalia	Chordata	Teleostei	Aulopiformes	Synodontidae	Saurida	Saurida undosquamis
-12.457	130.763	Pseudogobius poicilosoma	Animalia	Chordata	Teleostei	Gobiiformes	Gobiidae	Pseudogobius	Pseudogobius poicilosoma
-12.432	130.932	Leiopotherapon unicolor	Animalia	Chordata	Teleostei	Centrarchiformes	Terapontidae	Leiopotherapon	Leiopotherapon unicolor
-13.1167	136.662	Nemipterus nematopus	Animalia	Chordata	Teleostei	Eupercaria incertae sedis	Nemipteridae	Nemipterus	Nemipterus nematopus
5.6118	103.142	Equulites leuciscus	Animalia	Chordata	Teleostei	Acanthuriformes	Leiognathidae	Equulites	Equulites leuciscus
-12.223	122.948	Lethrinus amboinensis	Animalia	Chordata	Teleostei	Eupercaria incertae sedis	Lethrinidae	Lethrinus	Lethrinus amboinensis
9.47395	138.045	Lutjanus gibbus	Animalia	Chordata	Teleostei	Eupercaria incertae sedis	Lutjanidae	Lutjanus	Lutjanus gibbus
9.43611	123.385	Enneapterygius tutuilae	Animalia	Chordata	Teleostei	Blenniiformes	Tripterygiidae	Enneapterygius	Enneapterygius tutuilae
-14.1334	136.23	Upeneus sundaicus	Animalia	Chordata	Teleostei	Mulliformes	Mullidae	Upeneus	Upeneus sundaicus
-14.29	136.093	Equulites leuciscus	Animalia	Chordata	Teleostei	Acanthuriformes	Leiognathidae	Equulites	Equulites leuciscus
-8.42237	126.372	Pomacentrus bankanensis	Animalia	Chordata	Teleostei	Ovalentaria incertae sedis	Pomacentridae	Pomacentrus	Pomacentrus bankanensis
-13.5491	136.535	Jaydia poeciloptera	Animalia	Chordata	Teleostei	Kurtiformes	Apogonidae	Jaydia	Jaydia poeciloptera
-11.968	123.353	Pomacentrus bankanensis	Animalia	Chordata	Teleostei	Ovalentaria incertae sedis	Pomacentridae	Pomacentrus	Pomacentrus bankanensis
-9.61666	134	Lepturacanthus savala	Animalia	Chordata	Teleostei	Scombriformes	Trichiuridae	Lepturacanthus	Lepturacanthus savala
2.91667	104.114	Cephalopholis boenak	Animalia	Chordata	Teleostei	Perciformes	Serranidae	Cephalopholis	Cephalopholis boenak
13.6739	120.842	Gymnothorax zonipectis	Animalia	Chordata	Teleostei	Anguilliformes	Muraenidae	Gymnothorax	Gymnothorax zonipectis
-14.3575	136.02	Equulites laterofenestra	Animalia	Chordata	Teleostei	Acanthuriformes	Leiognathidae	Equulites	Equulites laterofenestra
-13.95	121.85	Plectropomus areolatus	Animalia	Chordata	Teleostei	Perciformes	Serranidae	Plectropomus	Plectropomus areolatus
12.1719	109.301	Cirrhitichthys falco	Animalia	Chordata	Teleostei	Centrarchiformes	Cirrhitidae	Cirrhitichthys	Cirrhitichthys falco
7.09324	125.586	Lethrinus lentjan	Animalia	Chordata	Teleostei	Eupercaria incertae sedis	Lethrinidae	Lethrinus	Lethrinus lentjan
5.62139	103.058	Praealticus striatus	Animalia	Chordata	Teleostei	Blenniiformes	Blenniidae	Praealticus	Praealticus striatus
-8.14936	125.643	Chaetodon kleinii	Animalia	Chordata	Teleostei	Acanthuriformes	Chaetodontidae	Chaetodon	Chaetodon kleinii
-14.43	136.438	Nemipterus peronii	Animalia	Chordata	Teleostei	Eupercaria incertae sedis	Nemipteridae	Nemipterus	Nemipterus peronii
-13.5641	136.361	Gerres oblongus	Animalia	Chordata	Teleostei	Eupercaria incertae sedis	Gerreidae	Gerres	Gerres oblongus
7.32444	134.503	Cheilodipterus singapurensis	Animalia	Chordata	Teleostei	Kurtiformes	Apogonidae	Cheilodipterus	Cheilodipterus singapurensis
-14.1833	140	Carangoides coeruleopinnatus	Animalia	Chordata	Teleostei	Carangiformes	Carangidae	Carangoides	Carangoides coeruleopinnatus
12.1386	119.536	Parapercis clathrata	Animalia	Chordata	Teleostei	Perciformes	Pinguipedidae	Parapercis	Parapercis clathrata
-8.52952	125.606	Thysanophrys chiltonae	Animalia	Chordata	Teleostei	Perciformes	Platycephalidae	Thysanophrys	Thysanophrys chiltonae
-10.505	134.545	Scorpaenodes smithi	Animalia	Chordata	Teleostei	Perciformes	Scorpaenidae	Scorpaenodes	Scorpaenodes smithi
-14.1625	136.159	Pegasus volitans	Animalia	Chordata	Teleostei	Dactylopteriformes	Pegasidae	Pegasus	Pegasus volitans
-0.1509	95	Thunnus obesus	Animalia	Chordata	Teleostei	Scombriformes	Scombridae	Thunnus	Thunnus obesus
-0.183333	121.267	Eretmichthys pinnatus	Animalia	Chordata	Teleostei	Ophidiiformes	Ophidiidae	Eretmichthys	Eretmichthys pinnatus
-13.2825	136.748	Priacanthus tayenus	Animalia	Chordata	Teleostei	Eupercaria incertae sedis	Priacanthidae	Priacanthus	Priacanthus tayenus
-13.8384	105.419	Thunnus obesus	Animalia	Chordata	Teleostei	Scombriformes	Scombridae	Thunnus	Thunnus obesus
-12.333	136.166	Paramonacanthus otisensis	Animalia	Chordata	Teleostei	Tetraodontiformes	Monacanthidae	Paramonacanthus	Paramonacanthus otisensis
-12.4814	123.418	Malakichthys elegans	Animalia	Chordata	Teleostei	Acropomatiformes	Acropomatidae	Malakichthys	Malakichthys elegans
-14.1567	136.251	Acentrogobius nebulosus	Animalia	Chordata	Teleostei	Gobiiformes	Gobiidae	Acentrogobius	Acentrogobius nebulosus
-14.305	136.169	Deveximentum insidiator	Animalia	Chordata	Teleostei	Acanthuriformes	Leiognathidae	Deveximentum	Deveximentum insidiator
12.1753	109.278	Cirripectes filamentosus	Animalia	Chordata	Teleostei	Blenniiformes	Blenniidae	Cirripectes	Cirripectes filamentosus
-13.2833	136.74	Elates ransonnettii	Animalia	Chordata	Teleostei	Perciformes	Platycephalidae	Elates	Elates ransonnettii
-12.6333	136.833	Photopectoralis bindus	Animalia	Chordata	Teleostei	Acanthuriformes	Leiognathidae	Photopectoralis	Photopectoralis bindus
-10.0333	130.033	Fistularia petimba	Animalia	Chordata	Teleostei	Syngnathiformes	Fistulariidae	Fistularia	Fistularia petimba
12.21	109.238	Gymnothorax eurostus	Animalia	Chordata	Teleostei	Anguilliformes	Muraenidae	Gymnothorax	Gymnothorax eurostus
-12.169	132.24	Planiliza alata	Animalia	Chordata	Teleostei	Mugiliformes	Mugilidae	Planiliza	Planiliza alata
10.094	99.825	Tylosurus crocodilus	Animalia	Chordata	Teleostei	Beloniformes	Belonidae	Tylosurus	Tylosurus crocodilus
7.333	134.5	Siganus fuscescens	Animalia	Chordata	Teleostei	Acanthuriformes	Siganidae	Siganus	Siganus fuscescens
-12.56	130.51	Sillago lutea	Animalia	Chordata	Teleostei	Eupercaria incertae sedis	Sillaginidae	Sillago	Sillago lutea
-14.12	136.143	Jaydia truncata	Animalia	Chordata	Teleostei	Kurtiformes	Apogonidae	Jaydia	Jaydia truncata
-9.35083	138.134	Pseudorhombus diplospilus	Animalia	Chordata	Teleostei	Pleuronectiformes	Paralichthyidae	Pseudorhombus	Pseudorhombus diplospilus
-14.3167	136.189	Saurida argentea	Animalia	Chordata	Teleostei	Aulopiformes	Synodontidae	Saurida	Saurida argentea
-14.133	128.767	Siphamia roseigaster	Animalia	Chordata	Teleostei	Kurtiformes	Apogonidae	Siphamia	Siphamia roseigaster
9.36667	98.3833	Ostorhinchus moluccensis	Animalia	Chordata	Teleostei	Kurtiformes	Apogonidae	Ostorhinchus	Ostorhinchus moluccensis
-14.1925	136.232	Equulites leuciscus	Animalia	Chordata	Teleostei	Acanthuriformes	Leiognathidae	Equulites	Equulites leuciscus
-6	106.75	Acentrogobius caninus	Animalia	Chordata	Teleostei	Gobiiformes	Gobiidae	Acentrogobius	Acentrogobius caninus
-13.51	136.53	Terapon theraps	Animalia	Chordata	Teleostei	Centrarchiformes	Terapontidae	Terapon	Terapon theraps
-9.002	133.328	Cubiceps whiteleggii	Animalia	Chordata	Teleostei	Scombriformes	Nomeidae	Cubiceps	Cubiceps whiteleggii
2.825	104.155	Synodus variegatus	Animalia	Chordata	Teleostei	Aulopiformes	Synodontidae	Synodus	Synodus variegatus
-11.015	130.472	Terapon theraps	Animalia	Chordata	Teleostei	Centrarchiformes	Terapontidae	Terapon	Terapon theraps
10.266	124	Eugnathogobius mindora	Animalia	Chordata	Teleostei	Gobiiformes	Gobiidae	Eugnathogobius	Eugnathogobius mindora
-1.83333	136.517	Giuris margaritaceus	Animalia	Chordata	Teleostei	Gobiiformes	Eleotridae	Giuris	Giuris margaritaceus
-14.3483	136.148	Trixiphichthys weberi	Animalia	Chordata	Teleostei	Tetraodontiformes	Triacanthidae	Trixiphichthys	Trixiphichthys weberi
9.05167	122.985	Meiacanthus grammistes	Animalia	Chordata	Teleostei	Blenniiformes	Blenniidae	Meiacanthus	Meiacanthus grammistes
-14.4825	136.47	Pellona ditchela	Animalia	Chordata	Teleostei	Clupeiformes	Pristigasteridae	Pellona	Pellona ditchela
-10.375	129.775	Lutjanus vitta	Animalia	Chordata	Teleostei	Eupercaria incertae sedis	Lutjanidae	Lutjanus	Lutjanus vitta
-14.4833	135.938	Pentapodus paradiseus	Animalia	Chordata	Teleostei	Eupercaria incertae sedis	Nemipteridae	Pentapodus	Pentapodus paradiseus
-9.77722	139.459	Rastrelliger kanagurta	Animalia	Chordata	Teleostei	Scombriformes	Scombridae	Rastrelliger	Rastrelliger kanagurta
-12.483	130.916	Amoya gracilis	Animalia	Chordata	Teleostei	Gobiiformes	Gobiidae	Amoya	Amoya gracilis
9.20444	123.454	Gymnothorax zonipectis	Animalia	Chordata	Teleostei	Anguilliformes	Muraenidae	Gymnothorax	Gymnothorax zonipectis
-12.2	96.916	Crenimugil crenilabis	Animalia	Chordata	Teleostei	Mugiliformes	Mugilidae	Crenimugil	Crenimugil crenilabis
12.1803	109.246	Spratelloides delicatulus	Animalia	Chordata	Teleostei	Clupeiformes	Spratelloididae	Spratelloides	Spratelloides delicatulus
-14.27	136.213	Nemipterus hexodon	Animalia	Chordata	Teleostei	Eupercaria incertae sedis	Nemipteridae	Nemipterus	Nemipterus hexodon
9.307	123.307	Echidna delicatula	Animalia	Chordata	Teleostei	Anguilliformes	Muraenidae	Echidna	Echidna delicatula
-13.5491	136.535	Equulites leuciscus	Animalia	Chordata	Teleostei	Acanthuriformes	Leiognathidae	Equulites	Equulites leuciscus
-0.25	130.3	Trimma xanthum	Animalia	Chordata	Teleostei	Gobiiformes	Gobiidae	Trimma	Trimma xanthum
-13.5678	136.468	Upeneus sulphureus	Animalia	Chordata	Teleostei	Mulliformes	Mullidae	Upeneus	Upeneus sulphureus
-13.5275	136.32	Elates ransonnettii	Animalia	Chordata	Teleostei	Perciformes	Platycephalidae	Elates	Elates ransonnettii
7.4724	134.473	Chaetodon baronessa	Animalia	Chordata	Teleostei	Acanthuriformes	Chaetodontidae	Chaetodon	Chaetodon baronessa
-12.4833	129.533	Abalistes stellatus	Animalia	Chordata	Teleostei	Tetraodontiformes	Balistidae	Abalistes	Abalistes stellatus
-14.3433	136.067	Inegocia japonica	Animalia	Chordata	Teleostei	Perciformes	Platycephalidae	Inegocia	Inegocia japonica
-8.81575	125.078	Epinephelus merra	Animalia	Chordata	Teleostei	Perciformes	Serranidae	Epinephelus	Epinephelus merra
8.74373	119.823	Stethojulis bandanensis	Animalia	Chordata	Teleostei	Eupercaria incertae sedis	Labridae	Stethojulis	Stethojulis bandanensis
13.51	120.983	Pomacentrus stigma	Animalia	Chordata	Teleostei	Ovalentaria incertae sedis	Pomacentridae	Pomacentrus	Pomacentrus stigma
-14.4283	136.415	Selaroides leptolepis	Animalia	Chordata	Teleostei	Carangiformes	Carangidae	Selaroides	Selaroides leptolepis
9.56575	138.096	Scarus oviceps	Animalia	Chordata	Teleostei	Eupercaria incertae sedis	Scaridae	Scarus	Scarus oviceps
8.90035	119.88	Cirrhitus pinnulatus	Animalia	Chordata	Teleostei	Centrarchiformes	Cirrhitidae	Cirrhitus	Cirrhitus pinnulatus
-13.3718	136.892	Nemipterus peronii	Animalia	Chordata	Teleostei	Eupercaria incertae sedis	Nemipteridae	Nemipterus	Nemipterus peronii
-14.1934	136.132	Scolopsis meridiana	Animalia	Chordata	Teleostei	Eupercaria incertae sedis	Nemipteridae	Scolopsis	Scolopsis meridiana
-14.3242	136.019	Nemipterus peronii	Animalia	Chordata	Teleostei	Eupercaria incertae sedis	Nemipteridae	Nemipterus	Nemipterus peronii
-14.1542	136.129	Sardinella gibbosa	Animalia	Chordata	Teleostei	Clupeiformes	Dorosomatidae	Sardinella	Sardinella gibbosa
-8.44651	127.32	Cirrhitichthys oxycephalus	Animalia	Chordata	Teleostei	Centrarchiformes	Cirrhitidae	Cirrhitichthys	Cirrhitichthys oxycephalus
-13.7	136.25	Lutjanus argentimaculatus	Animalia	Chordata	Teleostei	Eupercaria incertae sedis	Lutjanidae	Lutjanus	Lutjanus argentimaculatus
-12.118	131.333	Gobiopsis macrostoma	Animalia	Chordata	Teleostei	Gobiiformes	Gobiidae	Gobiopsis	Gobiopsis macrostoma
8.90035	119.88	Amphiprion sebae	Animalia	Chordata	Teleostei	Ovalentaria incertae sedis	Pomacentridae	Amphiprion	Amphiprion sebae
9.52056	123.667	Labrichthys unilineatus	Animalia	Chordata	Teleostei	Eupercaria incertae sedis	Labridae	Labrichthys	Labrichthys unilineatus
-14.4892	136.546	Pellona ditchela	Animalia	Chordata	Teleostei	Clupeiformes	Pristigasteridae	Pellona	Pellona ditchela
-13.535	136.347	Photopectoralis bindus	Animalia	Chordata	Teleostei	Acanthuriformes	Leiognathidae	Photopectoralis	Photopectoralis bindus
7.48164	134.457	Myripristis kuntee	Animalia	Chordata	Teleostei	Holocentriformes	Holocentridae	Myripristis	Myripristis kuntee
9.31667	123.317	Istigobius ornatus	Animalia	Chordata	Teleostei	Gobiiformes	Gobiidae	Istigobius	Istigobius ornatus
-14.05	121.783	Chaetodon pelewensis	Animalia	Chordata	Teleostei	Acanthuriformes	Chaetodontidae	Chaetodon	Chaetodon pelewensis
-14.1992	136.13	Ostorhinchus fasciatus	Animalia	Chordata	Teleostei	Kurtiformes	Apogonidae	Ostorhinchus	Ostorhinchus fasciatus
7.26578	134.183	Chaetodon lunulatus	Animalia	Chordata	Teleostei	Acanthuriformes	Chaetodontidae	Chaetodon	Chaetodon lunulatus
-14.4167	136.538	Alepes apercna	Animalia	Chordata	Teleostei	Carangiformes	Carangidae	Alepes	Alepes apercna
-10.447	129.668	Cirrhitichthys aprinus	Animalia	Chordata	Teleostei	Centrarchiformes	Cirrhitidae	Cirrhitichthys	Cirrhitichthys aprinus
-12.2667	137.25	Upeneus sulphureus	Animalia	Chordata	Teleostei	Mulliformes	Mullidae	Upeneus	Upeneus sulphureus
-11.0833	124	Sufflamen fraenatum	Animalia	Chordata	Teleostei	Tetraodontiformes	Balistidae	Sufflamen	Sufflamen fraenatum
-5.5	107.75	Amblyglyphidodon leucogaster	Animalia	Chordata	Teleostei	Ovalentaria incertae sedis	Pomacentridae	Amblyglyphidodon	Amblyglyphidodon leucogaster
-14.2658	136.04	Carangoides coeruleopinnatus	Animalia	Chordata	Teleostei	Carangiformes	Carangidae	Carangoides	Carangoides coeruleopinnatus
-4.3231	133.5	Manonichthys jamali	Animalia	Chordata	Teleostei	Ovalentaria incertae sedis	Pseudochromidae	Manonichthys	Manonichthys jamali
-14.22	136.187	Sardinella gibbosa	Animalia	Chordata	Teleostei	Clupeiformes	Dorosomatidae	Sardinella	Sardinella gibbosa
-8.47355	125.86	Naso lituratus	Animalia	Chordata	Teleostei	Acanthuriformes	Acanthuridae	Naso	Naso lituratus
-6	135	Amblyglyphidodon aureus	Animalia	Chordata	Teleostei	Ovalentaria incertae sedis	Pomacentridae	Amblyglyphidodon	Amblyglyphidodon aureus
-14.4175	136.367	Photopectoralis bindus	Animalia	Chordata	Teleostei	Acanthuriformes	Leiognathidae	Photopectoralis	Photopectoralis bindus
14.246	120.479	Dendrochirus brachypterus	Animalia	Chordata	Teleostei	Perciformes	Scorpaenidae	Dendrochirus	Dendrochirus brachypterus
7.58333	121.3	Scopelogadus mizolepis	Animalia	Chordata	Teleostei	Beryciformes	Melamphaidae	Scopelogadus	Scopelogadus mizolepis
4.98083	119.807	Enchelycore bayeri	Animalia	Chordata	Teleostei	Anguilliformes	Muraenidae	Enchelycore	Enchelycore bayeri
-8.60472	125.219	Thalassoma amblycephalum	Animalia	Chordata	Teleostei	Eupercaria incertae sedis	Labridae	Thalassoma	Thalassoma amblycephalum
9.307	123.307	Neostethus villadolidi	Animalia	Chordata	Teleostei	Atheriniformes	Phallostethidae	Neostethus	Neostethus villadolidi
7.34861	134.484	Pseudochromis fuscus	Animalia	Chordata	Teleostei	Ovalentaria incertae sedis	Pseudochromidae	Pseudochromis	Pseudochromis fuscus
-8.48755	125.831	Aspidontus taeniatus	Animalia	Chordata	Teleostei	Blenniiformes	Blenniidae	Aspidontus	Aspidontus taeniatus
13.93	120.27	Champsodon vorax	Animalia	Chordata	Teleostei	Acropomatiformes	Champsodontidae	Champsodon	Champsodon vorax
-11.5344	126.058	Carangoides malabaricus	Animalia	Chordata	Teleostei	Carangiformes	Carangidae	Carangoides	Carangoides malabaricus
7.58722	98.3686	Bodianus axillaris	Animalia	Chordata	Teleostei	Eupercaria incertae sedis	Labridae	Bodianus	Bodianus axillaris
-13.1617	136.738	Nemipterus hexodon	Animalia	Chordata	Teleostei	Eupercaria incertae sedis	Nemipteridae	Nemipterus	Nemipterus hexodon
-11.25	132.75	Lethrinus miniatus	Animalia	Chordata	Teleostei	Eupercaria incertae sedis	Lethrinidae	Lethrinus	Lethrinus miniatus
-10.6	133.766	Bregmaceros pseudolanceolatus	Animalia	Chordata	Teleostei	Gadiformes	Bregmacerotidae	Bregmaceros	Bregmaceros pseudolanceolatus
-14.3642	136.166	Selaroides leptolepis	Animalia	Chordata	Teleostei	Carangiformes	Carangidae	Selaroides	Selaroides leptolepis
9.16536	123.476	Apogon semiornatus	Animalia	Chordata	Teleostei	Kurtiformes	Apogonidae	Apogon	Apogon semiornatus
-9.9	133.917	Trichiurus lepturus	Animalia	Chordata	Teleostei	Scombriformes	Trichiuridae	Trichiurus	Trichiurus lepturus
-12.45	130.833	Sillago ingenuua	Animalia	Chordata	Teleostei	Eupercaria incertae sedis	Sillaginidae	Sillago	Sillago ingenuua
-8.49945	125.791	Dascyllus trimaculatus	Animalia	Chordata	Teleostei	Ovalentaria incertae sedis	Pomacentridae	Dascyllus	Dascyllus trimaculatus
-13.2108	136.728	Pellona ditchela	Animalia	Chordata	Teleostei	Clupeiformes	Pristigasteridae	Pellona	Pellona ditchela
7.25	134.446	Hemiglyphidodon plagiometopon	Animalia	Chordata	Teleostei	Ovalentaria incertae sedis	Pomacentridae	Hemiglyphidodon	Hemiglyphidodon plagiometopon
11.7358	124.463	Diagramma pictum	Animalia	Chordata	Teleostei	Eupercaria incertae sedis	Haemulidae	Diagramma	Diagramma pictum
2.87448	131.74	Chromis atripectoralis	Animalia	Chordata	Teleostei	Ovalentaria incertae sedis	Pomacentridae	Chromis	Chromis atripectoralis
10.3892	99.3442	Sphyraena flavicauda	Animalia	Chordata	Teleostei	Carangaria incertae sedis	Sphyraenidae	Sphyraena	Sphyraena flavicauda
-11.675	127.483	Uranoscopus cognatus	Animalia	Chordata	Teleostei	Perciformes	Uranoscopidae	Uranoscopus	Uranoscopus cognatus
7.80694	98.2922	Lutjanus bohar	Animalia	Chordata	Teleostei	Eupercaria incertae sedis	Lutjanidae	Lutjanus	Lutjanus bohar
9.52361	138.072	Hyporhamphus dussumieri	Animalia	Chordata	Teleostei	Beloniformes	Hemiramphidae	Hyporhamphus	Hyporhamphus dussumieri
-14.5833	136.45	Ulua aurochs	Animalia	Chordata	Teleostei	Carangiformes	Carangidae	Ulua	Ulua aurochs
-14.215	136.175	Jaydia poeciloptera	Animalia	Chordata	Teleostei	Kurtiformes	Apogonidae	Jaydia	Jaydia poeciloptera
-12.2903	123.005	Chaetodon lunula	Animalia	Chordata	Teleostei	Acanthuriformes	Chaetodontidae	Chaetodon	Chaetodon lunula
-13.4758	136.316	Jaydia poeciloptera	Animalia	Chordata	Teleostei	Kurtiformes	Apogonidae	Jaydia	Jaydia poeciloptera
-12.233	122.983	Zoramia leptacanthus	Animalia	Chordata	Teleostei	Kurtiformes	Apogonidae	Zoramia	Zoramia leptacanthus
-13.5283	136.327	Pomadasys trifasciatus	Animalia	Chordata	Teleostei	Eupercaria incertae sedis	Haemulidae	Pomadasys	Pomadasys trifasciatus
6.89194	134.13	Ostorhinchus novemfasciatus	Animalia	Chordata	Teleostei	Kurtiformes	Apogonidae	Ostorhinchus	Ostorhinchus novemfasciatus
-13.535	136.534	Equulites leuciscus	Animalia	Chordata	Teleostei	Acanthuriformes	Leiognathidae	Equulites	Equulites leuciscus
-14.245	136.091	Caranx bucculentus	Animalia	Chordata	Teleostei	Carangiformes	Carangidae	Caranx	Caranx bucculentus
12.1936	121.016	Dascyllus trimaculatus	Animalia	Chordata	Teleostei	Ovalentaria incertae sedis	Pomacentridae	Dascyllus	Dascyllus trimaculatus
-8.13593	125.643	Halichoeres hortulanus	Animalia	Chordata	Teleostei	Eupercaria incertae sedis	Labridae	Halichoeres	Halichoeres hortulanus
10.5417	112.892	Vinciguerria attenuata	Animalia	Chordata	Teleostei	Stomiiformes	Phosichthyidae	Vinciguerria	Vinciguerria attenuata
10.35	106.9	Spratelloides gracilis	Animalia	Chordata	Teleostei	Clupeiformes	Spratelloididae	Spratelloides	Spratelloides gracilis
-14.2342	136.113	Epinephelus sexfasciatus	Animalia	Chordata	Teleostei	Perciformes	Serranidae	Epinephelus	Epinephelus sexfasciatus
-14.4608	136.006	Upeneus sundaicus	Animalia	Chordata	Teleostei	Mulliformes	Mullidae	Upeneus	Upeneus sundaicus
-14.1933	137.236	Sphyraena barracuda	Animalia	Chordata	Teleostei	Carangaria incertae sedis	Sphyraenidae	Sphyraena	Sphyraena barracuda
15	90	Scarus rubroviolaceus	Animalia	Chordata	Teleostei	Eupercaria incertae sedis	Scaridae	Scarus	Scarus rubroviolaceus
-12.2847	123.047	Halichoeres trimaculatus	Animalia	Chordata	Teleostei	Eupercaria incertae sedis	Labridae	Halichoeres	Halichoeres trimaculatus
-12.057	132.409	Epinephelus bleekeri	Animalia	Chordata	Teleostei	Perciformes	Serranidae	Epinephelus	Epinephelus bleekeri
15	90	Scatophagus argus	Animalia	Chordata	Teleostei	Acanthuriformes	Scatophagidae	Scatophagus	Scatophagus argus
7.27361	134.491	Trimma maiandros	Animalia	Chordata	Teleostei	Gobiiformes	Gobiidae	Trimma	Trimma maiandros
-13.4583	136.85	Carangoides coeruleopinnatus	Animalia	Chordata	Teleostei	Carangiformes	Carangidae	Carangoides	Carangoides coeruleopinnatus
5.3475	103.183	Decapterus macrosoma	Animalia	Chordata	Teleostei	Carangiformes	Carangidae	Decapterus	Decapterus macrosoma
-14.4175	136.367	Photolateralis moretoniensis	Animalia	Chordata	Teleostei	Acanthuriformes	Leiognathidae	Photolateralis	Photolateralis moretoniensis
7.34778	134.502	Eleotris fusca	Animalia	Chordata	Teleostei	Gobiiformes	Eleotridae	Eleotris	Eleotris fusca
-9.86667	129.2	Lethrinus nebulosus	Animalia	Chordata	Teleostei	Eupercaria incertae sedis	Lethrinidae	Lethrinus	Lethrinus nebulosus
-10.9594	130.951	Polydactylus plebeius	Animalia	Chordata	Teleostei	Carangaria incertae sedis	Polynemidae	Polydactylus	Polydactylus plebeius
7.51803	134.457	Chaetodon lunulatus	Animalia	Chordata	Teleostei	Acanthuriformes	Chaetodontidae	Chaetodon	Chaetodon lunulatus
-1.26983	129.67	Pleurosicya micheli	Animalia	Chordata	Teleostei	Gobiiformes	Gobiidae	Pleurosicya	Pleurosicya micheli
14	120.3	Saurida wanieso	Animalia	Chordata	Teleostei	Aulopiformes	Synodontidae	Saurida	Saurida wanieso
10.5083	99.2628	Yongeichthys criniger	Animalia	Chordata	Teleostei	Gobiiformes	Gobiidae	Yongeichthys	Yongeichthys criniger
-13.2217	136.743	Sardinella gibbosa	Animalia	Chordata	Teleostei	Clupeiformes	Dorosomatidae	Sardinella	Sardinella gibbosa
12.5167	100.742	Anacanthus barbatus	Animalia	Chordata	Teleostei	Tetraodontiformes	Monacanthidae	Anacanthus	Anacanthus barbatus
-13.5558	136.353	Upeneus sundaicus	Animalia	Chordata	Teleostei	Mulliformes	Mullidae	Upeneus	Upeneus sundaicus
12.5	112.5	Avocettina infans	Animalia	Chordata	Teleostei	Anguilliformes	Nemichthyidae	Avocettina	Avocettina infans
7.19617	134.336	Neoniphon sammara	Animalia	Chordata	Teleostei	Holocentriformes	Holocentridae	Neoniphon	Neoniphon sammara
12.2738	120.392	Acanthochromis polyacanthus	Animalia	Chordata	Teleostei	Ovalentaria incertae sedis	Pomacentridae	Acanthochromis	Acanthochromis polyacanthus
6.88833	134.121	Thalassoma trilobatum	Animalia	Chordata	Teleostei	Eupercaria incertae sedis	Labridae	Thalassoma	Thalassoma trilobatum
-10	107.5	Pegasus laternarius	Animalia	Chordata	Teleostei	Dactylopteriformes	Pegasidae	Pegasus	Pegasus laternarius
-14.2733	136.036	Caranx bucculentus	Animalia	Chordata	Teleostei	Carangiformes	Carangidae	Caranx	Caranx bucculentus
-14.4442	136.539	Lutjanus malabaricus	Animalia	Chordata	Teleostei	Eupercaria incertae sedis	Lutjanidae	Lutjanus	Lutjanus malabaricus
7.34778	134.502	Periophthalmus argentilineatus	Animalia	Chordata	Teleostei	Gobiiformes	Gobiidae	Periophthalmus	Periophthalmus argentilineatus
5.65194	102.744	Neostethus bicornis	Animalia	Chordata	Teleostei	Atheriniformes	Phallostethidae	Neostethus	Neostethus bicornis
-13.3392	136.74	Nemipterus hexodon	Animalia	Chordata	Teleostei	Eupercaria incertae sedis	Nemipteridae	Nemipterus	Nemipterus hexodon
-10.965	130.33	Pellona ditchela	Animalia	Chordata	Teleostei	Clupeiformes	Pristigasteridae	Pellona	Pellona ditchela
-14.3475	136.056	Upeneus tragula	Animalia	Chordata	Teleostei	Mulliformes	Mullidae	Upeneus	Upeneus tragula
-14.1842	136.118	Scomberomorus queenslandicus	Animalia	Chordata	Teleostei	Scombriformes	Scombridae	Scomberomorus	Scomberomorus queenslandicus
9.41962	138.034	Siganus randalli	Animalia	Chordata	Teleostei	Acanthuriformes	Siganidae	Siganus	Siganus randalli
-13.75	126.367	Istigobius ornatus	Animalia	Chordata	Teleostei	Gobiiformes	Gobiidae	Istigobius	Istigobius ornatus
-13.4375	136.327	Jaydia poeciloptera	Animalia	Chordata	Teleostei	Kurtiformes	Apogonidae	Jaydia	Jaydia poeciloptera
-14.5325	136.772	Stolephorus indicus	Animalia	Chordata	Teleostei	Clupeiformes	Engraulidae	Stolephorus	Stolephorus indicus
-14.4833	136.322	Inegocia japonica	Animalia	Chordata	Teleostei	Perciformes	Platycephalidae	Inegocia	Inegocia japonica
-8.48378	125.834	Amblyglyphidodon curacao	Animalia	Chordata	Teleostei	Ovalentaria incertae sedis	Pomacentridae	Amblyglyphidodon	Amblyglyphidodon curacao
7.28389	134.483	Chaetodon trifasciatus	Animalia	Chordata	Teleostei	Acanthuriformes	Chaetodontidae	Chaetodon	Chaetodon trifasciatus
-8.24158	125.614	Epinephelus merra	Animalia	Chordata	Teleostei	Perciformes	Serranidae	Epinephelus	Epinephelus merra
-14.3625	136.169	Jaydia poeciloptera	Animalia	Chordata	Teleostei	Kurtiformes	Apogonidae	Jaydia	Jaydia poeciloptera
-12.209	132.37	Stolephorus brachycephalus	Animalia	Chordata	Teleostei	Clupeiformes	Engraulidae	Stolephorus	Stolephorus brachycephalus
-13.1833	136.762	Photolateralis moretoniensis	Animalia	Chordata	Teleostei	Acanthuriformes	Leiognathidae	Photolateralis	Photolateralis moretoniensis
10.145	106.985	Gobiodon histrio	Animalia	Chordata	Teleostei	Gobiiformes	Gobiidae	Gobiodon	Gobiodon histrio
-9.79236	133.184	Upeneus moluccensis	Animalia	Chordata	Teleostei	Mulliformes	Mullidae	Upeneus	Upeneus moluccensis
-14.4208	136.412	Pellona ditchela	Animalia	Chordata	Teleostei	Clupeiformes	Pristigasteridae	Pellona	Pellona ditchela
-12.22	123.007	Foa fo	Animalia	Chordata	Teleostei	Kurtiformes	Apogonidae	Foa	Foa fo
-14.49	136.494	Gazza minuta	Animalia	Chordata	Teleostei	Acanthuriformes	Leiognathidae	Gazza	Gazza minuta
8.03833	134.706	Epinephelus spilotoceps	Animalia	Chordata	Teleostei	Perciformes	Serranidae	Epinephelus	Epinephelus spilotoceps
-8.41694	126.411	Lethrinus harak	Animalia	Chordata	Teleostei	Eupercaria incertae sedis	Lethrinidae	Lethrinus	Lethrinus harak
-14.2767	136.088	Scolopsis meridiana	Animalia	Chordata	Teleostei	Eupercaria incertae sedis	Nemipteridae	Scolopsis	Scolopsis meridiana
12.2015	109.202	Encheliophis homei	Animalia	Chordata	Teleostei	Ophidiiformes	Carapidae	Encheliophis	Encheliophis homei
-10.92	132.366	Gazza minuta	Animalia	Chordata	Teleostei	Acanthuriformes	Leiognathidae	Gazza	Gazza minuta
-12.6533	136.886	Nemipterus peronii	Animalia	Chordata	Teleostei	Eupercaria incertae sedis	Nemipteridae	Nemipterus	Nemipterus peronii
-13.2617	136.762	Deveximentum insidiator	Animalia	Chordata	Teleostei	Acanthuriformes	Leiognathidae	Deveximentum	Deveximentum insidiator
-14.2467	136.093	Nemipterus peronii	Animalia	Chordata	Teleostei	Eupercaria incertae sedis	Nemipteridae	Nemipterus	Nemipterus peronii
-14.3525	136.018	Equulites laterofenestra	Animalia	Chordata	Teleostei	Acanthuriformes	Leiognathidae	Equulites	Equulites laterofenestra
9.20444	123.454	Novaculoides macrolepidotus	Animalia	Chordata	Teleostei	Eupercaria incertae sedis	Labridae	Novaculoides	Novaculoides macrolepidotus
10.5083	99.2628	Cryptocentroides insignis	Animalia	Chordata	Teleostei	Gobiiformes	Gobiidae	Cryptocentroides	Cryptocentroides insignis
-14.3625	136.159	Photopectoralis bindus	Animalia	Chordata	Teleostei	Acanthuriformes	Leiognathidae	Photopectoralis	Photopectoralis bindus
4.00005	92.939	Thunnus obesus	Animalia	Chordata	Teleostei	Scombriformes	Scombridae	Thunnus	Thunnus obesus
9.05311	123.06	Scolecenchelys macroptera	Animalia	Chordata	Teleostei	Anguilliformes	Ophichthidae	Scolecenchelys	Scolecenchelys macroptera
9.56742	138.187	Scarus schlegeli	Animalia	Chordata	Teleostei	Eupercaria incertae sedis	Scaridae	Scarus	Scarus schlegeli
-13.5491	136.535	Pellona ditchela	Animalia	Chordata	Teleostei	Clupeiformes	Pristigasteridae	Pellona	Pellona ditchela
7.24333	134.412	Chaetodon trifasciatus	Animalia	Chordata	Teleostei	Acanthuriformes	Chaetodontidae	Chaetodon	Chaetodon trifasciatus
-13.5225	136.472	Photolateralis moretoniensis	Animalia	Chordata	Teleostei	Acanthuriformes	Leiognathidae	Photolateralis	Photolateralis moretoniensis
-11.035	130.536	Upeneus sulphureus	Animalia	Chordata	Teleostei	Mulliformes	Mullidae	Upeneus	Upeneus sulphureus
-14.3025	136.077	Gazza minuta	Animalia	Chordata	Teleostei	Acanthuriformes	Leiognathidae	Gazza	Gazza minuta
-12.567	130.867	Paramugil parmatus	Animalia	Chordata	Teleostei	Mugiliformes	Mugilidae	Paramugil	Paramugil parmatus
-14.3475	135.998	Upeneus tragula	Animalia	Chordata	Teleostei	Mulliformes	Mullidae	Upeneus	Upeneus tragula
-13.2217	136.743	Dexillus muelleri	Animalia	Chordata	Teleostei	Pleuronectiformes	Soleidae	Dexillus	Dexillus muelleri
-14.3092	136.017	Inegocia japonica	Animalia	Chordata	Teleostei	Perciformes	Platycephalidae	Inegocia	Inegocia japonica
-10.9847	137.417	Parastromateus niger	Animalia	Chordata	Teleostei	Carangiformes	Carangidae	Parastromateus	Parastromateus niger
-10.9182	130.918	Engraulis australis	Animalia	Chordata	Teleostei	Clupeiformes	Engraulidae	Engraulis	Engraulis australis
8.31667	120.417	Ceratoscopelus warmingii	Animalia	Chordata	Teleostei	Myctophiformes	Myctophidae	Ceratoscopelus	Ceratoscopelus warmingii
7.2595	134.527	Trimmatom eviotops	Animalia	Chordata	Teleostei	Gobiiformes	Gobiidae	Trimmatom	Trimmatom eviotops
10	93	Chlorurus japanensis	Animalia	Chordata	Teleostei	Eupercaria incertae sedis	Scaridae	Chlorurus	Chlorurus japanensis
2.825	104.155	Ptereleotris microlepis	Animalia	Chordata	Teleostei	Gobiiformes	Microdesmidae	Ptereleotris	Ptereleotris microlepis
-7.5	132.5	Parapercis cylindrica	Animalia	Chordata	Teleostei	Perciformes	Pinguipedidae	Parapercis	Parapercis cylindrica
7.80155	134.583	Scarus dimidiatus	Animalia	Chordata	Teleostei	Eupercaria incertae sedis	Scaridae	Scarus	Scarus dimidiatus
-14.4175	136.367	Saurida undosquamis	Animalia	Chordata	Teleostei	Aulopiformes	Synodontidae	Saurida	Saurida undosquamis
-13.6425	136.327	Deveximentum insidiator	Animalia	Chordata	Teleostei	Acanthuriformes	Leiognathidae	Deveximentum	Deveximentum insidiator
-8.48755	125.831	Melichthys vidua	Animalia	Chordata	Teleostei	Tetraodontiformes	Balistidae	Melichthys	Melichthys vidua
-14.4583	136.488	Callionymus grossi	Animalia	Chordata	Teleostei	Callionymiformes	Callionymidae	Callionymus	Callionymus grossi
9.47395	138.045	Ctenochaetus striatus	Animalia	Chordata	Teleostei	Acanthuriformes	Acanthuridae	Ctenochaetus	Ctenochaetus striatus
8	135	Katsuwonus pelamis	Animalia	Chordata	Teleostei	Scombriformes	Scombridae	Katsuwonus	Katsuwonus pelamis
-14.2208	136.216	Upeneus asymmetricus	Animalia	Chordata	Teleostei	Mulliformes	Mullidae	Upeneus	Upeneus asymmetricus
-13.4275	136.327	Inegocia japonica	Animalia	Chordata	Teleostei	Perciformes	Platycephalidae	Inegocia	Inegocia japonica
-12.7583	138.85	Epinephelus sexfasciatus	Animalia	Chordata	Teleostei	Perciformes	Serranidae	Epinephelus	Epinephelus sexfasciatus
-13.4391	136.328	Stolephorus indicus	Animalia	Chordata	Teleostei	Clupeiformes	Engraulidae	Stolephorus	Stolephorus indicus
-10.6928	133.117	Selar boops	Animalia	Chordata	Teleostei	Carangiformes	Carangidae	Selar	Selar boops
-12	132	Lates calcarifer	Animalia	Chordata	Teleostei	Carangaria incertae sedis	Latidae	Lates	Lates calcarifer
-13.1409	136.726	Stolephorus indicus	Animalia	Chordata	Teleostei	Clupeiformes	Engraulidae	Stolephorus	Stolephorus indicus
-14.1433	136.133	Nemipterus hexodon	Animalia	Chordata	Teleostei	Eupercaria incertae sedis	Nemipteridae	Nemipterus	Nemipterus hexodon
-8.47355	125.86	Pomacentrus reidi	Animalia	Chordata	Teleostei	Ovalentaria incertae sedis	Pomacentridae	Pomacentrus	Pomacentrus reidi
-13.5259	136.341	Caranx bucculentus	Animalia	Chordata	Teleostei	Carangiformes	Carangidae	Caranx	Caranx bucculentus
-12.2167	122.967	Pseudochromis cyanotaenia	Animalia	Chordata	Teleostei	Ovalentaria incertae sedis	Pseudochromidae	Pseudochromis	Pseudochromis cyanotaenia
12.1878	109.292	Ucla xenogrammus	Animalia	Chordata	Teleostei	Blenniiformes	Tripterygiidae	Ucla	Ucla xenogrammus
14.0636	120.556	Scatophagus argus	Animalia	Chordata	Teleostei	Acanthuriformes	Scatophagidae	Scatophagus	Scatophagus argus
-14.19	136.132	Elates ransonnettii	Animalia	Chordata	Teleostei	Perciformes	Platycephalidae	Elates	Elates ransonnettii
-14.4267	136.026	Caranx bucculentus	Animalia	Chordata	Teleostei	Carangiformes	Carangidae	Caranx	Caranx bucculentus
-8.81575	125.078	Amblyglyphidodon curacao	Animalia	Chordata	Teleostei	Ovalentaria incertae sedis	Pomacentridae	Amblyglyphidodon	Amblyglyphidodon curacao
-14.4017	136.148	Trixiphichthys weberi	Animalia	Chordata	Teleostei	Tetraodontiformes	Triacanthidae	Trixiphichthys	Trixiphichthys weberi
-14.3525	136.146	Photopectoralis bindus	Animalia	Chordata	Teleostei	Acanthuriformes	Leiognathidae	Photopectoralis	Photopectoralis bindus
-14.6208	136.745	Fistularia petimba	Animalia	Chordata	Teleostei	Syngnathiformes	Fistulariidae	Fistularia	Fistularia petimba
-13.5375	136.303	Jaydia poeciloptera	Animalia	Chordata	Teleostei	Kurtiformes	Apogonidae	Jaydia	Jaydia poeciloptera
-14.2658	136.04	Equulites leuciscus	Animalia	Chordata	Teleostei	Acanthuriformes	Leiognathidae	Equulites	Equulites leuciscus
-13.2825	136.758	Ostorhinchus fasciatus	Animalia	Chordata	Teleostei	Kurtiformes	Apogonidae	Ostorhinchus	Ostorhinchus fasciatus
7.75	98.3667	Lethrinus atkinsoni	Animalia	Chordata	Teleostei	Eupercaria incertae sedis	Lethrinidae	Lethrinus	Lethrinus atkinsoni
-14.455	136.384	Upeneus sundaicus	Animalia	Chordata	Teleostei	Mulliformes	Mullidae	Upeneus	Upeneus sundaicus
-14.4333	124.983	Eviota queenslandica	Animalia	Chordata	Teleostei	Gobiiformes	Gobiidae	Eviota	Eviota queenslandica
-12.333	137	Glaucosoma magnificum	Animalia	Chordata	Teleostei	Acropomatiformes	Glaucosomatidae	Glaucosoma	Glaucosoma magnificum
-14.3308	136.153	Jaydia poeciloptera	Animalia	Chordata	Teleostei	Kurtiformes	Apogonidae	Jaydia	Jaydia poeciloptera
8.66083	97.6775	Cephalopholis argus	Animalia	Chordata	Teleostei	Perciformes	Serranidae	Cephalopholis	Cephalopholis argus
-14.2317	136.237	Sardinella gibbosa	Animalia	Chordata	Teleostei	Clupeiformes	Dorosomatidae	Sardinella	Sardinella gibbosa
-11	132.817	Eviota queenslandica	Animalia	Chordata	Teleostei	Gobiiformes	Gobiidae	Eviota	Eviota queenslandica
-13.6384	136.305	Scomberomorus queenslandicus	Animalia	Chordata	Teleostei	Scombriformes	Scombridae	Scomberomorus	Scomberomorus queenslandicus
-14.6208	136.745	Upeneus sulphureus	Animalia	Chordata	Teleostei	Mulliformes	Mullidae	Upeneus	Upeneus sulphureus
7.26583	134.246	Zanclus cornutus	Animalia	Chordata	Teleostei	Acanthuriformes	Zanclidae	Zanclus	Zanclus cornutus
-12.467	130.817	Sillago sihama	Animalia	Chordata	Teleostei	Eupercaria incertae sedis	Sillaginidae	Sillago	Sillago sihama
-8.52251	125.608	Halichoeres hortulanus	Animalia	Chordata	Teleostei	Eupercaria incertae sedis	Labridae	Halichoeres	Halichoeres hortulanus
10	93	Saurida nebulosa	Animalia	Chordata	Teleostei	Aulopiformes	Synodontidae	Saurida	Saurida nebulosa
7.21806	134.446	Chaetodon unimaculatus	Animalia	Chordata	Teleostei	Acanthuriformes	Chaetodontidae	Chaetodon	Chaetodon unimaculatus
-12.7012	137.25	Fistularia petimba	Animalia	Chordata	Teleostei	Syngnathiformes	Fistulariidae	Fistularia	Fistularia petimba
-10.4	136.6	Ariomma indica	Animalia	Chordata	Teleostei	Scombriformes	Ariommatidae	Ariomma	Ariomma indica
-10.585	130.475	Nemipterus nematopus	Animalia	Chordata	Teleostei	Eupercaria incertae sedis	Nemipteridae	Nemipterus	Nemipterus nematopus
9.307	123.307	Lutjanus lutjanus	Animalia	Chordata	Teleostei	Eupercaria incertae sedis	Lutjanidae	Lutjanus	Lutjanus lutjanus
-14.34	136.13	Nemipterus peronii	Animalia	Chordata	Teleostei	Eupercaria incertae sedis	Nemipteridae	Nemipterus	Nemipterus peronii
7.40822	134.62	Cheilinus oxycephalus	Animalia	Chordata	Teleostei	Eupercaria incertae sedis	Labridae	Cheilinus	Cheilinus oxycephalus
-11.5583	133.233	Anodontostoma chacunda	Animalia	Chordata	Teleostei	Clupeiformes	Dorosomatidae	Anodontostoma	Anodontostoma chacunda
12.6197	120.496	Pristiapogon fraenatus	Animalia	Chordata	Teleostei	Kurtiformes	Apogonidae	Pristiapogon	Pristiapogon fraenatus
-12.8	129.85	Apogonichthyoides atripes	Animalia	Chordata	Teleostei	Kurtiformes	Apogonidae	Apogonichthyoides	Apogonichthyoides atripes
13.3198	93.262	Satyrichthys laticeps	Animalia	Chordata	Teleostei	Perciformes	Peristediidae	Satyrichthys	Satyrichthys laticeps
14.833	122	Salarias guttatus	Animalia	Chordata	Teleostei	Blenniiformes	Blenniidae	Salarias	Salarias guttatus
10.458	125.321	Callionymus guentheri	Animalia	Chordata	Teleostei	Callionymiformes	Callionymidae	Callionymus	Callionymus guentheri
-13.468	125.601	Upeneichthys vlamingii	Animalia	Chordata	Teleostei	Mulliformes	Mullidae	Upeneichthys	Upeneichthys vlamingii
9.57743	138.104	Cephalopholis argus	Animalia	Chordata	Teleostei	Perciformes	Serranidae	Cephalopholis	Cephalopholis argus
-8.21418	125.621	Zebrasoma scopas	Animalia	Chordata	Teleostei	Acanthuriformes	Acanthuridae	Zebrasoma	Zebrasoma scopas
13.5241	120.946	Belonepterygion fasciolatum	Animalia	Chordata	Teleostei	Ovalentaria incertae sedis	Plesiopidae	Belonepterygion	Belonepterygion fasciolatum
-11.0667	130.6	Mene maculata	Animalia	Chordata	Teleostei	Carangaria incertae sedis	Menidae	Mene	Mene maculata
-12.2833	123.017	Macrodontogobius wilburi	Animalia	Chordata	Teleostei	Gobiiformes	Gobiidae	Macrodontogobius	Macrodontogobius wilburi
-12.1583	123.725	Saurida undosquamis	Animalia	Chordata	Teleostei	Aulopiformes	Synodontidae	Saurida	Saurida undosquamis
-13.46	136.312	Eubleekeria splendens	Animalia	Chordata	Teleostei	Acanthuriformes	Leiognathidae	Eubleekeria	Eubleekeria splendens
-14.067	121.783	Amblyglyphidodon aureus	Animalia	Chordata	Teleostei	Ovalentaria incertae sedis	Pomacentridae	Amblyglyphidodon	Amblyglyphidodon aureus
-12.5333	137.451	Lutjanus sanguineus	Animalia	Chordata	Teleostei	Eupercaria incertae sedis	Lutjanidae	Lutjanus	Lutjanus sanguineus
7.31611	134.492	Neoniphon sammara	Animalia	Chordata	Teleostei	Holocentriformes	Holocentridae	Neoniphon	Neoniphon sammara
7.7577	134.585	Epibulus insidiator	Animalia	Chordata	Teleostei	Eupercaria incertae sedis	Labridae	Epibulus	Epibulus insidiator
11.2	124.287	Parascombrops philippinensis	Animalia	Chordata	Teleostei	Acropomatiformes	Acropomatidae	Parascombrops	Parascombrops philippinensis
-14.445	136.435	Psettodes erumei	Animalia	Chordata	Teleostei	Pleuronectiformes	Psettodidae	Psettodes	Psettodes erumei
-3.58333	128.633	Paracentropogon longispinis	Animalia	Chordata	Teleostei	Perciformes	Tetrarogidae	Paracentropogon	Paracentropogon longispinis
-11.401	124.714	Labroides dimidiatus	Animalia	Chordata	Teleostei	Eupercaria incertae sedis	Labridae	Labroides	Labroides dimidiatus
-13.5275	136.32	Terapon theraps	Animalia	Chordata	Teleostei	Centrarchiformes	Terapontidae	Terapon	Terapon theraps
9.64667	138.169	Parapercis cylindrica	Animalia	Chordata	Teleostei	Perciformes	Pinguipedidae	Parapercis	Parapercis cylindrica
-14.3575	136.075	Apistus carinatus	Animalia	Chordata	Teleostei	Perciformes	Apistidae	Apistus	Apistus carinatus
-11.0275	130.541	Nemipterus hexodon	Animalia	Chordata	Teleostei	Eupercaria incertae sedis	Nemipteridae	Nemipterus	Nemipterus hexodon
-14.525	128.869	Larimichthys pamoides	Animalia	Chordata	Teleostei	Eupercaria incertae sedis	Sciaenidae	Larimichthys	Larimichthys pamoides
-12.4383	130.828	Epinephelus quoyanus	Animalia	Chordata	Teleostei	Perciformes	Serranidae	Epinephelus	Epinephelus quoyanus
4.72275	119.148	Lutjanus quinquelineatus	Animalia	Chordata	Teleostei	Eupercaria incertae sedis	Lutjanidae	Lutjanus	Lutjanus quinquelineatus
8.8086	119.81	Scarus russelii	Animalia	Chordata	Teleostei	Eupercaria incertae sedis	Scaridae	Scarus	Scarus russelii
-10.712	133.487	Mene maculata	Animalia	Chordata	Teleostei	Carangaria incertae sedis	Menidae	Mene	Mene maculata
9.47395	138.045	Myripristis murdjan	Animalia	Chordata	Teleostei	Holocentriformes	Holocentridae	Myripristis	Myripristis murdjan
9.91806	139.667	Mulloidichthys flavolineatus	Animalia	Chordata	Teleostei	Mulliformes	Mullidae	Mulloidichthys	Mulloidichthys flavolineatus
5.9252	121.153	Priacanthus hamrur	Animalia	Chordata	Teleostei	Eupercaria incertae sedis	Priacanthidae	Priacanthus	Priacanthus hamrur
-14.3809	136.082	Selaroides leptolepis	Animalia	Chordata	Teleostei	Carangiformes	Carangidae	Selaroides	Selaroides leptolepis
-14.2067	136.147	Nemipterus hexodon	Animalia	Chordata	Teleostei	Eupercaria incertae sedis	Nemipteridae	Nemipterus	Nemipterus hexodon
-12.1417	96.8668	Chaetodon auriga	Animalia	Chordata	Teleostei	Acanthuriformes	Chaetodontidae	Chaetodon	Chaetodon auriga
-8.15301	125.602	Chaetodon unimaculatus	Animalia	Chordata	Teleostei	Acanthuriformes	Chaetodontidae	Chaetodon	Chaetodon unimaculatus
-13.5684	136.365	Selaroides leptolepis	Animalia	Chordata	Teleostei	Carangiformes	Carangidae	Selaroides	Selaroides leptolepis
12.5	92.75	Salarias alboguttatus	Animalia	Chordata	Teleostei	Blenniiformes	Blenniidae	Salarias	Salarias alboguttatus
-4.566	129.883	Ctenochaetus striatus	Animalia	Chordata	Teleostei	Acanthuriformes	Acanthuridae	Ctenochaetus	Ctenochaetus striatus
3.66667	109.133	Pseudalutarius nasicornis	Animalia	Chordata	Teleostei	Tetraodontiformes	Monacanthidae	Pseudalutarius	Pseudalutarius nasicornis
-13.2891	136.738	Sardinella gibbosa	Animalia	Chordata	Teleostei	Clupeiformes	Dorosomatidae	Sardinella	Sardinella gibbosa
-10.333	129.367	Cirrhitichthys aprinus	Animalia	Chordata	Teleostei	Centrarchiformes	Cirrhitidae	Cirrhitichthys	Cirrhitichthys aprinus
7.76667	98.45	Chaetodon octofasciatus	Animalia	Chordata	Teleostei	Acanthuriformes	Chaetodontidae	Chaetodon	Chaetodon octofasciatus
-13.1409	136.726	Pentaprion longimanus	Animalia	Chordata	Teleostei	Eupercaria incertae sedis	Gerreidae	Pentaprion	Pentaprion longimanus
-11.5833	137.975	Psettodes erumei	Animalia	Chordata	Teleostei	Pleuronectiformes	Psettodidae	Psettodes	Psettodes erumei
-9.7	135.958	Trichiurus lepturus	Animalia	Chordata	Teleostei	Scombriformes	Trichiuridae	Trichiurus	Trichiurus lepturus
11	123	Eubleekeria splendens	Animalia	Chordata	Teleostei	Acanthuriformes	Leiognathidae	Eubleekeria	Eubleekeria splendens
-4.72556	118.888	Synaphobranchus affinis	Animalia	Chordata	Teleostei	Anguilliformes	Synaphobranchidae	Synaphobranchus	Synaphobranchus affinis
-10.967	132.167	Terapon theraps	Animalia	Chordata	Teleostei	Centrarchiformes	Terapontidae	Terapon	Terapon theraps
-8.483	116.967	Ostorhinchus septemstriatus	Animalia	Chordata	Teleostei	Kurtiformes	Apogonidae	Ostorhinchus	Ostorhinchus septemstriatus
-8.47492	125.849	Thalassoma amblycephalum	Animalia	Chordata	Teleostei	Eupercaria incertae sedis	Labridae	Thalassoma	Thalassoma amblycephalum
-11.0033	130.271	Bregmaceros mcclellandi	Animalia	Chordata	Teleostei	Gadiformes	Bregmacerotidae	Bregmaceros	Bregmaceros mcclellandi
-10.4567	137.558	Carangoides chrysophrys	Animalia	Chordata	Teleostei	Carangiformes	Carangidae	Carangoides	Carangoides chrysophrys
-14.3809	136.082	Sardinella gibbosa	Animalia	Chordata	Teleostei	Clupeiformes	Dorosomatidae	Sardinella	Sardinella gibbosa
-14.17	136.143	Pellona ditchela	Animalia	Chordata	Teleostei	Clupeiformes	Pristigasteridae	Pellona	Pellona ditchela
3.2582	106.185	Pseudorhombus dupliciocellatus	Animalia	Chordata	Teleostei	Pleuronectiformes	Paralichthyidae	Pseudorhombus	Pseudorhombus dupliciocellatus
-11.0492	130.547	Bregmaceros mcclellandi	Animalia	Chordata	Teleostei	Gadiformes	Bregmacerotidae	Bregmaceros	Bregmaceros mcclellandi
12.1914	109.342	Taeniamia fucata	Animalia	Chordata	Teleostei	Kurtiformes	Apogonidae	Taeniamia	Taeniamia fucata
-8.57405	125.371	Pomacentrus vaiuli	Animalia	Chordata	Teleostei	Ovalentaria incertae sedis	Pomacentridae	Pomacentrus	Pomacentrus vaiuli
10	93	Inimicus caledonicus	Animalia	Chordata	Teleostei	Perciformes	Synanceiidae	Inimicus	Inimicus caledonicus
7.28694	134.518	Anaora tentaculata	Animalia	Chordata	Teleostei	Callionymiformes	Callionymidae	Anaora	Anaora tentaculata
-10.2428	131.084	Dotalabrus aurantiacus	Animalia	Chordata	Teleostei	Eupercaria incertae sedis	Labridae	Dotalabrus	Dotalabrus aurantiacus
-12.525	130.87	Periophthalmus darwini	Animalia	Chordata	Teleostei	Gobiiformes	Gobiidae	Periophthalmus	Periophthalmus darwini
-12.2379	122.983	Monotaxis grandoculis	Animalia	Chordata	Teleostei	Eupercaria incertae sedis	Lethrinidae	Monotaxis	Monotaxis grandoculis
13.5328	121.103	Halichoeres chrysus	Animalia	Chordata	Teleostei	Eupercaria incertae sedis	Labridae	Halichoeres	Halichoeres chrysus
-7.167	113.167	Psettodes erumei	Animalia	Chordata	Teleostei	Pleuronectiformes	Psettodidae	Psettodes	Psettodes erumei
-14.0625	122.604	Polyipnus soelae	Animalia	Chordata	Teleostei	Stomiiformes	Sternoptychidae	Polyipnus	Polyipnus soelae
-13.51	136.279	Pentaprion longimanus	Animalia	Chordata	Teleostei	Eupercaria incertae sedis	Gerreidae	Pentaprion	Pentaprion longimanus
-13.3753	136.918	Carangoides talamparoides	Animalia	Chordata	Teleostei	Carangiformes	Carangidae	Carangoides	Carangoides talamparoides
9.47395	138.045	Ctenochaetus striatus	Animalia	Chordata	Teleostei	Acanthuriformes	Acanthuridae	Ctenochaetus	Ctenochaetus striatus
9.99639	123.951	Photopectoralis bindus	Animalia	Chordata	Teleostei	Acanthuriformes	Leiognathidae	Photopectoralis	Photopectoralis bindus
-10.4347	129.909	Epinephelus areolatus	Animalia	Chordata	Teleostei	Perciformes	Serranidae	Epinephelus	Epinephelus areolatus
-14.1767	136.113	Sardinella gibbosa	Animalia	Chordata	Teleostei	Clupeiformes	Dorosomatidae	Sardinella	Sardinella gibbosa
-14.6921	136.951	Selar crumenophthalmus	Animalia	Chordata	Teleostei	Carangiformes	Carangidae	Selar	Selar crumenophthalmus
-14.1508	136.23	Sardinella albella	Animalia	Chordata	Teleostei	Clupeiformes	Dorosomatidae	Sardinella	Sardinella albella
-10.1514	135.001	Epinephelus areolatus	Animalia	Chordata	Teleostei	Perciformes	Serranidae	Epinephelus	Epinephelus areolatus
9.20444	123.454	Pictichromis porphyrea	Animalia	Chordata	Teleostei	Ovalentaria incertae sedis	Pseudochromidae	Pictichromis	Pictichromis porphyrea
7.34861	134.525	Gerres filamentosus	Animalia	Chordata	Teleostei	Eupercaria incertae sedis	Gerreidae	Gerres	Gerres filamentosus
-2.19539	130.427	Priolepis pallidicincta	Animalia	Chordata	Teleostei	Gobiiformes	Gobiidae	Priolepis	Priolepis pallidicincta
-12.3333	137.8	Deveximentum insidiator	Animalia	Chordata	Teleostei	Acanthuriformes	Leiognathidae	Deveximentum	Deveximentum insidiator
-14.3917	136.092	Scomberomorus queenslandicus	Animalia	Chordata	Teleostei	Scombriformes	Scombridae	Scomberomorus	Scomberomorus queenslandicus
-8.37661	127.232	Stegastes lacrymatus	Animalia	Chordata	Teleostei	Ovalentaria incertae sedis	Pomacentridae	Stegastes	Stegastes lacrymatus
-13.132	123.211	Chlorophthalmus agassizi	Animalia	Chordata	Teleostei	Aulopiformes	Chlorophthalmidae	Chlorophthalmus	Chlorophthalmus agassizi
-10.19	137.288	Velifer hypselopterus	Animalia	Chordata	Teleostei	Lampriformes	Veliferidae	Velifer	Velifer hypselopterus
-11.02	130.618	Upeneus sulphureus	Animalia	Chordata	Teleostei	Mulliformes	Mullidae	Upeneus	Upeneus sulphureus
12.1719	109.301	Sebastapistes cyanostigma	Animalia	Chordata	Teleostei	Perciformes	Scorpaenidae	Sebastapistes	Sebastapistes cyanostigma
12.1694	109.312	Ostorhinchus angustatus	Animalia	Chordata	Teleostei	Kurtiformes	Apogonidae	Ostorhinchus	Ostorhinchus angustatus
8.90035	119.88	Halichoeres argus	Animalia	Chordata	Teleostei	Eupercaria incertae sedis	Labridae	Halichoeres	Halichoeres argus
-13.5083	136.302	Pomadasys trifasciatus	Animalia	Chordata	Teleostei	Eupercaria incertae sedis	Haemulidae	Pomadasys	Pomadasys trifasciatus
-14.42	136.34	Equulites leuciscus	Animalia	Chordata	Teleostei	Acanthuriformes	Leiognathidae	Equulites	Equulites leuciscus
7.58611	98.3681	Epinephelus fasciatus	Animalia	Chordata	Teleostei	Perciformes	Serranidae	Epinephelus	Epinephelus fasciatus
10.35	106.9	Stolephorus indicus	Animalia	Chordata	Teleostei	Clupeiformes	Engraulidae	Stolephorus	Stolephorus indicus
7.30643	134.568	Naso lituratus	Animalia	Chordata	Teleostei	Acanthuriformes	Acanthuridae	Naso	Naso lituratus
-14.27	136.213	Photolateralis moretoniensis	Animalia	Chordata	Teleostei	Acanthuriformes	Leiognathidae	Photolateralis	Photolateralis moretoniensis
9.2625	123.367	Coelorinchus smithi	Animalia	Chordata	Teleostei	Gadiformes	Macrouridae	Coelorinchus	Coelorinchus smithi
-13.1425	140	Psettodes erumei	Animalia	Chordata	Teleostei	Pleuronectiformes	Psettodidae	Psettodes	Psettodes erumei
7.33205	134.332	Parupeneus barberinus	Animalia	Chordata	Teleostei	Mulliformes	Mullidae	Parupeneus	Parupeneus barberinus
-14.2792	136.165	Equulites leuciscus	Animalia	Chordata	Teleostei	Acanthuriformes	Leiognathidae	Equulites	Equulites leuciscus
-13.2099	136.836	Sardinella albella	Animalia	Chordata	Teleostei	Clupeiformes	Dorosomatidae	Sardinella	Sardinella albella
-13.3233	136.74	Jaydia poeciloptera	Animalia	Chordata	Teleostei	Kurtiformes	Apogonidae	Jaydia	Jaydia poeciloptera
10.286	99.5745	Epinephelus bleekeri	Animalia	Chordata	Teleostei	Perciformes	Serranidae	Epinephelus	Epinephelus bleekeri
-10.1667	135.967	Psettodes erumei	Animalia	Chordata	Teleostei	Pleuronectiformes	Psettodidae	Psettodes	Psettodes erumei
7.78611	98.3958	Trimma striatum	Animalia	Chordata	Teleostei	Gobiiformes	Gobiidae	Trimma	Trimma striatum
-8.36473	127.222	Acanthurus pyroferus	Animalia	Chordata	Teleostei	Acanthuriformes	Acanthuridae	Acanthurus	Acanthurus pyroferus
-14.4183	136.389	Sardinella gibbosa	Animalia	Chordata	Teleostei	Clupeiformes	Dorosomatidae	Sardinella	Sardinella gibbosa
-8.29269	125.593	Chaetodon kleinii	Animalia	Chordata	Teleostei	Acanthuriformes	Chaetodontidae	Chaetodon	Chaetodon kleinii
-12.233	122.933	Aulostomus chinensis	Animalia	Chordata	Teleostei	Syngnathiformes	Aulostomidae	Aulostomus	Aulostomus chinensis
-13.4083	139.008	Photopectoralis bindus	Animalia	Chordata	Teleostei	Acanthuriformes	Leiognathidae	Photopectoralis	Photopectoralis bindus
-8.36473	127.222	Pomacentrus amboinensis	Animalia	Chordata	Teleostei	Ovalentaria incertae sedis	Pomacentridae	Pomacentrus	Pomacentrus amboinensis
7.55072	134.507	Ostorhinchus selas	Animalia	Chordata	Teleostei	Kurtiformes	Apogonidae	Ostorhinchus	Ostorhinchus selas
-11.2847	134.983	Xanthichthys ringens	Animalia	Chordata	Teleostei	Tetraodontiformes	Balistidae	Xanthichthys	Xanthichthys ringens
-12.9167	138.917	Stolephorus indicus	Animalia	Chordata	Teleostei	Clupeiformes	Engraulidae	Stolephorus	Stolephorus indicus
12.8455	120.754	Gymnothorax fimbriatus	Animalia	Chordata	Teleostei	Anguilliformes	Muraenidae	Gymnothorax	Gymnothorax fimbriatus
-10	102	Katsuwonus pelamis	Animalia	Chordata	Teleostei	Scombriformes	Scombridae	Katsuwonus	Katsuwonus pelamis
-14.19	136.132	Zabidius novemaculeatus	Animalia	Chordata	Teleostei	Acanthuriformes	Ephippidae	Zabidius	Zabidius novemaculeatus
12.3138	102.28	Cynoglossus lingua	Animalia	Chordata	Teleostei	Pleuronectiformes	Cynoglossidae	Cynoglossus	Cynoglossus lingua
7.30056	134.502	Chrysiptera cyanea	Animalia	Chordata	Teleostei	Ovalentaria incertae sedis	Pomacentridae	Chrysiptera	Chrysiptera cyanea
-11.9167	131.6	Austronibea oedogenys	Animalia	Chordata	Teleostei	Eupercaria incertae sedis	Sciaenidae	Austronibea	Austronibea oedogenys
-14.5518	137.326	Carangoides fulvoguttatus	Animalia	Chordata	Teleostei	Carangiformes	Carangidae	Carangoides	Carangoides fulvoguttatus
-14.4783	137.263	Netuma thalassina	Animalia	Chordata	Teleostei	Siluriformes	Ariidae	Netuma	Netuma thalassina
-14.4433	136.414	Photopectoralis bindus	Animalia	Chordata	Teleostei	Acanthuriformes	Leiognathidae	Photopectoralis	Photopectoralis bindus
10.0345	137.003	Sigmops elongatus	Animalia	Chordata	Teleostei	Stomiiformes	Gonostomatidae	Sigmops	Sigmops elongatus
-12.3	130.95	Caranx ignobilis	Animalia	Chordata	Teleostei	Carangiformes	Carangidae	Caranx	Caranx ignobilis
-13.7501	125.235	Lutjanus malabaricus	Animalia	Chordata	Teleostei	Eupercaria incertae sedis	Lutjanidae	Lutjanus	Lutjanus malabaricus
-13.6275	136.312	Carangoides humerosus	Animalia	Chordata	Teleostei	Carangiformes	Carangidae	Carangoides	Carangoides humerosus
-14.3342	136.07	Equulites leuciscus	Animalia	Chordata	Teleostei	Acanthuriformes	Leiognathidae	Equulites	Equulites leuciscus
9.5997	138.119	Scarus altipinnis	Animalia	Chordata	Teleostei	Eupercaria incertae sedis	Scaridae	Scarus	Scarus altipinnis
-14.2958	136.184	Equulites leuciscus	Animalia	Chordata	Teleostei	Acanthuriformes	Leiognathidae	Equulites	Equulites leuciscus
7.23972	134.438	Cheilinus fasciatus	Animalia	Chordata	Teleostei	Eupercaria incertae sedis	Labridae	Cheilinus	Cheilinus fasciatus
-11.0167	130.37	Thryssa marasriae	Animalia	Chordata	Teleostei	Clupeiformes	Engraulidae	Thryssa	Thryssa marasriae
14.5777	120.9	Iniistius pentadactylus	Animalia	Chordata	Teleostei	Eupercaria incertae sedis	Labridae	Iniistius	Iniistius pentadactylus
-13.1258	136.706	Selaroides leptolepis	Animalia	Chordata	Teleostei	Carangiformes	Carangidae	Selaroides	Selaroides leptolepis
-10.75	130.75	Scomberomorus commerson	Animalia	Chordata	Teleostei	Scombriformes	Scombridae	Scomberomorus	Scomberomorus commerson
7.24892	134.239	Myripristis pralinia	Animalia	Chordata	Teleostei	Holocentriformes	Holocentridae	Myripristis	Myripristis pralinia
-11.733	136.633	Halichoeres nebulosus	Animalia	Chordata	Teleostei	Eupercaria incertae sedis	Labridae	Halichoeres	Halichoeres nebulosus
2.16411	118.646	Ostorhinchus cookii	Animalia	Chordata	Teleostei	Kurtiformes	Apogonidae	Ostorhinchus	Ostorhinchus cookii
12.8455	120.754	Pristicon trimaculatus	Animalia	Chordata	Teleostei	Kurtiformes	Apogonidae	Pristicon	Pristicon trimaculatus
7.60314	134.567	Fibramia lateralis	Animalia	Chordata	Teleostei	Kurtiformes	Apogonidae	Fibramia	Fibramia lateralis
-13.0333	125.117	Fistularia petimba	Animalia	Chordata	Teleostei	Syngnathiformes	Fistulariidae	Fistularia	Fistularia petimba
-13.6366	136.331	Selaroides leptolepis	Animalia	Chordata	Teleostei	Carangiformes	Carangidae	Selaroides	Selaroides leptolepis
7.34564	134.28	Ctenochaetus striatus	Animalia	Chordata	Teleostei	Acanthuriformes	Acanthuridae	Ctenochaetus	Ctenochaetus striatus
-11.0417	130.192	Polydactylus nigripinnis	Animalia	Chordata	Teleostei	Carangaria incertae sedis	Polynemidae	Polydactylus	Polydactylus nigripinnis
7.60417	98.3806	Brosmophyciops pautzkei	Animalia	Chordata	Teleostei	Ophidiiformes	Bythitidae	Brosmophyciops	Brosmophyciops pautzkei
7.21806	134.446	Gymnothorax rueppelliae	Animalia	Chordata	Teleostei	Anguilliformes	Muraenidae	Gymnothorax	Gymnothorax rueppelliae
-9.19177	124.385	Halichoeres prosopeion	Animalia	Chordata	Teleostei	Eupercaria incertae sedis	Labridae	Halichoeres	Halichoeres prosopeion
-14.1044	123.547	Naso unicornis	Animalia	Chordata	Teleostei	Acanthuriformes	Acanthuridae	Naso	Naso unicornis
-11.0483	130.485	Terapon theraps	Animalia	Chordata	Teleostei	Centrarchiformes	Terapontidae	Terapon	Terapon theraps
13.7	120.817	Pseudogramma polyacantha	Animalia	Chordata	Teleostei	Perciformes	Serranidae	Pseudogramma	Pseudogramma polyacantha
2.87264	105.825	Synodus tectus	Animalia	Chordata	Teleostei	Aulopiformes	Synodontidae	Synodus	Synodus tectus
-14.1508	136.23	Pellona ditchela	Animalia	Chordata	Teleostei	Clupeiformes	Pristigasteridae	Pellona	Pellona ditchela
-14.067	121.767	Gymnapogon philippinus	Animalia	Chordata	Teleostei	Kurtiformes	Apogonidae	Gymnapogon	Gymnapogon philippinus
-14.2183	136.228	Saurida undosquamis	Animalia	Chordata	Teleostei	Aulopiformes	Synodontidae	Saurida	Saurida undosquamis
11.967	122.017	Chaunax breviradius	Animalia	Chordata	Teleostei	Lophiiformes	Chaunacidae	Chaunax	Chaunax breviradius
-11.016	132.016	Ulua aurochs	Animalia	Chordata	Teleostei	Carangiformes	Carangidae	Ulua	Ulua aurochs
8.74667	123.212	Pempheris oualensis	Animalia	Chordata	Teleostei	Acropomatiformes	Pempheridae	Pempheris	Pempheris oualensis
-13.4775	136.321	Jaydia poeciloptera	Animalia	Chordata	Teleostei	Kurtiformes	Apogonidae	Jaydia	Jaydia poeciloptera
-11.683	136.767	Eviota zebrina	Animalia	Chordata	Teleostei	Gobiiformes	Gobiidae	Eviota	Eviota zebrina
-14.3533	136.107	Deveximentum insidiator	Animalia	Chordata	Teleostei	Acanthuriformes	Leiognathidae	Deveximentum	Deveximentum insidiator
10.6833	122.583	Pomadasys maculatus	Animalia	Chordata	Teleostei	Eupercaria incertae sedis	Haemulidae	Pomadasys	Pomadasys maculatus
-14.4167	136.538	Caranx bucculentus	Animalia	Chordata	Teleostei	Carangiformes	Carangidae	Caranx	Caranx bucculentus
-14.215	136.129	Photopectoralis bindus	Animalia	Chordata	Teleostei	Acanthuriformes	Leiognathidae	Photopectoralis	Photopectoralis bindus
-12.2412	122.925	Lethrinus obsoletus	Animalia	Chordata	Teleostei	Eupercaria incertae sedis	Lethrinidae	Lethrinus	Lethrinus obsoletus
9.25333	123.6	Cheilodipterus macrodon	Animalia	Chordata	Teleostei	Kurtiformes	Apogonidae	Cheilodipterus	Cheilodipterus macrodon
-13.5167	136.532	Upeneus sundaicus	Animalia	Chordata	Teleostei	Mulliformes	Mullidae	Upeneus	Upeneus sundaicus
-8.29269	125.593	Ctenochaetus binotatus	Animalia	Chordata	Teleostei	Acanthuriformes	Acanthuridae	Ctenochaetus	Ctenochaetus binotatus
-13.4466	136.318	Jaydia truncata	Animalia	Chordata	Teleostei	Kurtiformes	Apogonidae	Jaydia	Jaydia truncata
-11.5183	139.692	Deveximentum insidiator	Animalia	Chordata	Teleostei	Acanthuriformes	Leiognathidae	Deveximentum	Deveximentum insidiator
-13.7925	124.276	Argyrops spinifer	Animalia	Chordata	Teleostei	Eupercaria incertae sedis	Sparidae	Argyrops	Argyrops spinifer
-13.75	126.75	Halophryne diemensis	Animalia	Chordata	Teleostei	Batrachoidiformes	Batrachoididae	Halophryne	Halophryne diemensis
-14.4358	136.416	Photopectoralis bindus	Animalia	Chordata	Teleostei	Acanthuriformes	Leiognathidae	Photopectoralis	Photopectoralis bindus
9.10833	122.923	Asterorhombus cocosensis	Animalia	Chordata	Teleostei	Pleuronectiformes	Bothidae	Asterorhombus	Asterorhombus cocosensis
12.1775	109.278	Pristiapogon exostigma	Animalia	Chordata	Teleostei	Kurtiformes	Apogonidae	Pristiapogon	Pristiapogon exostigma
-7.70069	135.933	Rastrelliger kanagurta	Animalia	Chordata	Teleostei	Scombriformes	Scombridae	Rastrelliger	Rastrelliger kanagurta
-12.35	130.95	Paramugil parmatus	Animalia	Chordata	Teleostei	Mugiliformes	Mugilidae	Paramugil	Paramugil parmatus
-12.9833	125.025	Saurida undosquamis	Animalia	Chordata	Teleostei	Aulopiformes	Synodontidae	Saurida	Saurida undosquamis
7.33472	134.574	Dascyllus aruanus	Animalia	Chordata	Teleostei	Ovalentaria incertae sedis	Pomacentridae	Dascyllus	Dascyllus aruanus
10.6722	122.352	Chanos chanos	Animalia	Chordata	Teleostei	Gonorynchiformes	Chanidae	Chanos	Chanos chanos
11.8339	120.242	Pictichromis diadema	Animalia	Chordata	Teleostei	Ovalentaria incertae sedis	Pseudochromidae	Pictichromis	Pictichromis diadema
-8.21389	125.551	Macolor macularis	Animalia	Chordata	Teleostei	Eupercaria incertae sedis	Lutjanidae	Macolor	Macolor macularis
10.1162	99.8118	Balistoides viridescens	Animalia	Chordata	Teleostei	Tetraodontiformes	Balistidae	Balistoides	Balistoides viridescens
-14.22	136.187	Equulites leuciscus	Animalia	Chordata	Teleostei	Acanthuriformes	Leiognathidae	Equulites	Equulites leuciscus
-14.3167	136.189	Caranx bucculentus	Animalia	Chordata	Teleostei	Carangiformes	Carangidae	Caranx	Caranx bucculentus
-12.057	132.409	Choerodon cyanodus	Animalia	Chordata	Teleostei	Eupercaria incertae sedis	Labridae	Choerodon	Choerodon cyanodus
-8.52425	125.679	Chaetodon kleinii	Animalia	Chordata	Teleostei	Acanthuriformes	Chaetodontidae	Chaetodon	Chaetodon kleinii
-14.2733	136.036	Eubleekeria splendens	Animalia	Chordata	Teleostei	Acanthuriformes	Leiognathidae	Eubleekeria	Eubleekeria splendens
-13.5275	136.32	Terapon theraps	Animalia	Chordata	Teleostei	Centrarchiformes	Terapontidae	Terapon	Terapon theraps
-14.2458	136.08	Equulites leuciscus	Animalia	Chordata	Teleostei	Acanthuriformes	Leiognathidae	Equulites	Equulites leuciscus
1.35083	103.871	Gobiopterus birtwistlei	Animalia	Chordata	Teleostei	Gobiiformes	Gobiidae	Gobiopterus	Gobiopterus birtwistlei
9.89012	123.35	Tylosurus crocodilus	Animalia	Chordata	Teleostei	Beloniformes	Belonidae	Tylosurus	Tylosurus crocodilus
-11.816	96.816	Plectranthias nanus	Animalia	Chordata	Teleostei	Perciformes	Serranidae	Plectranthias	Plectranthias nanus
-8.21418	125.621	Labroides bicolor	Animalia	Chordata	Teleostei	Eupercaria incertae sedis	Labridae	Labroides	Labroides bicolor
6.9962	121.921	Sicyopus zosterophorus	Animalia	Chordata	Teleostei	Gobiiformes	Gobiidae	Sicyopus	Sicyopus zosterophorus
-13.5367	136.342	Photopectoralis bindus	Animalia	Chordata	Teleostei	Acanthuriformes	Leiognathidae	Photopectoralis	Photopectoralis bindus
7.38806	134.529	Redigobius tambujon	Animalia	Chordata	Teleostei	Gobiiformes	Gobiidae	Redigobius	Redigobius tambujon
-9.38486	136.3	Gerres oyena	Animalia	Chordata	Teleostei	Eupercaria incertae sedis	Gerreidae	Gerres	Gerres oyena
-8.83192	125.035	Sufflamen bursa	Animalia	Chordata	Teleostei	Tetraodontiformes	Balistidae	Sufflamen	Sufflamen bursa
-13.5375	136.303	Eubleekeria splendens	Animalia	Chordata	Teleostei	Acanthuriformes	Leiognathidae	Eubleekeria	Eubleekeria splendens
-14.3175	136.089	Callionymus grossi	Animalia	Chordata	Teleostei	Callionymiformes	Callionymidae	Callionymus	Callionymus grossi
1.392	104	Acentrogobius caninus	Animalia	Chordata	Teleostei	Gobiiformes	Gobiidae	Acentrogobius	Acentrogobius caninus
-14.19	136.132	Saurida argentea	Animalia	Chordata	Teleostei	Aulopiformes	Synodontidae	Saurida	Saurida argentea
9.53333	99.9333	Apogon coccineus	Animalia	Chordata	Teleostei	Kurtiformes	Apogonidae	Apogon	Apogon coccineus
1.4055	103.988	Pentapodus setosus	Animalia	Chordata	Teleostei	Eupercaria incertae sedis	Nemipteridae	Pentapodus	Pentapodus setosus
12.5	112.5	Channa striata	Animalia	Chordata	Teleostei	Anabantiformes	Channidae	Channa	Channa striata
-14.1492	136.227	Sillago ingenuua	Animalia	Chordata	Teleostei	Eupercaria incertae sedis	Sillaginidae	Sillago	Sillago ingenuua
7.213	99.069	Pomacentrus moluccensis	Animalia	Chordata	Teleostei	Ovalentaria incertae sedis	Pomacentridae	Pomacentrus	Pomacentrus moluccensis
14.246	120.479	Pervagor aspricaudus	Animalia	Chordata	Teleostei	Tetraodontiformes	Monacanthidae	Pervagor	Pervagor aspricaudus
7.52977	134.435	Scarus globiceps	Animalia	Chordata	Teleostei	Eupercaria incertae sedis	Scaridae	Scarus	Scarus globiceps
-13.115	136.738	Equulites leuciscus	Animalia	Chordata	Teleostei	Acanthuriformes	Leiognathidae	Equulites	Equulites leuciscus
-13.8333	126.717	Eleutheronema tetradactylum	Animalia	Chordata	Teleostei	Carangaria incertae sedis	Polynemidae	Eleutheronema	Eleutheronema tetradactylum
-13.4758	136.316	Photopectoralis bindus	Animalia	Chordata	Teleostei	Acanthuriformes	Leiognathidae	Photopectoralis	Photopectoralis bindus
12.5	92.75	Pseudobalistes fuscus	Animalia	Chordata	Teleostei	Tetraodontiformes	Balistidae	Pseudobalistes	Pseudobalistes fuscus
-14.4283	136.415	Elates ransonnettii	Animalia	Chordata	Teleostei	Perciformes	Platycephalidae	Elates	Elates ransonnettii
-12	130	Netuma bilineata	Animalia	Chordata	Teleostei	Siluriformes	Ariidae	Netuma	Netuma bilineata
6.89778	134.133	Saurida gracilis	Animalia	Chordata	Teleostei	Aulopiformes	Synodontidae	Saurida	Saurida gracilis
-11.0025	139.46	Priacanthus macracanthus	Animalia	Chordata	Teleostei	Eupercaria incertae sedis	Priacanthidae	Priacanthus	Priacanthus macracanthus
-14.3633	135.998	Lethrinus laticaudis	Animalia	Chordata	Teleostei	Eupercaria incertae sedis	Lethrinidae	Lethrinus	Lethrinus laticaudis
-14.1433	136.133	Dussumieria elopsoides	Animalia	Chordata	Teleostei	Clupeiformes	Dussumieriidae	Dussumieria	Dussumieria elopsoides
-8.86227	125.007	Thalassoma amblycephalum	Animalia	Chordata	Teleostei	Eupercaria incertae sedis	Labridae	Thalassoma	Thalassoma amblycephalum
9.465	100.058	Cryptocentrus strigilliceps	Animalia	Chordata	Teleostei	Gobiiformes	Gobiidae	Cryptocentrus	Cryptocentrus strigilliceps
-13.5417	136.514	Eubleekeria splendens	Animalia	Chordata	Teleostei	Acanthuriformes	Leiognathidae	Eubleekeria	Eubleekeria splendens
-12.523	130.427	Lutjanus russellii	Animalia	Chordata	Teleostei	Eupercaria incertae sedis	Lutjanidae	Lutjanus	Lutjanus russellii
10.378	114.358	Chrysiptera biocellata	Animalia	Chordata	Teleostei	Ovalentaria incertae sedis	Pomacentridae	Chrysiptera	Chrysiptera biocellata
-13.1875	136.743	Saurida undosquamis	Animalia	Chordata	Teleostei	Aulopiformes	Synodontidae	Saurida	Saurida undosquamis
-12.238	122.98	Pseudogramma polyacantha	Animalia	Chordata	Teleostei	Perciformes	Serranidae	Pseudogramma	Pseudogramma polyacantha
-14.4709	136.526	Saurida undosquamis	Animalia	Chordata	Teleostei	Aulopiformes	Synodontidae	Saurida	Saurida undosquamis
-14.6642	136.867	Saurida undosquamis	Animalia	Chordata	Teleostei	Aulopiformes	Synodontidae	Saurida	Saurida undosquamis
-14.43	136.583	Scomberomorus queenslandicus	Animalia	Chordata	Teleostei	Scombriformes	Scombridae	Scomberomorus	Scomberomorus queenslandicus
1.41923	103.929	Ambassis kopsii	Animalia	Chordata	Teleostei	Ovalentaria incertae sedis	Ambassidae	Ambassis	Ambassis kopsii
-14.4208	136.412	Selaroides leptolepis	Animalia	Chordata	Teleostei	Carangiformes	Carangidae	Selaroides	Selaroides leptolepis
10.374	114.361	Valenciennea longipinnis	Animalia	Chordata	Teleostei	Gobiiformes	Gobiidae	Valenciennea	Valenciennea longipinnis
10.9717	121.208	Ucla xenogrammus	Animalia	Chordata	Teleostei	Blenniiformes	Tripterygiidae	Ucla	Ucla xenogrammus
6.9125	134.127	Trimma preclarum	Animalia	Chordata	Teleostei	Gobiiformes	Gobiidae	Trimma	Trimma preclarum
-10.4918	136.551	Sphyraena barracuda	Animalia	Chordata	Teleostei	Carangaria incertae sedis	Sphyraenidae	Sphyraena	Sphyraena barracuda
9.56772	138.185	Chaetodon lunula	Animalia	Chordata	Teleostei	Acanthuriformes	Chaetodontidae	Chaetodon	Chaetodon lunula
-9.97782	129.782	Cephalopholis sonnerati	Animalia	Chordata	Teleostei	Perciformes	Serranidae	Cephalopholis	Cephalopholis sonnerati
12.5	112.5	Brachirus panoides	Animalia	Chordata	Teleostei	Pleuronectiformes	Soleidae	Brachirus	Brachirus panoides
-9.91792	133.401	Lutjanus sanguineus	Animalia	Chordata	Teleostei	Eupercaria incertae sedis	Lutjanidae	Lutjanus	Lutjanus sanguineus
2.41444	119.38	Brachypleura novaezeelandiae	Animalia	Chordata	Teleostei	Pleuronectiformes	Citharidae	Brachypleura	Brachypleura novaezeelandiae
-13.3275	136.766	Photolateralis moretoniensis	Animalia	Chordata	Teleostei	Acanthuriformes	Leiognathidae	Photolateralis	Photolateralis moretoniensis
-11.1	132.1	Caranx bucculentus	Animalia	Chordata	Teleostei	Carangiformes	Carangidae	Caranx	Caranx bucculentus
-8.36461	127.135	Genicanthus lamarck	Animalia	Chordata	Teleostei	Acanthuriformes	Pomacanthidae	Genicanthus	Genicanthus lamarck
-9.19177	124.385	Pseudanthias huchtii	Animalia	Chordata	Teleostei	Perciformes	Serranidae	Pseudanthias	Pseudanthias huchtii
-13.1833	136.762	Photolateralis moretoniensis	Animalia	Chordata	Teleostei	Acanthuriformes	Leiognathidae	Photolateralis	Photolateralis moretoniensis
-9.29599	124.149	Bodianus diana	Animalia	Chordata	Teleostei	Eupercaria incertae sedis	Labridae	Bodianus	Bodianus diana
-12.1833	123.05	Plectroglyphidodon leucozonus	Animalia	Chordata	Teleostei	Ovalentaria incertae sedis	Pomacentridae	Plectroglyphidodon	Plectroglyphidodon leucozonus
-14.2183	136.228	Upeneus luzonius	Animalia	Chordata	Teleostei	Mulliformes	Mullidae	Upeneus	Upeneus luzonius
-13.5275	136.32	Nuchequula gerreoides	Animalia	Chordata	Teleostei	Acanthuriformes	Leiognathidae	Nuchequula	Nuchequula gerreoides
7.14347	134.295	Cheilinus trilobatus	Animalia	Chordata	Teleostei	Eupercaria incertae sedis	Labridae	Cheilinus	Cheilinus trilobatus
-9.52597	137.368	Psettodes erumei	Animalia	Chordata	Teleostei	Pleuronectiformes	Psettodidae	Psettodes	Psettodes erumei
-10.117	129.315	Epinephelus areolatus	Animalia	Chordata	Teleostei	Perciformes	Serranidae	Epinephelus	Epinephelus areolatus
-14.4642	136.326	Selaroides leptolepis	Animalia	Chordata	Teleostei	Carangiformes	Carangidae	Selaroides	Selaroides leptolepis
-14.4275	136.453	Atule mate	Animalia	Chordata	Teleostei	Carangiformes	Carangidae	Atule	Atule mate
12.1622	121.036	Cephalopholis spiloparaea	Animalia	Chordata	Teleostei	Perciformes	Serranidae	Cephalopholis	Cephalopholis spiloparaea
-14.2508	136.157	Saurida argentea	Animalia	Chordata	Teleostei	Aulopiformes	Synodontidae	Saurida	Saurida argentea
-14.3308	136.153	Ozichthys albimaculosus	Animalia	Chordata	Teleostei	Kurtiformes	Apogonidae	Ozichthys	Ozichthys albimaculosus
1	120.083	Cheilopogon cyanopterus	Animalia	Chordata	Teleostei	Beloniformes	Exocoetidae	Cheilopogon	Cheilopogon cyanopterus
9.64183	138.14	Lutjanus gibbus	Animalia	Chordata	Teleostei	Eupercaria incertae sedis	Lutjanidae	Lutjanus	Lutjanus gibbus
-14.4591	136.394	Nemipterus peronii	Animalia	Chordata	Teleostei	Eupercaria incertae sedis	Nemipteridae	Nemipterus	Nemipterus peronii
-12.9625	136.814	Photopectoralis bindus	Animalia	Chordata	Teleostei	Acanthuriformes	Leiognathidae	Photopectoralis	Photopectoralis bindus
-10.8	135.867	Suggrundus macracanthus	Animalia	Chordata	Teleostei	Perciformes	Platycephalidae	Suggrundus	Suggrundus macracanthus
-14.465	136.457	Caranx bucculentus	Animalia	Chordata	Teleostei	Carangiformes	Carangidae	Caranx	Caranx bucculentus
7.45658	134.659	Paragobiodon modestus	Animalia	Chordata	Teleostei	Gobiiformes	Gobiidae	Paragobiodon	Paragobiodon modestus
-14.2958	136.131	Scomberomorus queenslandicus	Animalia	Chordata	Teleostei	Scombriformes	Scombridae	Scomberomorus	Scomberomorus queenslandicus
-13.92	121.91	Lutjanus bohar	Animalia	Chordata	Teleostei	Eupercaria incertae sedis	Lutjanidae	Lutjanus	Lutjanus bohar
-9.29235	124.159	Chaetodon kleinii	Animalia	Chordata	Teleostei	Acanthuriformes	Chaetodontidae	Chaetodon	Chaetodon kleinii
-11.8	134.8	Ostorhinchus fasciatus	Animalia	Chordata	Teleostei	Kurtiformes	Apogonidae	Ostorhinchus	Ostorhinchus fasciatus
-13.5267	136.351	Photopectoralis bindus	Animalia	Chordata	Teleostei	Acanthuriformes	Leiognathidae	Photopectoralis	Photopectoralis bindus
-13.3392	136.74	Lutjanus malabaricus	Animalia	Chordata	Teleostei	Eupercaria incertae sedis	Lutjanidae	Lutjanus	Lutjanus malabaricus
-14.7851	124.426	Parastromateus niger	Animalia	Chordata	Teleostei	Carangiformes	Carangidae	Parastromateus	Parastromateus niger
-14.5375	136.771	Saurida undosquamis	Animalia	Chordata	Teleostei	Aulopiformes	Synodontidae	Saurida	Saurida undosquamis
-14.435	136.475	Ostorhinchus fasciatus	Animalia	Chordata	Teleostei	Kurtiformes	Apogonidae	Ostorhinchus	Ostorhinchus fasciatus
-13.4867	136.31	Jaydia poeciloptera	Animalia	Chordata	Teleostei	Kurtiformes	Apogonidae	Jaydia	Jaydia poeciloptera
-14.3108	136.193	Caranx bucculentus	Animalia	Chordata	Teleostei	Carangiformes	Carangidae	Caranx	Caranx bucculentus
-11.455	139.412	Nemipterus hexodon	Animalia	Chordata	Teleostei	Eupercaria incertae sedis	Nemipteridae	Nemipterus	Nemipterus hexodon
-13.5375	136.303	Saurida undosquamis	Animalia	Chordata	Teleostei	Aulopiformes	Synodontidae	Saurida	Saurida undosquamis
-8.58463	125.329	Sufflamen fraenatum	Animalia	Chordata	Teleostei	Tetraodontiformes	Balistidae	Sufflamen	Sufflamen fraenatum
-11.0275	130.583	Psettina tosana	Animalia	Chordata	Teleostei	Pleuronectiformes	Bothidae	Psettina	Psettina tosana
-14.3575	136.075	Jaydia truncata	Animalia	Chordata	Teleostei	Kurtiformes	Apogonidae	Jaydia	Jaydia truncata
-13.5167	136.438	Upeneus sundaicus	Animalia	Chordata	Teleostei	Mulliformes	Mullidae	Upeneus	Upeneus sundaicus
-8.51271	125.747	Bodianus anthioides	Animalia	Chordata	Teleostei	Eupercaria incertae sedis	Labridae	Bodianus	Bodianus anthioides
7.71727	134.578	Scarus dimidiatus	Animalia	Chordata	Teleostei	Eupercaria incertae sedis	Scaridae	Scarus	Scarus dimidiatus
-11.0642	130.192	Paraplagusia longirostris	Animalia	Chordata	Teleostei	Pleuronectiformes	Cynoglossidae	Paraplagusia	Paraplagusia longirostris
-5.81917	110.459	Cephalopholis cyanostigma	Animalia	Chordata	Teleostei	Perciformes	Serranidae	Cephalopholis	Cephalopholis cyanostigma
7.60417	98.3806	Pomacentrus philippinus	Animalia	Chordata	Teleostei	Ovalentaria incertae sedis	Pomacentridae	Pomacentrus	Pomacentrus philippinus
-10.8017	136.635	Lutjanus sanguineus	Animalia	Chordata	Teleostei	Eupercaria incertae sedis	Lutjanidae	Lutjanus	Lutjanus sanguineus
14.02	120.39	Gephyroberyx japonicus	Animalia	Chordata	Teleostei	Trachichthyiformes	Trachichthyidae	Gephyroberyx	Gephyroberyx japonicus
-11.0467	130.61	Pentaprion longimanus	Animalia	Chordata	Teleostei	Eupercaria incertae sedis	Gerreidae	Pentaprion	Pentaprion longimanus
-8.41	127.32	Pomacentrus coelestis	Animalia	Chordata	Teleostei	Ovalentaria incertae sedis	Pomacentridae	Pomacentrus	Pomacentrus coelestis
11.7583	99.8311	Cephalopholis cyanostigma	Animalia	Chordata	Teleostei	Perciformes	Serranidae	Cephalopholis	Cephalopholis cyanostigma
7.40822	134.62	Uropterygius supraforatus	Animalia	Chordata	Teleostei	Anguilliformes	Muraenidae	Uropterygius	Uropterygius supraforatus
-14.3633	136.157	Scomberomorus queenslandicus	Animalia	Chordata	Teleostei	Scombriformes	Scombridae	Scomberomorus	Scomberomorus queenslandicus
-13.6242	136.298	Lagocephalus sceleratus	Animalia	Chordata	Teleostei	Tetraodontiformes	Tetraodontidae	Lagocephalus	Lagocephalus sceleratus
-13.56	136.438	Selaroides leptolepis	Animalia	Chordata	Teleostei	Carangiformes	Carangidae	Selaroides	Selaroides leptolepis
-14.3558	136.165	Photolateralis moretoniensis	Animalia	Chordata	Teleostei	Acanthuriformes	Leiognathidae	Photolateralis	Photolateralis moretoniensis
-9.15208	136.3	Scomberomorus queenslandicus	Animalia	Chordata	Teleostei	Scombriformes	Scombridae	Scomberomorus	Scomberomorus queenslandicus
-14.1867	136.252	Nemipterus peronii	Animalia	Chordata	Teleostei	Eupercaria incertae sedis	Nemipteridae	Nemipterus	Nemipterus peronii
5.35472	132.232	Plectranthias longimanus	Animalia	Chordata	Teleostei	Perciformes	Serranidae	Plectranthias	Plectranthias longimanus
-12.3	124.083	Rogadius patriciae	Animalia	Chordata	Teleostei	Perciformes	Platycephalidae	Rogadius	Rogadius patriciae
-13.4167	126.317	Atrobucca brevis	Animalia	Chordata	Teleostei	Eupercaria incertae sedis	Sciaenidae	Atrobucca	Atrobucca brevis
8.17611	134.635	Istigobius rigilius	Animalia	Chordata	Teleostei	Gobiiformes	Gobiidae	Istigobius	Istigobius rigilius
7.28658	134.426	Ostorhinchus neotes	Animalia	Chordata	Teleostei	Kurtiformes	Apogonidae	Ostorhinchus	Ostorhinchus neotes
-14.3642	136.166	Eubleekeria splendens	Animalia	Chordata	Teleostei	Acanthuriformes	Leiognathidae	Eubleekeria	Eubleekeria splendens
-11.0367	130.616	Upeneus sulphureus	Animalia	Chordata	Teleostei	Mulliformes	Mullidae	Upeneus	Upeneus sulphureus
12.1	119.85	Apogonichthyoides timorensis	Animalia	Chordata	Teleostei	Kurtiformes	Apogonidae	Apogonichthyoides	Apogonichthyoides timorensis
5.46953	93.939	Sphyraena barracuda	Animalia	Chordata	Teleostei	Carangaria incertae sedis	Sphyraenidae	Sphyraena	Sphyraena barracuda
-8.19646	125.563	Thalassoma lunare	Animalia	Chordata	Teleostei	Eupercaria incertae sedis	Labridae	Thalassoma	Thalassoma lunare
-8.83638	125.032	Acanthurus nigricans	Animalia	Chordata	Teleostei	Acanthuriformes	Acanthuridae	Acanthurus	Acanthurus nigricans
-14.4183	136.389	Deveximentum insidiator	Animalia	Chordata	Teleostei	Acanthuriformes	Leiognathidae	Deveximentum	Deveximentum insidiator
-13.3377	136.838	Saurida argentea	Animalia	Chordata	Teleostei	Aulopiformes	Synodontidae	Saurida	Saurida argentea
-13.3308	136.773	Pentaprion longimanus	Animalia	Chordata	Teleostei	Eupercaria incertae sedis	Gerreidae	Pentaprion	Pentaprion longimanus
-13.1092	136.79	Saurida longimanus	Animalia	Chordata	Teleostei	Aulopiformes	Synodontidae	Saurida	Saurida longimanus
-13.46	136.312	Photopectoralis bindus	Animalia	Chordata	Teleostei	Acanthuriformes	Leiognathidae	Photopectoralis	Photopectoralis bindus
2.9411	131.771	Pterois radiata	Animalia	Chordata	Teleostei	Perciformes	Scorpaenidae	Pterois	Pterois radiata
-8.57166	122.195	Balistapus undulatus	Animalia	Chordata	Teleostei	Tetraodontiformes	Balistidae	Balistapus	Balistapus undulatus
-11.3928	135.7	Lutjanus malabaricus	Animalia	Chordata	Teleostei	Eupercaria incertae sedis	Lutjanidae	Lutjanus	Lutjanus malabaricus
-11.8333	96.8167	Trimma macrophthalmum	Animalia	Chordata	Teleostei	Gobiiformes	Gobiidae	Trimma	Trimma macrophthalmum
-14.2767	136.108	Photolateralis moretoniensis	Animalia	Chordata	Teleostei	Acanthuriformes	Leiognathidae	Photolateralis	Photolateralis moretoniensis
3.2582	106.185	Pterocaesio chrysozona	Animalia	Chordata	Teleostei	Eupercaria incertae sedis	Caesionidae	Pterocaesio	Pterocaesio chrysozona
6.38333	135.533	Lampanyctus tenuiformis	Animalia	Chordata	Teleostei	Myctophiformes	Myctophidae	Lampanyctus	Lampanyctus tenuiformis
9.04583	123.127	Acanthurus pyroferus	Animalia	Chordata	Teleostei	Acanthuriformes	Acanthuridae	Acanthurus	Acanthurus pyroferus
9.20444	123.454	Labracinus cyclophthalmus	Animalia	Chordata	Teleostei	Ovalentaria incertae sedis	Pseudochromidae	Labracinus	Labracinus cyclophthalmus
12.5	112.5	Valenciennea muralis	Animalia	Chordata	Teleostei	Gobiiformes	Gobiidae	Valenciennea	Valenciennea muralis
10.4583	125.3	Callionymus umbrithorax	Animalia	Chordata	Teleostei	Callionymiformes	Callionymidae	Callionymus	Callionymus umbrithorax
7.33205	134.332	Balistapus undulatus	Animalia	Chordata	Teleostei	Tetraodontiformes	Balistidae	Balistapus	Balistapus undulatus
-12.283	130.917	Prionobutis microps	Animalia	Chordata	Teleostei	Gobiiformes	Eleotridae	Prionobutis	Prionobutis microps
-14.3525	136.018	Photopectoralis bindus	Animalia	Chordata	Teleostei	Acanthuriformes	Leiognathidae	Photopectoralis	Photopectoralis bindus
-14.4367	136.303	Upeneus luzonius	Animalia	Chordata	Teleostei	Mulliformes	Mullidae	Upeneus	Upeneus luzonius
7.9995	134.536	Epibulus insidiator	Animalia	Chordata	Teleostei	Eupercaria incertae sedis	Labridae	Epibulus	Epibulus insidiator
7.75583	134.626	Scolopsis margaritifera	Animalia	Chordata	Teleostei	Eupercaria incertae sedis	Nemipteridae	Scolopsis	Scolopsis margaritifera
-14.485	136.36	Cynoglossus maculipinnis	Animalia	Chordata	Teleostei	Pleuronectiformes	Cynoglossidae	Cynoglossus	Cynoglossus maculipinnis
7.8	98.4108	Cephalopholis formosa	Animalia	Chordata	Teleostei	Perciformes	Serranidae	Cephalopholis	Cephalopholis formosa
-14.2	121.783	Naso unicornis	Animalia	Chordata	Teleostei	Acanthuriformes	Acanthuridae	Naso	Naso unicornis
-13.2467	136.737	Pentaprion longimanus	Animalia	Chordata	Teleostei	Eupercaria incertae sedis	Gerreidae	Pentaprion	Pentaprion longimanus
-12.715	136.892	Suggrundus macracanthus	Animalia	Chordata	Teleostei	Perciformes	Platycephalidae	Suggrundus	Suggrundus macracanthus
-9.95	137.833	Psenopsis humerosa	Animalia	Chordata	Teleostei	Scombriformes	Centrolophidae	Psenopsis	Psenopsis humerosa
9.41962	138.034	Kyphosus vaigiensis	Animalia	Chordata	Teleostei	Centrarchiformes	Kyphosidae	Kyphosus	Kyphosus vaigiensis
-13.5167	136.307	Stolephorus indicus	Animalia	Chordata	Teleostei	Clupeiformes	Engraulidae	Stolephorus	Stolephorus indicus
8.88527	119.894	Siganus vulpinus	Animalia	Chordata	Teleostei	Acanthuriformes	Siganidae	Siganus	Siganus vulpinus
-14.3575	136.075	Sardinella gibbosa	Animalia	Chordata	Teleostei	Clupeiformes	Dorosomatidae	Sardinella	Sardinella gibbosa
-14.19	136.132	Ostorhinchus fasciatus	Animalia	Chordata	Teleostei	Kurtiformes	Apogonidae	Ostorhinchus	Ostorhinchus fasciatus
7.45167	134.49	Kuhlia marginata	Animalia	Chordata	Teleostei	Centrarchiformes	Kuhliidae	Kuhlia	Kuhlia marginata
8.0925	134.721	Pristiapogon kallopterus	Animalia	Chordata	Teleostei	Kurtiformes	Apogonidae	Pristiapogon	Pristiapogon kallopterus
-14.1563	121.807	Aprion virescens	Animalia	Chordata	Teleostei	Eupercaria incertae sedis	Lutjanidae	Aprion	Aprion virescens
[truncated: 399,463+ more rows]

## Sheet: Anthozoa
lat	lon	scientificName	kingdom	phylum	class	order	family	genus	species
12.649	101.172	Pocillopora damicornis	Animalia	Cnidaria	Hexacorallia	Scleractinia	Pocilloporidae	Pocillopora	Pocillopora damicornis
3.1	131	Psammocora contigua	Animalia	Cnidaria	Hexacorallia	Scleractinia	Psammocoridae	Psammocora	Psammocora contigua
-3.7	128.1	Pocillopora damicornis	Animalia	Cnidaria	Hexacorallia	Scleractinia	Pocilloporidae	Pocillopora	Pocillopora damicornis
-14.27	125.87	Psammocora contigua	Animalia	Cnidaria	Hexacorallia	Scleractinia	Psammocoridae	Psammocora	Psammocora contigua
-2.935	135.748	Astreopora monteporina	Animalia	Cnidaria	Hexacorallia	Scleractinia	Acroporidae	Astreopora	Astreopora monteporina
-2.495	135.983	Astreopora monteporina	Animalia	Cnidaria	Hexacorallia	Scleractinia	Acroporidae	Astreopora	Astreopora monteporina
-5.10472	119.286	Psammocora contigua	Animalia	Cnidaria	Hexacorallia	Scleractinia	Psammocoridae	Psammocora	Psammocora contigua
2.825	104.155	Pocillopora damicornis	Animalia	Cnidaria	Hexacorallia	Scleractinia	Pocilloporidae	Pocillopora	Pocillopora damicornis
6.9	122.07	Pocillopora damicornis	Animalia	Cnidaria	Hexacorallia	Scleractinia	Pocilloporidae	Pocillopora	Pocillopora damicornis
6.9	122.07	Psammocora contigua	Animalia	Cnidaria	Hexacorallia	Scleractinia	Psammocoridae	Psammocora	Psammocora contigua
-5.5	127.5	Pocillopora damicornis	Animalia	Cnidaria	Hexacorallia	Scleractinia	Pocilloporidae	Pocillopora	Pocillopora damicornis
-8.5	119.7	Pocillopora damicornis	Animalia	Cnidaria	Hexacorallia	Scleractinia	Pocilloporidae	Pocillopora	Pocillopora damicornis
12.649	101.175	Pocillopora damicornis	Animalia	Cnidaria	Hexacorallia	Scleractinia	Pocilloporidae	Pocillopora	Pocillopora damicornis
-4.8	119.17	Pocillopora damicornis	Animalia	Cnidaria	Hexacorallia	Scleractinia	Pocilloporidae	Pocillopora	Pocillopora damicornis
-1.29	131.02	Pocillopora damicornis	Animalia	Cnidaria	Hexacorallia	Scleractinia	Pocilloporidae	Pocillopora	Pocillopora damicornis
7.83	134.57	Psammocora contigua	Animalia	Cnidaria	Hexacorallia	Scleractinia	Psammocoridae	Psammocora	Psammocora contigua
-5.8	123.9	Psammocora contigua	Animalia	Cnidaria	Hexacorallia	Scleractinia	Psammocoridae	Psammocora	Psammocora contigua
6.067	121	Pocillopora damicornis	Animalia	Cnidaria	Hexacorallia	Scleractinia	Pocilloporidae	Pocillopora	Pocillopora damicornis
-8.2	118.25	Psammocora contigua	Animalia	Cnidaria	Hexacorallia	Scleractinia	Psammocoridae	Psammocora	Psammocora contigua
-4.52917	129.893	Pocillopora damicornis	Animalia	Cnidaria	Hexacorallia	Scleractinia	Pocilloporidae	Pocillopora	Pocillopora damicornis
-4.8	119.17	Psammocora contigua	Animalia	Cnidaria	Hexacorallia	Scleractinia	Psammocoridae	Psammocora	Psammocora contigua
-8.5	119.7	Psammocora contigua	Animalia	Cnidaria	Hexacorallia	Scleractinia	Psammocoridae	Psammocora	Psammocora contigua
-14.01	121.75	Pocillopora damicornis	Animalia	Cnidaria	Hexacorallia	Scleractinia	Pocilloporidae	Pocillopora	Pocillopora damicornis
7.34528	134.532	Pocillopora damicornis	Animalia	Cnidaria	Hexacorallia	Scleractinia	Pocilloporidae	Pocillopora	Pocillopora damicornis
7.10367	134.251	Pocillopora damicornis	Animalia	Cnidaria	Hexacorallia	Scleractinia	Pocilloporidae	Pocillopora	Pocillopora damicornis
-12.28	123.03	Pocillopora damicornis	Animalia	Cnidaria	Hexacorallia	Scleractinia	Pocilloporidae	Pocillopora	Pocillopora damicornis
-5.10472	119.286	Psammocora contigua	Animalia	Cnidaria	Hexacorallia	Scleractinia	Psammocoridae	Psammocora	Psammocora contigua
7.3248	134.525	Pocillopora damicornis	Animalia	Cnidaria	Hexacorallia	Scleractinia	Pocilloporidae	Pocillopora	Pocillopora damicornis
-12.28	123.03	Psammocora contigua	Animalia	Cnidaria	Hexacorallia	Scleractinia	Psammocoridae	Psammocora	Psammocora contigua
-3	128	Psammocora contigua	Animalia	Cnidaria	Hexacorallia	Scleractinia	Psammocoridae	Psammocora	Psammocora contigua
-13.93	125.62	Pocillopora damicornis	Animalia	Cnidaria	Hexacorallia	Scleractinia	Pocilloporidae	Pocillopora	Pocillopora damicornis
-3.07167	135.603	Astreopora monteporina	Animalia	Cnidaria	Hexacorallia	Scleractinia	Acroporidae	Astreopora	Astreopora monteporina
-4.95806	119.343	Psammocora contigua	Animalia	Cnidaria	Hexacorallia	Scleractinia	Psammocoridae	Psammocora	Psammocora contigua
-4.96917	119.286	Pocillopora damicornis	Animalia	Cnidaria	Hexacorallia	Scleractinia	Pocilloporidae	Pocillopora	Pocillopora damicornis
7.83	134.57	Psammocora contigua	Animalia	Cnidaria	Hexacorallia	Scleractinia	Psammocoridae	Psammocora	Psammocora contigua
-2.935	135.748	Astreopora monteporina	Animalia	Cnidaria	Hexacorallia	Scleractinia	Acroporidae	Astreopora	Astreopora monteporina
-8.2	118.25	Pocillopora damicornis	Animalia	Cnidaria	Hexacorallia	Scleractinia	Pocilloporidae	Pocillopora	Pocillopora damicornis
-4.97889	119.078	Pocillopora damicornis	Animalia	Cnidaria	Hexacorallia	Scleractinia	Pocilloporidae	Pocillopora	Pocillopora damicornis
-5.03333	119.272	Pocillopora damicornis	Animalia	Cnidaria	Hexacorallia	Scleractinia	Pocilloporidae	Pocillopora	Pocillopora damicornis
-5.8	123.9	Pocillopora damicornis	Animalia	Cnidaria	Hexacorallia	Scleractinia	Pocilloporidae	Pocillopora	Pocillopora damicornis
7.21917	134.444	Psammocora contigua	Animalia	Cnidaria	Hexacorallia	Scleractinia	Psammocoridae	Psammocora	Psammocora contigua
-12.53	123.55	Psammocora contigua	Animalia	Cnidaria	Hexacorallia	Scleractinia	Psammocoridae	Psammocora	Psammocora contigua
-14.01	121.75	Psammocora contigua	Animalia	Cnidaria	Hexacorallia	Scleractinia	Psammocoridae	Psammocora	Psammocora contigua
-6.4	121.1	Psammocora contigua	Animalia	Cnidaria	Hexacorallia	Scleractinia	Psammocoridae	Psammocora	Psammocora contigua
-6.4	121.1	Montipora caliculata	Animalia	Cnidaria	Hexacorallia	Scleractinia	Acroporidae	Montipora	Montipora caliculata
-5.5	127.5	Psammocora contigua	Animalia	Cnidaria	Hexacorallia	Scleractinia	Psammocoridae	Psammocora	Psammocora contigua
-1.73167	135.772	Astreopora acroporina	Animalia	Cnidaria	Hexacorallia	Scleractinia	Acroporidae	Astreopora	Astreopora acroporina
7.83	134.57	Psammocora contigua	Animalia	Cnidaria	Hexacorallia	Scleractinia	Psammocoridae	Psammocora	Psammocora contigua
-5.05333	119.403	Psammocora contigua	Animalia	Cnidaria	Hexacorallia	Scleractinia	Psammocoridae	Psammocora	Psammocora contigua
-5.03167	119.096	Psammocora contigua	Animalia	Cnidaria	Hexacorallia	Scleractinia	Psammocoridae	Psammocora	Psammocora contigua
-2.46667	134.563	Astreopora cenderawasih	Animalia	Cnidaria	Hexacorallia	Scleractinia	Acroporidae	Astreopora	Astreopora cenderawasih
-6.4	121.1	Pocillopora damicornis	Animalia	Cnidaria	Hexacorallia	Scleractinia	Pocilloporidae	Pocillopora	Pocillopora damicornis

## Sheet: Elasmobranchii
lat	lon	scientificName	kingdom	phylum	class	order	family	genus	species
-12.1167	137.033	Carcharhinus tilstoni	Animalia	Chordata	Elasmobranchii	Carcharhiniformes	Carcharhinidae	Carcharhinus	Carcharhinus tilstoni
-11.0667	132.75	Carcharhinus sorrah	Animalia	Chordata	Elasmobranchii	Carcharhiniformes	Carcharhinidae	Carcharhinus	Carcharhinus sorrah
-13.92	121.91	Carcharhinus amblyrhynchos	Animalia	Chordata	Elasmobranchii	Carcharhiniformes	Carcharhinidae	Carcharhinus	Carcharhinus amblyrhynchos
5.45276	94.0839	Carcharhinus obscurus	Animalia	Chordata	Elasmobranchii	Carcharhiniformes	Carcharhinidae	Carcharhinus	Carcharhinus obscurus
-13.6234	136.315	Carcharhinus coatesi	Animalia	Chordata	Elasmobranchii	Carcharhiniformes	Carcharhinidae	Carcharhinus	Carcharhinus coatesi
9.79692	118.958	Rhincodon typus	Animalia	Chordata	Elasmobranchii	Orectolobiformes	Rhincodontidae	Rhincodon	Rhincodon typus
-13.92	121.91	Carcharhinus amblyrhynchos	Animalia	Chordata	Elasmobranchii	Carcharhiniformes	Carcharhinidae	Carcharhinus	Carcharhinus amblyrhynchos
-11.9333	136.75	Carcharhinus tilstoni	Animalia	Chordata	Elasmobranchii	Carcharhiniformes	Carcharhinidae	Carcharhinus	Carcharhinus tilstoni
-13.92	121.91	Carcharhinus amblyrhynchos	Animalia	Chordata	Elasmobranchii	Carcharhiniformes	Carcharhinidae	Carcharhinus	Carcharhinus amblyrhynchos
-12.7667	130.267	Carcharhinus sorrah	Animalia	Chordata	Elasmobranchii	Carcharhiniformes	Carcharhinidae	Carcharhinus	Carcharhinus sorrah
-11.4667	133.233	Carcharhinus sorrah	Animalia	Chordata	Elasmobranchii	Carcharhiniformes	Carcharhinidae	Carcharhinus	Carcharhinus sorrah
-11.2833	132.783	Carcharhinus tilstoni	Animalia	Chordata	Elasmobranchii	Carcharhiniformes	Carcharhinidae	Carcharhinus	Carcharhinus tilstoni
-12.1667	136.917	Carcharhinus tilstoni	Animalia	Chordata	Elasmobranchii	Carcharhiniformes	Carcharhinidae	Carcharhinus	Carcharhinus tilstoni
5.78805	93.9558	Carcharhinus obscurus	Animalia	Chordata	Elasmobranchii	Carcharhiniformes	Carcharhinidae	Carcharhinus	Carcharhinus obscurus
-14.04	121.8	Triaenodon obesus	Animalia	Chordata	Elasmobranchii	Carcharhiniformes	Carcharhinidae	Triaenodon	Triaenodon obesus
-10.2934	132.727	Carcharhinus limbatus	Animalia	Chordata	Elasmobranchii	Carcharhiniformes	Carcharhinidae	Carcharhinus	Carcharhinus limbatus
-11.6167	133.617	Carcharhinus tilstoni	Animalia	Chordata	Elasmobranchii	Carcharhiniformes	Carcharhinidae	Carcharhinus	Carcharhinus tilstoni
-13.92	121.91	Carcharhinus amblyrhynchos	Animalia	Chordata	Elasmobranchii	Carcharhiniformes	Carcharhinidae	Carcharhinus	Carcharhinus amblyrhynchos
-12.693	125.519	Carcharhinus falciformis	Animalia	Chordata	Elasmobranchii	Carcharhiniformes	Carcharhinidae	Carcharhinus	Carcharhinus falciformis
-11	132.683	Carcharhinus sorrah	Animalia	Chordata	Elasmobranchii	Carcharhiniformes	Carcharhinidae	Carcharhinus	Carcharhinus sorrah
-13.92	121.91	Carcharhinus amblyrhynchos	Animalia	Chordata	Elasmobranchii	Carcharhiniformes	Carcharhinidae	Carcharhinus	Carcharhinus amblyrhynchos
-13.8	127.4	Carcharhinus tilstoni	Animalia	Chordata	Elasmobranchii	Carcharhiniformes	Carcharhinidae	Carcharhinus	Carcharhinus tilstoni
-12.1167	137.017	Carcharhinus tilstoni	Animalia	Chordata	Elasmobranchii	Carcharhiniformes	Carcharhinidae	Carcharhinus	Carcharhinus tilstoni
-14.04	121.8	Carcharhinus amblyrhynchos	Animalia	Chordata	Elasmobranchii	Carcharhiniformes	Carcharhinidae	Carcharhinus	Carcharhinus amblyrhynchos
-13.92	121.91	Carcharhinus amblyrhynchos	Animalia	Chordata	Elasmobranchii	Carcharhiniformes	Carcharhinidae	Carcharhinus	Carcharhinus amblyrhynchos
-13.51	136.279	Carcharhinus coatesi	Animalia	Chordata	Elasmobranchii	Carcharhiniformes	Carcharhinidae	Carcharhinus	Carcharhinus coatesi
-13.92	121.91	Carcharhinus amblyrhynchos	Animalia	Chordata	Elasmobranchii	Carcharhiniformes	Carcharhinidae	Carcharhinus	Carcharhinus amblyrhynchos
-11.9167	136.7	Carcharhinus sorrah	Animalia	Chordata	Elasmobranchii	Carcharhiniformes	Carcharhinidae	Carcharhinus	Carcharhinus sorrah
-14.4591	136.394	Maculabatis astra	Animalia	Chordata	Elasmobranchii	Myliobatiformes	Dasyatidae	Maculabatis	Maculabatis astra
-11.4667	133.283	Carcharhinus tilstoni	Animalia	Chordata	Elasmobranchii	Carcharhiniformes	Carcharhinidae	Carcharhinus	Carcharhinus tilstoni
-11.05	132.017	Carcharhinus tilstoni	Animalia	Chordata	Elasmobranchii	Carcharhiniformes	Carcharhinidae	Carcharhinus	Carcharhinus tilstoni
-14.1667	127.733	Carcharhinus macloti	Animalia	Chordata	Elasmobranchii	Carcharhiniformes	Carcharhinidae	Carcharhinus	Carcharhinus macloti
-13.7833	126.667	Carcharhinus tilstoni	Animalia	Chordata	Elasmobranchii	Carcharhiniformes	Carcharhinidae	Carcharhinus	Carcharhinus tilstoni
-10.5168	137.952	Gymnura australis	Animalia	Chordata	Elasmobranchii	Myliobatiformes	Gymnuridae	Gymnura	Gymnura australis
-13.92	121.91	Carcharhinus amblyrhynchos	Animalia	Chordata	Elasmobranchii	Carcharhiniformes	Carcharhinidae	Carcharhinus	Carcharhinus amblyrhynchos
10.1014	99.8553	Taeniura lymma	Animalia	Chordata	Elasmobranchii	Myliobatiformes	Dasyatidae	Taeniura	Taeniura lymma
-13.8333	126.717	Carcharhinus fitzroyensis	Animalia	Chordata	Elasmobranchii	Carcharhiniformes	Carcharhinidae	Carcharhinus	Carcharhinus fitzroyensis
-8.35993	116.029	Neotrygon australiae	Animalia	Chordata	Elasmobranchii	Myliobatiformes	Dasyatidae	Neotrygon	Neotrygon australiae
-6.86534	109.73	Himantura tutul	Animalia	Chordata	Elasmobranchii	Myliobatiformes	Dasyatidae	Himantura	Himantura tutul
12.9333	123.533	Rhincodon typus	Animalia	Chordata	Elasmobranchii	Orectolobiformes	Rhincodontidae	Rhincodon	Rhincodon typus
-10.9833	130.283	Carcharhinus macloti	Animalia	Chordata	Elasmobranchii	Carcharhiniformes	Carcharhinidae	Carcharhinus	Carcharhinus macloti
-11.3833	135.7	Carcharhinus tilstoni	Animalia	Chordata	Elasmobranchii	Carcharhiniformes	Carcharhinidae	Carcharhinus	Carcharhinus tilstoni
-12.7167	136.883	Carcharhinus tilstoni	Animalia	Chordata	Elasmobranchii	Carcharhiniformes	Carcharhinidae	Carcharhinus	Carcharhinus tilstoni
-10.0844	134.751	Himantura uarnak	Animalia	Chordata	Elasmobranchii	Myliobatiformes	Dasyatidae	Himantura	Himantura uarnak
-11.0333	132.667	Carcharhinus sorrah	Animalia	Chordata	Elasmobranchii	Carcharhiniformes	Carcharhinidae	Carcharhinus	Carcharhinus sorrah
-12.3833	137.017	Carcharhinus tilstoni	Animalia	Chordata	Elasmobranchii	Carcharhiniformes	Carcharhinidae	Carcharhinus	Carcharhinus tilstoni
-14.2258	136.164	Rhizoprionodon acutus	Animalia	Chordata	Elasmobranchii	Carcharhiniformes	Carcharhinidae	Rhizoprionodon	Rhizoprionodon acutus
-13.92	121.91	Carcharhinus amblyrhynchos	Animalia	Chordata	Elasmobranchii	Carcharhiniformes	Carcharhinidae	Carcharhinus	Carcharhinus amblyrhynchos
-13.0333	125.117	Neotrygon australiae	Animalia	Chordata	Elasmobranchii	Myliobatiformes	Dasyatidae	Neotrygon	Neotrygon australiae
-13.85	126.683	Carcharhinus sorrah	Animalia	Chordata	Elasmobranchii	Carcharhiniformes	Carcharhinidae	Carcharhinus	Carcharhinus sorrah
-13.92	121.91	Carcharhinus amblyrhynchos	Animalia	Chordata	Elasmobranchii	Carcharhiniformes	Carcharhinidae	Carcharhinus	Carcharhinus amblyrhynchos
-11.0667	136.65	Carcharhinus macloti	Animalia	Chordata	Elasmobranchii	Carcharhiniformes	Carcharhinidae	Carcharhinus	Carcharhinus macloti
-11.0833	131.15	Carcharhinus sorrah	Animalia	Chordata	Elasmobranchii	Carcharhiniformes	Carcharhinidae	Carcharhinus	Carcharhinus sorrah
-9.75903	137.342	Rhynchobatus australiae	Animalia	Chordata	Elasmobranchii	Rhinopristiformes	Rhinobatidae	Rhynchobatus	Rhynchobatus australiae
-12	136.75	Carcharhinus sorrah	Animalia	Chordata	Elasmobranchii	Carcharhiniformes	Carcharhinidae	Carcharhinus	Carcharhinus sorrah
-14.4283	136.415	Rhynchobatus australiae	Animalia	Chordata	Elasmobranchii	Rhinopristiformes	Rhinobatidae	Rhynchobatus	Rhynchobatus australiae
-11.6	133.267	Carcharhinus sorrah	Animalia	Chordata	Elasmobranchii	Carcharhiniformes	Carcharhinidae	Carcharhinus	Carcharhinus sorrah
-10.1	136.917	Rhizoprionodon taylori	Animalia	Chordata	Elasmobranchii	Carcharhiniformes	Carcharhinidae	Rhizoprionodon	Rhizoprionodon taylori
-11.5	133.25	Carcharhinus tilstoni	Animalia	Chordata	Elasmobranchii	Carcharhiniformes	Carcharhinidae	Carcharhinus	Carcharhinus tilstoni
-12.1667	129.433	Carcharhinus sorrah	Animalia	Chordata	Elasmobranchii	Carcharhiniformes	Carcharhinidae	Carcharhinus	Carcharhinus sorrah
-11.0167	130.267	Carcharhinus macloti	Animalia	Chordata	Elasmobranchii	Carcharhiniformes	Carcharhinidae	Carcharhinus	Carcharhinus macloti
-13.91	121.91	Carcharhinus albimarginatus	Animalia	Chordata	Elasmobranchii	Carcharhiniformes	Carcharhinidae	Carcharhinus	Carcharhinus albimarginatus
-11.5	133.25	Carcharhinus tilstoni	Animalia	Chordata	Elasmobranchii	Carcharhiniformes	Carcharhinidae	Carcharhinus	Carcharhinus tilstoni
-11.0333	132.667	Carcharhinus tilstoni	Animalia	Chordata	Elasmobranchii	Carcharhiniformes	Carcharhinidae	Carcharhinus	Carcharhinus tilstoni
-13.91	121.91	Carcharhinus amblyrhynchos	Animalia	Chordata	Elasmobranchii	Carcharhiniformes	Carcharhinidae	Carcharhinus	Carcharhinus amblyrhynchos
-13.91	121.91	Carcharhinus amblyrhynchos	Animalia	Chordata	Elasmobranchii	Carcharhiniformes	Carcharhinidae	Carcharhinus	Carcharhinus amblyrhynchos
-13.95	136.317	Carcharhinus tilstoni	Animalia	Chordata	Elasmobranchii	Carcharhiniformes	Carcharhinidae	Carcharhinus	Carcharhinus tilstoni
-13.8333	126.717	Carcharhinus tilstoni	Animalia	Chordata	Elasmobranchii	Carcharhiniformes	Carcharhinidae	Carcharhinus	Carcharhinus tilstoni
-11.7333	136.333	Carcharhinus sorrah	Animalia	Chordata	Elasmobranchii	Carcharhiniformes	Carcharhinidae	Carcharhinus	Carcharhinus sorrah
-11.05	136.683	Carcharhinus macloti	Animalia	Chordata	Elasmobranchii	Carcharhiniformes	Carcharhinidae	Carcharhinus	Carcharhinus macloti
-13.92	121.91	Carcharhinus amblyrhynchos	Animalia	Chordata	Elasmobranchii	Carcharhiniformes	Carcharhinidae	Carcharhinus	Carcharhinus amblyrhynchos
-13.92	121.91	Carcharhinus amblyrhynchos	Animalia	Chordata	Elasmobranchii	Carcharhiniformes	Carcharhinidae	Carcharhinus	Carcharhinus amblyrhynchos
-10.3167	137.117	Carcharhinus sorrah	Animalia	Chordata	Elasmobranchii	Carcharhiniformes	Carcharhinidae	Carcharhinus	Carcharhinus sorrah
-11.0333	136.7	Carcharhinus macloti	Animalia	Chordata	Elasmobranchii	Carcharhiniformes	Carcharhinidae	Carcharhinus	Carcharhinus macloti
-13.92	121.91	Carcharhinus amblyrhynchos	Animalia	Chordata	Elasmobranchii	Carcharhiniformes	Carcharhinidae	Carcharhinus	Carcharhinus amblyrhynchos
12.9333	123.533	Rhincodon typus	Animalia	Chordata	Elasmobranchii	Orectolobiformes	Rhincodontidae	Rhincodon	Rhincodon typus
5.63723	94.1175	Sphyrna lewini	Animalia	Chordata	Elasmobranchii	Carcharhiniformes	Sphyrnidae	Sphyrna	Sphyrna lewini
-11.9167	131.6	Rhynchobatus australiae	Animalia	Chordata	Elasmobranchii	Rhinopristiformes	Rhinobatidae	Rhynchobatus	Rhynchobatus australiae
-13.92	121.91	Carcharhinus albimarginatus	Animalia	Chordata	Elasmobranchii	Carcharhiniformes	Carcharhinidae	Carcharhinus	Carcharhinus albimarginatus
-13.4383	137.007	Pateobatis fai	Animalia	Chordata	Elasmobranchii	Myliobatiformes	Dasyatidae	Pateobatis	Pateobatis fai
-13.85	126.683	Carcharhinus macloti	Animalia	Chordata	Elasmobranchii	Carcharhiniformes	Carcharhinidae	Carcharhinus	Carcharhinus macloti
-11.4667	133.25	Carcharhinus tilstoni	Animalia	Chordata	Elasmobranchii	Carcharhiniformes	Carcharhinidae	Carcharhinus	Carcharhinus tilstoni
-12.75	130.217	Carcharhinus tilstoni	Animalia	Chordata	Elasmobranchii	Carcharhiniformes	Carcharhinidae	Carcharhinus	Carcharhinus tilstoni
-13.2167	136.567	Carcharhinus sorrah	Animalia	Chordata	Elasmobranchii	Carcharhiniformes	Carcharhinidae	Carcharhinus	Carcharhinus sorrah
-14.04	121.8	Triaenodon obesus	Animalia	Chordata	Elasmobranchii	Carcharhiniformes	Carcharhinidae	Triaenodon	Triaenodon obesus
-12.9167	136.817	Carcharhinus tilstoni	Animalia	Chordata	Elasmobranchii	Carcharhiniformes	Carcharhinidae	Carcharhinus	Carcharhinus tilstoni
12.8113	100.821	Rhinoptera javanica	Animalia	Chordata	Elasmobranchii	Myliobatiformes	Myliobatidae	Rhinoptera	Rhinoptera javanica
-6.86534	109.73	Himantura tutul	Animalia	Chordata	Elasmobranchii	Myliobatiformes	Dasyatidae	Himantura	Himantura tutul
-12.7	136.833	Carcharhinus tilstoni	Animalia	Chordata	Elasmobranchii	Carcharhiniformes	Carcharhinidae	Carcharhinus	Carcharhinus tilstoni
-14.0667	136.333	Carcharhinus sorrah	Animalia	Chordata	Elasmobranchii	Carcharhiniformes	Carcharhinidae	Carcharhinus	Carcharhinus sorrah
-12.25	130.683	Neotrygon picta	Animalia	Chordata	Elasmobranchii	Myliobatiformes	Dasyatidae	Neotrygon	Neotrygon picta
-13.92	121.91	Carcharhinus amblyrhynchos	Animalia	Chordata	Elasmobranchii	Carcharhiniformes	Carcharhinidae	Carcharhinus	Carcharhinus amblyrhynchos
-11.15	132.142	Carcharhinus melanopterus	Animalia	Chordata	Elasmobranchii	Carcharhiniformes	Carcharhinidae	Carcharhinus	Carcharhinus melanopterus
7.38607	134.596	Carcharhinus amblyrhynchos	Animalia	Chordata	Elasmobranchii	Carcharhiniformes	Carcharhinidae	Carcharhinus	Carcharhinus amblyrhynchos
-14.04	121.8	Carcharhinus albimarginatus	Animalia	Chordata	Elasmobranchii	Carcharhiniformes	Carcharhinidae	Carcharhinus	Carcharhinus albimarginatus
-13.92	121.91	Carcharhinus amblyrhynchos	Animalia	Chordata	Elasmobranchii	Carcharhiniformes	Carcharhinidae	Carcharhinus	Carcharhinus amblyrhynchos
-11.1833	132.767	Carcharhinus sorrah	Animalia	Chordata	Elasmobranchii	Carcharhiniformes	Carcharhinidae	Carcharhinus	Carcharhinus sorrah
-13.92	121.91	Carcharhinus albimarginatus	Animalia	Chordata	Elasmobranchii	Carcharhiniformes	Carcharhinidae	Carcharhinus	Carcharhinus albimarginatus
-13.92	121.91	Carcharhinus amblyrhynchos	Animalia	Chordata	Elasmobranchii	Carcharhiniformes	Carcharhinidae	Carcharhinus	Carcharhinus amblyrhynchos
5.63723	94.1175	Sphyrna lewini	Animalia	Chordata	Elasmobranchii	Carcharhiniformes	Sphyrnidae	Sphyrna	Sphyrna lewini
-13.92	121.91	Carcharhinus amblyrhynchos	Animalia	Chordata	Elasmobranchii	Carcharhiniformes	Carcharhinidae	Carcharhinus	Carcharhinus amblyrhynchos
11.7167	100.317	Rhynchobatus springeri	Animalia	Chordata	Elasmobranchii	Rhinopristiformes	Rhinobatidae	Rhynchobatus	Rhynchobatus springeri
-12.5382	123.582	Carcharhinus amblyrhynchos	Animalia	Chordata	Elasmobranchii	Carcharhiniformes	Carcharhinidae	Carcharhinus	Carcharhinus amblyrhynchos
-11.1	136.65	Carcharhinus macloti	Animalia	Chordata	Elasmobranchii	Carcharhiniformes	Carcharhinidae	Carcharhinus	Carcharhinus macloti
-12.1	132.51	Rhizoprionodon taylori	Animalia	Chordata	Elasmobranchii	Carcharhiniformes	Carcharhinidae	Rhizoprionodon	Rhizoprionodon taylori
-13.92	121.91	Carcharhinus amblyrhynchos	Animalia	Chordata	Elasmobranchii	Carcharhiniformes	Carcharhinidae	Carcharhinus	Carcharhinus amblyrhynchos
-13.92	121.91	Carcharhinus amblyrhynchos	Animalia	Chordata	Elasmobranchii	Carcharhiniformes	Carcharhinidae	Carcharhinus	Carcharhinus amblyrhynchos
-13.92	121.91	Carcharhinus amblyrhynchos	Animalia	Chordata	Elasmobranchii	Carcharhiniformes	Carcharhinidae	Carcharhinus	Carcharhinus amblyrhynchos
-13.92	121.91	Carcharhinus amblyrhynchos	Animalia	Chordata	Elasmobranchii	Carcharhiniformes	Carcharhinidae	Carcharhinus	Carcharhinus amblyrhynchos
-13.8667	126.7	Carcharhinus sorrah	Animalia	Chordata	Elasmobranchii	Carcharhiniformes	Carcharhinidae	Carcharhinus	Carcharhinus sorrah
-14.04	121.8	Carcharhinus albimarginatus	Animalia	Chordata	Elasmobranchii	Carcharhiniformes	Carcharhinidae	Carcharhinus	Carcharhinus albimarginatus
-11.0833	132.1	Carcharhinus macloti	Animalia	Chordata	Elasmobranchii	Carcharhiniformes	Carcharhinidae	Carcharhinus	Carcharhinus macloti
-14.1333	127.683	Carcharhinus macloti	Animalia	Chordata	Elasmobranchii	Carcharhiniformes	Carcharhinidae	Carcharhinus	Carcharhinus macloti
-12.7	136.85	Carcharhinus tilstoni	Animalia	Chordata	Elasmobranchii	Carcharhiniformes	Carcharhinidae	Carcharhinus	Carcharhinus tilstoni
-13.3333	130.05	Carcharhinus amboinensis	Animalia	Chordata	Elasmobranchii	Carcharhiniformes	Carcharhinidae	Carcharhinus	Carcharhinus amboinensis
-9.65958	134.501	Neotrygon australiae	Animalia	Chordata	Elasmobranchii	Myliobatiformes	Dasyatidae	Neotrygon	Neotrygon australiae
9.37667	123.712	Deania profundorum	Animalia	Chordata	Elasmobranchii	Squaliformes	Centrophoridae	Deania	Deania profundorum
-14.04	121.8	Triaenodon obesus	Animalia	Chordata	Elasmobranchii	Carcharhiniformes	Carcharhinidae	Triaenodon	Triaenodon obesus
-11.4833	129.867	Carcharhinus tilstoni	Animalia	Chordata	Elasmobranchii	Carcharhiniformes	Carcharhinidae	Carcharhinus	Carcharhinus tilstoni
-13.92	121.91	Carcharhinus amblyrhynchos	Animalia	Chordata	Elasmobranchii	Carcharhiniformes	Carcharhinidae	Carcharhinus	Carcharhinus amblyrhynchos
-14.04	121.8	Triaenodon obesus	Animalia	Chordata	Elasmobranchii	Carcharhiniformes	Carcharhinidae	Triaenodon	Triaenodon obesus
-14	136.3	Carcharhinus sorrah	Animalia	Chordata	Elasmobranchii	Carcharhiniformes	Carcharhinidae	Carcharhinus	Carcharhinus sorrah
-11.1013	137.434	Carcharhinus sorrah	Animalia	Chordata	Elasmobranchii	Carcharhiniformes	Carcharhinidae	Carcharhinus	Carcharhinus sorrah
-13.4466	136.318	Anoxypristis cuspidata	Animalia	Chordata	Elasmobranchii	Rhinopristiformes	Pristidae	Anoxypristis	Anoxypristis cuspidata
-12.1833	136.933	Carcharhinus sorrah	Animalia	Chordata	Elasmobranchii	Carcharhiniformes	Carcharhinidae	Carcharhinus	Carcharhinus sorrah
-13.92	121.91	Carcharhinus amblyrhynchos	Animalia	Chordata	Elasmobranchii	Carcharhiniformes	Carcharhinidae	Carcharhinus	Carcharhinus amblyrhynchos
-14.04	121.8	Carcharhinus albimarginatus	Animalia	Chordata	Elasmobranchii	Carcharhiniformes	Carcharhinidae	Carcharhinus	Carcharhinus albimarginatus
-13.92	121.91	Carcharhinus amblyrhynchos	Animalia	Chordata	Elasmobranchii	Carcharhiniformes	Carcharhinidae	Carcharhinus	Carcharhinus amblyrhynchos
-13.92	121.91	Carcharhinus amblyrhynchos	Animalia	Chordata	Elasmobranchii	Carcharhiniformes	Carcharhinidae	Carcharhinus	Carcharhinus amblyrhynchos
-13.96	121.95	Carcharhinus amblyrhynchos	Animalia	Chordata	Elasmobranchii	Carcharhiniformes	Carcharhinidae	Carcharhinus	Carcharhinus amblyrhynchos
-13.7167	127.033	Carcharhinus amboinensis	Animalia	Chordata	Elasmobranchii	Carcharhiniformes	Carcharhinidae	Carcharhinus	Carcharhinus amboinensis
-13.92	121.91	Carcharhinus amblyrhynchos	Animalia	Chordata	Elasmobranchii	Carcharhiniformes	Carcharhinidae	Carcharhinus	Carcharhinus amblyrhynchos
4.24596	118.631	Taeniura lymma	Animalia	Chordata	Elasmobranchii	Myliobatiformes	Dasyatidae	Taeniura	Taeniura lymma
-13.92	121.91	Carcharhinus amblyrhynchos	Animalia	Chordata	Elasmobranchii	Carcharhiniformes	Carcharhinidae	Carcharhinus	Carcharhinus amblyrhynchos
-10	137	Maculabatis astra	Animalia	Chordata	Elasmobranchii	Myliobatiformes	Dasyatidae	Maculabatis	Maculabatis astra
-14.5667	136.45	Rhizoprionodon taylori	Animalia	Chordata	Elasmobranchii	Carcharhiniformes	Carcharhinidae	Rhizoprionodon	Rhizoprionodon taylori
-13.92	121.91	Carcharhinus amblyrhynchos	Animalia	Chordata	Elasmobranchii	Carcharhiniformes	Carcharhinidae	Carcharhinus	Carcharhinus amblyrhynchos
-12.1736	96.8731	Carcharhinus amblyrhynchos	Animalia	Chordata	Elasmobranchii	Carcharhiniformes	Carcharhinidae	Carcharhinus	Carcharhinus amblyrhynchos
-13.92	121.91	Carcharhinus albimarginatus	Animalia	Chordata	Elasmobranchii	Carcharhiniformes	Carcharhinidae	Carcharhinus	Carcharhinus albimarginatus
-11.0167	132.117	Carcharhinus sorrah	Animalia	Chordata	Elasmobranchii	Carcharhiniformes	Carcharhinidae	Carcharhinus	Carcharhinus sorrah
-11.0167	132.117	Carcharhinus sorrah	Animalia	Chordata	Elasmobranchii	Carcharhiniformes	Carcharhinidae	Carcharhinus	Carcharhinus sorrah
-13.92	121.91	Carcharhinus amblyrhynchos	Animalia	Chordata	Elasmobranchii	Carcharhiniformes	Carcharhinidae	Carcharhinus	Carcharhinus amblyrhynchos
-6.86534	109.73	Himantura leoparda	Animalia	Chordata	Elasmobranchii	Myliobatiformes	Dasyatidae	Himantura	Himantura leoparda
5.58687	94.0336	Carcharhinus limbatus	Animalia	Chordata	Elasmobranchii	Carcharhiniformes	Carcharhinidae	Carcharhinus	Carcharhinus limbatus
-12.2333	139.083	Maculabatis astra	Animalia	Chordata	Elasmobranchii	Myliobatiformes	Dasyatidae	Maculabatis	Maculabatis astra
-11.9333	136.717	Sphyrna lewini	Animalia	Chordata	Elasmobranchii	Carcharhiniformes	Sphyrnidae	Sphyrna	Sphyrna lewini
9.307	123.307	Loxodon macrorhinus	Animalia	Chordata	Elasmobranchii	Carcharhiniformes	Carcharhinidae	Loxodon	Loxodon macrorhinus
-11.95	136.717	Carcharhinus tilstoni	Animalia	Chordata	Elasmobranchii	Carcharhiniformes	Carcharhinidae	Carcharhinus	Carcharhinus tilstoni
-12.45	136.967	Carcharhinus tilstoni	Animalia	Chordata	Elasmobranchii	Carcharhiniformes	Carcharhinidae	Carcharhinus	Carcharhinus tilstoni
-13.8	127.4	Carcharhinus sorrah	Animalia	Chordata	Elasmobranchii	Carcharhiniformes	Carcharhinidae	Carcharhinus	Carcharhinus sorrah
-14.04	121.8	Carcharhinus albimarginatus	Animalia	Chordata	Elasmobranchii	Carcharhiniformes	Carcharhinidae	Carcharhinus	Carcharhinus albimarginatus
-12.0167	136.733	Carcharhinus tilstoni	Animalia	Chordata	Elasmobranchii	Carcharhiniformes	Carcharhinidae	Carcharhinus	Carcharhinus tilstoni
-12.7333	130.25	Carcharhinus sorrah	Animalia	Chordata	Elasmobranchii	Carcharhiniformes	Carcharhinidae	Carcharhinus	Carcharhinus sorrah
-14.53	137.182	Sphyrna lewini	Animalia	Chordata	Elasmobranchii	Carcharhiniformes	Sphyrnidae	Sphyrna	Sphyrna lewini
-12.9333	136.817	Carcharhinus tilstoni	Animalia	Chordata	Elasmobranchii	Carcharhiniformes	Carcharhinidae	Carcharhinus	Carcharhinus tilstoni
12.9333	123.533	Rhincodon typus	Animalia	Chordata	Elasmobranchii	Orectolobiformes	Rhincodontidae	Rhincodon	Rhincodon typus
13.5673	121.956	Eridacnis radcliffei	Animalia	Chordata	Elasmobranchii	Carcharhiniformes	Proscylliidae	Eridacnis	Eridacnis radcliffei
-13.92	121.91	Carcharhinus amblyrhynchos	Animalia	Chordata	Elasmobranchii	Carcharhiniformes	Carcharhinidae	Carcharhinus	Carcharhinus amblyrhynchos
-14.04	121.8	Triaenodon obesus	Animalia	Chordata	Elasmobranchii	Carcharhiniformes	Carcharhinidae	Triaenodon	Triaenodon obesus
-13.92	121.91	Carcharhinus amblyrhynchos	Animalia	Chordata	Elasmobranchii	Carcharhiniformes	Carcharhinidae	Carcharhinus	Carcharhinus amblyrhynchos
-14.0667	136.333	Carcharhinus sorrah	Animalia	Chordata	Elasmobranchii	Carcharhiniformes	Carcharhinidae	Carcharhinus	Carcharhinus sorrah
-11.05	132.683	Carcharhinus tilstoni	Animalia	Chordata	Elasmobranchii	Carcharhiniformes	Carcharhinidae	Carcharhinus	Carcharhinus tilstoni
-13.92	121.91	Carcharhinus amblyrhynchos	Animalia	Chordata	Elasmobranchii	Carcharhiniformes	Carcharhinidae	Carcharhinus	Carcharhinus amblyrhynchos
-13.92	121.91	Carcharhinus amblyrhynchos	Animalia	Chordata	Elasmobranchii	Carcharhiniformes	Carcharhinidae	Carcharhinus	Carcharhinus amblyrhynchos
-11.1167	130.25	Carcharhinus macloti	Animalia	Chordata	Elasmobranchii	Carcharhiniformes	Carcharhinidae	Carcharhinus	Carcharhinus macloti
-12.0333	136.733	Carcharhinus tilstoni	Animalia	Chordata	Elasmobranchii	Carcharhiniformes	Carcharhinidae	Carcharhinus	Carcharhinus tilstoni
-13.92	121.91	Carcharhinus amblyrhynchos	Animalia	Chordata	Elasmobranchii	Carcharhiniformes	Carcharhinidae	Carcharhinus	Carcharhinus amblyrhynchos
-14.2792	136.165	Carcharhinus coatesi	Animalia	Chordata	Elasmobranchii	Carcharhiniformes	Carcharhinidae	Carcharhinus	Carcharhinus coatesi
-13.92	121.91	Carcharhinus amblyrhynchos	Animalia	Chordata	Elasmobranchii	Carcharhiniformes	Carcharhinidae	Carcharhinus	Carcharhinus amblyrhynchos
-13.95	136.317	Carcharhinus sorrah	Animalia	Chordata	Elasmobranchii	Carcharhiniformes	Carcharhinidae	Carcharhinus	Carcharhinus sorrah
-10.8833	136.683	Carcharhinus sorrah	Animalia	Chordata	Elasmobranchii	Carcharhiniformes	Carcharhinidae	Carcharhinus	Carcharhinus sorrah
9.56388	138.207	Carcharhinus melanopterus	Animalia	Chordata	Elasmobranchii	Carcharhiniformes	Carcharhinidae	Carcharhinus	Carcharhinus melanopterus
-11.6833	136.433	Sphyrna mokarran	Animalia	Chordata	Elasmobranchii	Carcharhiniformes	Sphyrnidae	Sphyrna	Sphyrna mokarran
-13.92	121.91	Carcharhinus amblyrhynchos	Animalia	Chordata	Elasmobranchii	Carcharhiniformes	Carcharhinidae	Carcharhinus	Carcharhinus amblyrhynchos
-8.63721	96.7545	Prionace glauca	Animalia	Chordata	Elasmobranchii	Carcharhiniformes	Carcharhinidae	Prionace	Prionace glauca
-13.92	121.91	Carcharhinus amblyrhynchos	Animalia	Chordata	Elasmobranchii	Carcharhiniformes	Carcharhinidae	Carcharhinus	Carcharhinus amblyrhynchos
-13.92	121.91	Carcharhinus albimarginatus	Animalia	Chordata	Elasmobranchii	Carcharhiniformes	Carcharhinidae	Carcharhinus	Carcharhinus albimarginatus
12.9333	123.533	Rhincodon typus	Animalia	Chordata	Elasmobranchii	Orectolobiformes	Rhincodontidae	Rhincodon	Rhincodon typus
-11.0167	130.267	Carcharhinus macloti	Animalia	Chordata	Elasmobranchii	Carcharhiniformes	Carcharhinidae	Carcharhinus	Carcharhinus macloti
-13.0833	136.633	Carcharhinus sorrah	Animalia	Chordata	Elasmobranchii	Carcharhiniformes	Carcharhinidae	Carcharhinus	Carcharhinus sorrah
-13.92	121.91	Carcharhinus amblyrhynchos	Animalia	Chordata	Elasmobranchii	Carcharhiniformes	Carcharhinidae	Carcharhinus	Carcharhinus amblyrhynchos
14.685	123.402	Plesiobatis daviesi	Animalia	Chordata	Elasmobranchii	Myliobatiformes	Plesiobatidae	Plesiobatis	Plesiobatis daviesi
-14.04	121.8	Carcharhinus albimarginatus	Animalia	Chordata	Elasmobranchii	Carcharhiniformes	Carcharhinidae	Carcharhinus	Carcharhinus albimarginatus
-11.7333	136.333	Carcharhinus sorrah	Animalia	Chordata	Elasmobranchii	Carcharhiniformes	Carcharhinidae	Carcharhinus	Carcharhinus sorrah
-13.3	130.1	Carcharhinus tilstoni	Animalia	Chordata	Elasmobranchii	Carcharhiniformes	Carcharhinidae	Carcharhinus	Carcharhinus tilstoni
-14.04	121.8	Carcharhinus albimarginatus	Animalia	Chordata	Elasmobranchii	Carcharhiniformes	Carcharhinidae	Carcharhinus	Carcharhinus albimarginatus
-13.92	121.91	Carcharhinus amblyrhynchos	Animalia	Chordata	Elasmobranchii	Carcharhiniformes	Carcharhinidae	Carcharhinus	Carcharhinus amblyrhynchos
-11.3	135.7	Carcharhinus tilstoni	Animalia	Chordata	Elasmobranchii	Carcharhiniformes	Carcharhinidae	Carcharhinus	Carcharhinus tilstoni
-11.3336	135.159	Stegostoma tigrinum	Animalia	Chordata	Elasmobranchii	Orectolobiformes	Stegostomatidae	Stegostoma	Stegostoma tigrinum
-10.9	130.117	Carcharhinus sorrah	Animalia	Chordata	Elasmobranchii	Carcharhiniformes	Carcharhinidae	Carcharhinus	Carcharhinus sorrah
-13.96	121.95	Carcharhinus amblyrhynchos	Animalia	Chordata	Elasmobranchii	Carcharhiniformes	Carcharhinidae	Carcharhinus	Carcharhinus amblyrhynchos
-12.1667	136.917	Carcharhinus tilstoni	Animalia	Chordata	Elasmobranchii	Carcharhiniformes	Carcharhinidae	Carcharhinus	Carcharhinus tilstoni
-13.0667	136.667	Carcharhinus tilstoni	Animalia	Chordata	Elasmobranchii	Carcharhiniformes	Carcharhinidae	Carcharhinus	Carcharhinus tilstoni
-10.9	136.7	Carcharhinus macloti	Animalia	Chordata	Elasmobranchii	Carcharhiniformes	Carcharhinidae	Carcharhinus	Carcharhinus macloti
-13.92	121.91	Carcharhinus albimarginatus	Animalia	Chordata	Elasmobranchii	Carcharhiniformes	Carcharhinidae	Carcharhinus	Carcharhinus albimarginatus
-9.65958	134.501	Gymnura australis	Animalia	Chordata	Elasmobranchii	Myliobatiformes	Gymnuridae	Gymnura	Gymnura australis
-14.1717	136.166	Carcharhinus coatesi	Animalia	Chordata	Elasmobranchii	Carcharhiniformes	Carcharhinidae	Carcharhinus	Carcharhinus coatesi
-14.12	136.163	Carcharhinus coatesi	Animalia	Chordata	Elasmobranchii	Carcharhiniformes	Carcharhinidae	Carcharhinus	Carcharhinus coatesi
-11.0333	132.65	Carcharhinus sorrah	Animalia	Chordata	Elasmobranchii	Carcharhiniformes	Carcharhinidae	Carcharhinus	Carcharhinus sorrah
-12.0167	131.567	Eusphyra blochii	Animalia	Chordata	Elasmobranchii	Carcharhiniformes	Sphyrnidae	Eusphyra	Eusphyra blochii
-13.92	121.91	Carcharhinus amblyrhynchos	Animalia	Chordata	Elasmobranchii	Carcharhiniformes	Carcharhinidae	Carcharhinus	Carcharhinus amblyrhynchos
-13.7833	126.667	Carcharhinus macloti	Animalia	Chordata	Elasmobranchii	Carcharhiniformes	Carcharhinidae	Carcharhinus	Carcharhinus macloti
-8.35673	116.026	Carcharhinus melanopterus	Animalia	Chordata	Elasmobranchii	Carcharhiniformes	Carcharhinidae	Carcharhinus	Carcharhinus melanopterus
13.8302	97.9156	Carcharhinus macloti	Animalia	Chordata	Elasmobranchii	Carcharhiniformes	Carcharhinidae	Carcharhinus	Carcharhinus macloti
-13.476	137.159	Gymnura australis	Animalia	Chordata	Elasmobranchii	Myliobatiformes	Gymnuridae	Gymnura	Gymnura australis
-14	136.3	Carcharhinus sorrah	Animalia	Chordata	Elasmobranchii	Carcharhiniformes	Carcharhinidae	Carcharhinus	Carcharhinus sorrah
-10.0667	136.133	Carcharhinus plumbeus	Animalia	Chordata	Elasmobranchii	Carcharhiniformes	Carcharhinidae	Carcharhinus	Carcharhinus plumbeus
-11.13	130.622	Neotrygon annotata	Animalia	Chordata	Elasmobranchii	Myliobatiformes	Dasyatidae	Neotrygon	Neotrygon annotata
-11.9333	136.75	Carcharhinus tilstoni	Animalia	Chordata	Elasmobranchii	Carcharhiniformes	Carcharhinidae	Carcharhinus	Carcharhinus tilstoni
-11.9333	136.75	Carcharhinus macloti	Animalia	Chordata	Elasmobranchii	Carcharhiniformes	Carcharhinidae	Carcharhinus	Carcharhinus macloti
-14.2275	136.105	Gymnura australis	Animalia	Chordata	Elasmobranchii	Myliobatiformes	Gymnuridae	Gymnura	Gymnura australis
-13.8667	126.7	Carcharhinus macloti	Animalia	Chordata	Elasmobranchii	Carcharhiniformes	Carcharhinidae	Carcharhinus	Carcharhinus macloti
12.9333	123.533	Rhincodon typus	Animalia	Chordata	Elasmobranchii	Orectolobiformes	Rhincodontidae	Rhincodon	Rhincodon typus
-12.2579	132.418	Glyphis garricki	Animalia	Chordata	Elasmobranchii	Carcharhiniformes	Carcharhinidae	Glyphis	Glyphis garricki
-11.4833	133.233	Carcharhinus tilstoni	Animalia	Chordata	Elasmobranchii	Carcharhiniformes	Carcharhinidae	Carcharhinus	Carcharhinus tilstoni
-13.96	121.95	Carcharhinus amblyrhynchos	Animalia	Chordata	Elasmobranchii	Carcharhiniformes	Carcharhinidae	Carcharhinus	Carcharhinus amblyrhynchos
-13.9833	138.7	Carcharhinus coatesi	Animalia	Chordata	Elasmobranchii	Carcharhiniformes	Carcharhinidae	Carcharhinus	Carcharhinus coatesi
-10.3063	132.727	Hemigaleus australiensis	Animalia	Chordata	Elasmobranchii	Carcharhiniformes	Hemigaleidae	Hemigaleus	Hemigaleus australiensis
-13.92	121.91	Carcharhinus amblyrhynchos	Animalia	Chordata	Elasmobranchii	Carcharhiniformes	Carcharhinidae	Carcharhinus	Carcharhinus amblyrhynchos
-13.92	121.91	Carcharhinus amblyrhynchos	Animalia	Chordata	Elasmobranchii	Carcharhiniformes	Carcharhinidae	Carcharhinus	Carcharhinus amblyrhynchos
-11.05	132.017	Carcharhinus tilstoni	Animalia	Chordata	Elasmobranchii	Carcharhiniformes	Carcharhinidae	Carcharhinus	Carcharhinus tilstoni
-14.04	121.8	Triaenodon obesus	Animalia	Chordata	Elasmobranchii	Carcharhiniformes	Carcharhinidae	Triaenodon	Triaenodon obesus
-13.91	121.91	Carcharhinus amblyrhynchos	Animalia	Chordata	Elasmobranchii	Carcharhiniformes	Carcharhinidae	Carcharhinus	Carcharhinus amblyrhynchos
12.9333	123.533	Rhincodon typus	Animalia	Chordata	Elasmobranchii	Orectolobiformes	Rhincodontidae	Rhincodon	Rhincodon typus
10	93	Maculabatis gerrardi	Animalia	Chordata	Elasmobranchii	Myliobatiformes	Dasyatidae	Maculabatis	Maculabatis gerrardi
-13.92	121.91	Carcharhinus amblyrhynchos	Animalia	Chordata	Elasmobranchii	Carcharhiniformes	Carcharhinidae	Carcharhinus	Carcharhinus amblyrhynchos
-13.92	121.91	Carcharhinus amblyrhynchos	Animalia	Chordata	Elasmobranchii	Carcharhiniformes	Carcharhinidae	Carcharhinus	Carcharhinus amblyrhynchos
-12.9167	136.817	Carcharhinus sorrah	Animalia	Chordata	Elasmobranchii	Carcharhiniformes	Carcharhinidae	Carcharhinus	Carcharhinus sorrah
-11.7417	127.592	Himantura uarnak	Animalia	Chordata	Elasmobranchii	Myliobatiformes	Dasyatidae	Himantura	Himantura uarnak
-11.2833	132.8	Carcharhinus tilstoni	Animalia	Chordata	Elasmobranchii	Carcharhiniformes	Carcharhinidae	Carcharhinus	Carcharhinus tilstoni
-13.91	121.91	Carcharhinus amblyrhynchos	Animalia	Chordata	Elasmobranchii	Carcharhiniformes	Carcharhinidae	Carcharhinus	Carcharhinus amblyrhynchos
-12.7667	130.233	Carcharhinus tilstoni	Animalia	Chordata	Elasmobranchii	Carcharhiniformes	Carcharhinidae	Carcharhinus	Carcharhinus tilstoni
-13.4	136.467	Carcharhinus sorrah	Animalia	Chordata	Elasmobranchii	Carcharhiniformes	Carcharhinidae	Carcharhinus	Carcharhinus sorrah
-12.0833	136.783	Carcharhinus macloti	Animalia	Chordata	Elasmobranchii	Carcharhiniformes	Carcharhinidae	Carcharhinus	Carcharhinus macloti
11.805	100.039	Rhina ancylostomus	Animalia	Chordata	Elasmobranchii	Rhinopristiformes	Rhinobatidae	Rhina	Rhina ancylostomus
-12.9333	136.817	Carcharhinus tilstoni	Animalia	Chordata	Elasmobranchii	Carcharhiniformes	Carcharhinidae	Carcharhinus	Carcharhinus tilstoni
-10.2333	136.767	Carcharhinus macloti	Animalia	Chordata	Elasmobranchii	Carcharhiniformes	Carcharhinidae	Carcharhinus	Carcharhinus macloti
-11.9333	136.75	Carcharhinus tilstoni	Animalia	Chordata	Elasmobranchii	Carcharhiniformes	Carcharhinidae	Carcharhinus	Carcharhinus tilstoni
-10.1667	138.417	Carcharhinus sorrah	Animalia	Chordata	Elasmobranchii	Carcharhiniformes	Carcharhinidae	Carcharhinus	Carcharhinus sorrah
-11.2	132.767	Carcharhinus sorrah	Animalia	Chordata	Elasmobranchii	Carcharhiniformes	Carcharhinidae	Carcharhinus	Carcharhinus sorrah
-10.8167	136.85	Carcharhinus coatesi	Animalia	Chordata	Elasmobranchii	Carcharhiniformes	Carcharhinidae	Carcharhinus	Carcharhinus coatesi
-14.2458	136.08	Carcharhinus coatesi	Animalia	Chordata	Elasmobranchii	Carcharhiniformes	Carcharhinidae	Carcharhinus	Carcharhinus coatesi
12.9333	123.533	Rhincodon typus	Animalia	Chordata	Elasmobranchii	Orectolobiformes	Rhincodontidae	Rhincodon	Rhincodon typus
-11.25	132.8	Rhizoprionodon acutus	Animalia	Chordata	Elasmobranchii	Carcharhiniformes	Carcharhinidae	Rhizoprionodon	Rhizoprionodon acutus
8.67384	106.681	Brevitrygon imbricata	Animalia	Chordata	Elasmobranchii	Myliobatiformes	Dasyatidae	Brevitrygon	Brevitrygon imbricata
-12.0333	136.733	Carcharhinus sorrah	Animalia	Chordata	Elasmobranchii	Carcharhiniformes	Carcharhinidae	Carcharhinus	Carcharhinus sorrah
-13.7833	126.667	Carcharhinus macloti	Animalia	Chordata	Elasmobranchii	Carcharhiniformes	Carcharhinidae	Carcharhinus	Carcharhinus macloti
-10.5424	134.892	Hemigaleus australiensis	Animalia	Chordata	Elasmobranchii	Carcharhiniformes	Hemigaleidae	Hemigaleus	Hemigaleus australiensis
-11.0667	132.033	Carcharhinus sorrah	Animalia	Chordata	Elasmobranchii	Carcharhiniformes	Carcharhinidae	Carcharhinus	Carcharhinus sorrah
4.71758	119.402	Atelomycterus marmoratus	Animalia	Chordata	Elasmobranchii	Carcharhiniformes	Scyliorhinidae	Atelomycterus	Atelomycterus marmoratus
-13.92	121.91	Carcharhinus amblyrhynchos	Animalia	Chordata	Elasmobranchii	Carcharhiniformes	Carcharhinidae	Carcharhinus	Carcharhinus amblyrhynchos
-13.9167	126.65	Carcharhinus macloti	Animalia	Chordata	Elasmobranchii	Carcharhiniformes	Carcharhinidae	Carcharhinus	Carcharhinus macloti
-14.1833	128.25	Carcharhinus tilstoni	Animalia	Chordata	Elasmobranchii	Carcharhiniformes	Carcharhinidae	Carcharhinus	Carcharhinus tilstoni
-8.4606	119.562	Mobula birostris	Animalia	Chordata	Elasmobranchii	Myliobatiformes	Myliobatidae	Mobula	Mobula birostris
12.9333	123.533	Rhincodon typus	Animalia	Chordata	Elasmobranchii	Orectolobiformes	Rhincodontidae	Rhincodon	Rhincodon typus
-13.92	121.91	Carcharhinus amblyrhynchos	Animalia	Chordata	Elasmobranchii	Carcharhiniformes	Carcharhinidae	Carcharhinus	Carcharhinus amblyrhynchos
-13.92	121.91	Carcharhinus amblyrhynchos	Animalia	Chordata	Elasmobranchii	Carcharhiniformes	Carcharhinidae	Carcharhinus	Carcharhinus amblyrhynchos
-9.70028	134.985	Gymnura australis	Animalia	Chordata	Elasmobranchii	Myliobatiformes	Gymnuridae	Gymnura	Gymnura australis
-13.92	121.91	Carcharhinus amblyrhynchos	Animalia	Chordata	Elasmobranchii	Carcharhiniformes	Carcharhinidae	Carcharhinus	Carcharhinus amblyrhynchos
12.9333	123.533	Rhincodon typus	Animalia	Chordata	Elasmobranchii	Orectolobiformes	Rhincodontidae	Rhincodon	Rhincodon typus
-13.92	121.91	Carcharhinus amblyrhynchos	Animalia	Chordata	Elasmobranchii	Carcharhiniformes	Carcharhinidae	Carcharhinus	Carcharhinus amblyrhynchos
-11.5	133.25	Carcharhinus tilstoni	Animalia	Chordata	Elasmobranchii	Carcharhiniformes	Carcharhinidae	Carcharhinus	Carcharhinus tilstoni
12.9333	123.533	Rhincodon typus	Animalia	Chordata	Elasmobranchii	Orectolobiformes	Rhincodontidae	Rhincodon	Rhincodon typus
-11.5833	136.45	Carcharhinus tilstoni	Animalia	Chordata	Elasmobranchii	Carcharhiniformes	Carcharhinidae	Carcharhinus	Carcharhinus tilstoni
-14.26	136.36	Pristis zijsron	Animalia	Chordata	Elasmobranchii	Rhinopristiformes	Pristidae	Pristis	Pristis zijsron
-11.1667	139.05	Carcharhinus coatesi	Animalia	Chordata	Elasmobranchii	Carcharhiniformes	Carcharhinidae	Carcharhinus	Carcharhinus coatesi
-13.92	121.91	Carcharhinus amblyrhynchos	Animalia	Chordata	Elasmobranchii	Carcharhiniformes	Carcharhinidae	Carcharhinus	Carcharhinus amblyrhynchos
-12.625	129.817	Neotrygon australiae	Animalia	Chordata	Elasmobranchii	Myliobatiformes	Dasyatidae	Neotrygon	Neotrygon australiae
-13.7833	126.667	Carcharhinus macloti	Animalia	Chordata	Elasmobranchii	Carcharhiniformes	Carcharhinidae	Carcharhinus	Carcharhinus macloti
12.9333	123.533	Rhincodon typus	Animalia	Chordata	Elasmobranchii	Orectolobiformes	Rhincodontidae	Rhincodon	Rhincodon typus
-12.75	130.217	Carcharhinus tilstoni	Animalia	Chordata	Elasmobranchii	Carcharhiniformes	Carcharhinidae	Carcharhinus	Carcharhinus tilstoni
-12.7	136.85	Carcharhinus tilstoni	Animalia	Chordata	Elasmobranchii	Carcharhiniformes	Carcharhinidae	Carcharhinus	Carcharhinus tilstoni
-9.80222	139.344	Gymnura australis	Animalia	Chordata	Elasmobranchii	Myliobatiformes	Gymnuridae	Gymnura	Gymnura australis
-13.515	136.312	Carcharhinus coatesi	Animalia	Chordata	Elasmobranchii	Carcharhiniformes	Carcharhinidae	Carcharhinus	Carcharhinus coatesi
-11.2667	132.8	Carcharhinus tilstoni	Animalia	Chordata	Elasmobranchii	Carcharhiniformes	Carcharhinidae	Carcharhinus	Carcharhinus tilstoni
-13.92	121.91	Carcharhinus amblyrhynchos	Animalia	Chordata	Elasmobranchii	Carcharhiniformes	Carcharhinidae	Carcharhinus	Carcharhinus amblyrhynchos
-13.92	121.91	Carcharhinus amblyrhynchos	Animalia	Chordata	Elasmobranchii	Carcharhiniformes	Carcharhinidae	Carcharhinus	Carcharhinus amblyrhynchos
-12	136.75	Carcharhinus sorrah	Animalia	Chordata	Elasmobranchii	Carcharhiniformes	Carcharhinidae	Carcharhinus	Carcharhinus sorrah
-5.35	132.5	Rajella annandalei	Animalia	Chordata	Elasmobranchii	Rajiformes	Rajidae	Rajella	Rajella annandalei
-13.92	121.91	Carcharhinus amblyrhynchos	Animalia	Chordata	Elasmobranchii	Carcharhiniformes	Carcharhinidae	Carcharhinus	Carcharhinus amblyrhynchos
12.9333	123.533	Rhincodon typus	Animalia	Chordata	Elasmobranchii	Orectolobiformes	Rhincodontidae	Rhincodon	Rhincodon typus
-13.92	121.91	Carcharhinus amblyrhynchos	Animalia	Chordata	Elasmobranchii	Carcharhiniformes	Carcharhinidae	Carcharhinus	Carcharhinus amblyrhynchos
-13.92	121.91	Carcharhinus amblyrhynchos	Animalia	Chordata	Elasmobranchii	Carcharhiniformes	Carcharhinidae	Carcharhinus	Carcharhinus amblyrhynchos
-13.92	121.91	Carcharhinus amblyrhynchos	Animalia	Chordata	Elasmobranchii	Carcharhiniformes	Carcharhinidae	Carcharhinus	Carcharhinus amblyrhynchos
10.3	125.05	Rhincodon typus	Animalia	Chordata	Elasmobranchii	Orectolobiformes	Rhincodontidae	Rhincodon	Rhincodon typus
-13.7333	126.683	Carcharhinus macloti	Animalia	Chordata	Elasmobranchii	Carcharhiniformes	Carcharhinidae	Carcharhinus	Carcharhinus macloti
-13.0833	136.6	Carcharhinus tilstoni	Animalia	Chordata	Elasmobranchii	Carcharhiniformes	Carcharhinidae	Carcharhinus	Carcharhinus tilstoni
-13.5667	129.7	Galeocerdo cuvier	Animalia	Chordata	Elasmobranchii	Carcharhiniformes	Carcharhinidae	Galeocerdo	Galeocerdo cuvier
-13.4925	136.325	Gymnura australis	Animalia	Chordata	Elasmobranchii	Myliobatiformes	Gymnuridae	Gymnura	Gymnura australis
-12.1833	136.917	Carcharhinus tilstoni	Animalia	Chordata	Elasmobranchii	Carcharhiniformes	Carcharhinidae	Carcharhinus	Carcharhinus tilstoni
-12.4167	136.983	Carcharhinus tilstoni	Animalia	Chordata	Elasmobranchii	Carcharhiniformes	Carcharhinidae	Carcharhinus	Carcharhinus tilstoni
-13.92	121.91	Carcharhinus amblyrhynchos	Animalia	Chordata	Elasmobranchii	Carcharhiniformes	Carcharhinidae	Carcharhinus	Carcharhinus amblyrhynchos
9.31667	123.367	Hexanchus nakamurai	Animalia	Chordata	Elasmobranchii	Hexanchiformes	Hexanchidae	Hexanchus	Hexanchus nakamurai
-13.92	121.91	Carcharhinus amblyrhynchos	Animalia	Chordata	Elasmobranchii	Carcharhiniformes	Carcharhinidae	Carcharhinus	Carcharhinus amblyrhynchos
-13.92	121.91	Carcharhinus amblyrhynchos	Animalia	Chordata	Elasmobranchii	Carcharhiniformes	Carcharhinidae	Carcharhinus	Carcharhinus amblyrhynchos
-13.92	121.91	Carcharhinus amblyrhynchos	Animalia	Chordata	Elasmobranchii	Carcharhiniformes	Carcharhinidae	Carcharhinus	Carcharhinus amblyrhynchos
-13.92	121.91	Carcharhinus amblyrhynchos	Animalia	Chordata	Elasmobranchii	Carcharhiniformes	Carcharhinidae	Carcharhinus	Carcharhinus amblyrhynchos
-13.92	121.91	Carcharhinus amblyrhynchos	Animalia	Chordata	Elasmobranchii	Carcharhiniformes	Carcharhinidae	Carcharhinus	Carcharhinus amblyrhynchos
-12.15	136.917	Carcharhinus tilstoni	Animalia	Chordata	Elasmobranchii	Carcharhiniformes	Carcharhinidae	Carcharhinus	Carcharhinus tilstoni
-12.0167	136.733	Carcharhinus tilstoni	Animalia	Chordata	Elasmobranchii	Carcharhiniformes	Carcharhinidae	Carcharhinus	Carcharhinus tilstoni
-13.91	121.91	Carcharhinus amblyrhynchos	Animalia	Chordata	Elasmobranchii	Carcharhiniformes	Carcharhinidae	Carcharhinus	Carcharhinus amblyrhynchos
-11.1833	137.233	Carcharhinus sorrah	Animalia	Chordata	Elasmobranchii	Carcharhiniformes	Carcharhinidae	Carcharhinus	Carcharhinus sorrah
-12.8	130.233	Carcharhinus sorrah	Animalia	Chordata	Elasmobranchii	Carcharhiniformes	Carcharhinidae	Carcharhinus	Carcharhinus sorrah
-12.9483	136.832	Neotrygon leylandi	Animalia	Chordata	Elasmobranchii	Myliobatiformes	Dasyatidae	Neotrygon	Neotrygon leylandi
-13.92	121.91	Carcharhinus albimarginatus	Animalia	Chordata	Elasmobranchii	Carcharhiniformes	Carcharhinidae	Carcharhinus	Carcharhinus albimarginatus
-13.92	121.91	Carcharhinus amblyrhynchos	Animalia	Chordata	Elasmobranchii	Carcharhiniformes	Carcharhinidae	Carcharhinus	Carcharhinus amblyrhynchos
-13.92	121.91	Carcharhinus amblyrhynchos	Animalia	Chordata	Elasmobranchii	Carcharhiniformes	Carcharhinidae	Carcharhinus	Carcharhinus amblyrhynchos
-13.96	121.95	Carcharhinus amblyrhynchos	Animalia	Chordata	Elasmobranchii	Carcharhiniformes	Carcharhinidae	Carcharhinus	Carcharhinus amblyrhynchos
-14.0167	127.867	Carcharhinus macloti	Animalia	Chordata	Elasmobranchii	Carcharhiniformes	Carcharhinidae	Carcharhinus	Carcharhinus macloti
-13.92	121.91	Carcharhinus amblyrhynchos	Animalia	Chordata	Elasmobranchii	Carcharhiniformes	Carcharhinidae	Carcharhinus	Carcharhinus amblyrhynchos
12.9333	123.533	Rhincodon typus	Animalia	Chordata	Elasmobranchii	Orectolobiformes	Rhincodontidae	Rhincodon	Rhincodon typus
-10.7667	135.767	Carcharhinus tilstoni	Animalia	Chordata	Elasmobranchii	Carcharhiniformes	Carcharhinidae	Carcharhinus	Carcharhinus tilstoni
-13.4	136.467	Carcharhinus tilstoni	Animalia	Chordata	Elasmobranchii	Carcharhiniformes	Carcharhinidae	Carcharhinus	Carcharhinus tilstoni
-11.2667	132.817	Carcharhinus tilstoni	Animalia	Chordata	Elasmobranchii	Carcharhiniformes	Carcharhinidae	Carcharhinus	Carcharhinus tilstoni
-12.7333	130.267	Carcharhinus sorrah	Animalia	Chordata	Elasmobranchii	Carcharhiniformes	Carcharhinidae	Carcharhinus	Carcharhinus sorrah
-13.92	121.91	Carcharhinus amblyrhynchos	Animalia	Chordata	Elasmobranchii	Carcharhiniformes	Carcharhinidae	Carcharhinus	Carcharhinus amblyrhynchos
-10.7176	136.809	Rhynchobatus australiae	Animalia	Chordata	Elasmobranchii	Rhinopristiformes	Rhinobatidae	Rhynchobatus	Rhynchobatus australiae
-10.75	132.95	Carcharhinus tilstoni	Animalia	Chordata	Elasmobranchii	Carcharhiniformes	Carcharhinidae	Carcharhinus	Carcharhinus tilstoni
-13.92	121.91	Carcharhinus albimarginatus	Animalia	Chordata	Elasmobranchii	Carcharhiniformes	Carcharhinidae	Carcharhinus	Carcharhinus albimarginatus
-13.92	121.91	Carcharhinus amblyrhynchos	Animalia	Chordata	Elasmobranchii	Carcharhiniformes	Carcharhinidae	Carcharhinus	Carcharhinus amblyrhynchos
-13.3167	130.05	Carcharhinus tilstoni	Animalia	Chordata	Elasmobranchii	Carcharhiniformes	Carcharhinidae	Carcharhinus	Carcharhinus tilstoni
-11.25	132.8	Carcharhinus tilstoni	Animalia	Chordata	Elasmobranchii	Carcharhiniformes	Carcharhinidae	Carcharhinus	Carcharhinus tilstoni
-11.45	133.417	Carcharhinus sorrah	Animalia	Chordata	Elasmobranchii	Carcharhiniformes	Carcharhinidae	Carcharhinus	Carcharhinus sorrah
-14.1333	129.3	Carcharhinus fitzroyensis	Animalia	Chordata	Elasmobranchii	Carcharhiniformes	Carcharhinidae	Carcharhinus	Carcharhinus fitzroyensis
-11.5833	137.975	Himantura uarnak	Animalia	Chordata	Elasmobranchii	Myliobatiformes	Dasyatidae	Himantura	Himantura uarnak
-11.1833	137.233	Carcharhinus tilstoni	Animalia	Chordata	Elasmobranchii	Carcharhiniformes	Carcharhinidae	Carcharhinus	Carcharhinus tilstoni
-11.2667	132.8	Carcharhinus sorrah	Animalia	Chordata	Elasmobranchii	Carcharhiniformes	Carcharhinidae	Carcharhinus	Carcharhinus sorrah
-11.1833	132.767	Carcharhinus tilstoni	Animalia	Chordata	Elasmobranchii	Carcharhiniformes	Carcharhinidae	Carcharhinus	Carcharhinus tilstoni
-5.96667	106.8	Chiloscyllium plagiosum	Animalia	Chordata	Elasmobranchii	Orectolobiformes	Hemiscylliidae	Chiloscyllium	Chiloscyllium plagiosum
12.9333	123.533	Rhincodon typus	Animalia	Chordata	Elasmobranchii	Orectolobiformes	Rhincodontidae	Rhincodon	Rhincodon typus
12.9333	123.533	Rhincodon typus	Animalia	Chordata	Elasmobranchii	Orectolobiformes	Rhincodontidae	Rhincodon	Rhincodon typus
-13.92	121.91	Carcharhinus amblyrhynchos	Animalia	Chordata	Elasmobranchii	Carcharhiniformes	Carcharhinidae	Carcharhinus	Carcharhinus amblyrhynchos
-12.1667	136.917	Carcharhinus tilstoni	Animalia	Chordata	Elasmobranchii	Carcharhiniformes	Carcharhinidae	Carcharhinus	Carcharhinus tilstoni
-13.7333	126.683	Carcharhinus fitzroyensis	Animalia	Chordata	Elasmobranchii	Carcharhiniformes	Carcharhinidae	Carcharhinus	Carcharhinus fitzroyensis
-11.9333	136.75	Carcharhinus tilstoni	Animalia	Chordata	Elasmobranchii	Carcharhiniformes	Carcharhinidae	Carcharhinus	Carcharhinus tilstoni
-12.5833	130.233	Carcharhinus tilstoni	Animalia	Chordata	Elasmobranchii	Carcharhiniformes	Carcharhinidae	Carcharhinus	Carcharhinus tilstoni
-14.0347	121.943	Carcharhinus albimarginatus	Animalia	Chordata	Elasmobranchii	Carcharhiniformes	Carcharhinidae	Carcharhinus	Carcharhinus albimarginatus
-12.9	136.75	Carcharhinus sorrah	Animalia	Chordata	Elasmobranchii	Carcharhiniformes	Carcharhinidae	Carcharhinus	Carcharhinus sorrah
-11.0333	132.667	Carcharhinus macloti	Animalia	Chordata	Elasmobranchii	Carcharhiniformes	Carcharhinidae	Carcharhinus	Carcharhinus macloti
-11.9833	136.65	Carcharhinus tilstoni	Animalia	Chordata	Elasmobranchii	Carcharhiniformes	Carcharhinidae	Carcharhinus	Carcharhinus tilstoni
-13.92	121.91	Carcharhinus amblyrhynchos	Animalia	Chordata	Elasmobranchii	Carcharhiniformes	Carcharhinidae	Carcharhinus	Carcharhinus amblyrhynchos
-12.0333	136.733	Carcharhinus sorrah	Animalia	Chordata	Elasmobranchii	Carcharhiniformes	Carcharhinidae	Carcharhinus	Carcharhinus sorrah
-11.4167	133.158	Himantura uarnak	Animalia	Chordata	Elasmobranchii	Myliobatiformes	Dasyatidae	Himantura	Himantura uarnak
-13.92	121.91	Carcharhinus amblyrhynchos	Animalia	Chordata	Elasmobranchii	Carcharhiniformes	Carcharhinidae	Carcharhinus	Carcharhinus amblyrhynchos
-8.27535	115.593	Neotrygon kuhlii	Animalia	Chordata	Elasmobranchii	Myliobatiformes	Dasyatidae	Neotrygon	Neotrygon kuhlii
-13.92	121.91	Carcharhinus amblyrhynchos	Animalia	Chordata	Elasmobranchii	Carcharhiniformes	Carcharhinidae	Carcharhinus	Carcharhinus amblyrhynchos
-14.4092	136.008	Neotrygon leylandi	Animalia	Chordata	Elasmobranchii	Myliobatiformes	Dasyatidae	Neotrygon	Neotrygon leylandi
-13.92	121.91	Carcharhinus amblyrhynchos	Animalia	Chordata	Elasmobranchii	Carcharhiniformes	Carcharhinidae	Carcharhinus	Carcharhinus amblyrhynchos
-12.7333	130.25	Carcharhinus tilstoni	Animalia	Chordata	Elasmobranchii	Carcharhiniformes	Carcharhinidae	Carcharhinus	Carcharhinus tilstoni
-13.7588	126.12	Galeocerdo cuvier	Animalia	Chordata	Elasmobranchii	Carcharhiniformes	Carcharhinidae	Galeocerdo	Galeocerdo cuvier
-11.1	131.9	Carcharhinus amboinensis	Animalia	Chordata	Elasmobranchii	Carcharhiniformes	Carcharhinidae	Carcharhinus	Carcharhinus amboinensis
-14.3342	136.07	Carcharhinus limbatus	Animalia	Chordata	Elasmobranchii	Carcharhiniformes	Carcharhinidae	Carcharhinus	Carcharhinus limbatus
-14.8172	121.459	Sinobatis bulbicauda	Animalia	Chordata	Elasmobranchii	Rajiformes	Anacanthobatidae	Sinobatis	Sinobatis bulbicauda
-11.9	136.75	Carcharhinus tilstoni	Animalia	Chordata	Elasmobranchii	Carcharhiniformes	Carcharhinidae	Carcharhinus	Carcharhinus tilstoni
-9.82611	137.975	Gymnura australis	Animalia	Chordata	Elasmobranchii	Myliobatiformes	Gymnuridae	Gymnura	Gymnura australis
12.9333	123.533	Rhincodon typus	Animalia	Chordata	Elasmobranchii	Orectolobiformes	Rhincodontidae	Rhincodon	Rhincodon typus
-11.55	133.317	Rhizoprionodon acutus	Animalia	Chordata	Elasmobranchii	Carcharhiniformes	Carcharhinidae	Rhizoprionodon	Rhizoprionodon acutus
-14	136.3	Carcharhinus tilstoni	Animalia	Chordata	Elasmobranchii	Carcharhiniformes	Carcharhinidae	Carcharhinus	Carcharhinus tilstoni
-14.3767	124.535	Carcharhinus coatesi	Animalia	Chordata	Elasmobranchii	Carcharhiniformes	Carcharhinidae	Carcharhinus	Carcharhinus coatesi
-13.4	136.467	Carcharhinus tilstoni	Animalia	Chordata	Elasmobranchii	Carcharhiniformes	Carcharhinidae	Carcharhinus	Carcharhinus tilstoni
12.9333	123.533	Rhincodon typus	Animalia	Chordata	Elasmobranchii	Orectolobiformes	Rhincodontidae	Rhincodon	Rhincodon typus
-14.04	121.8	Carcharhinus albimarginatus	Animalia	Chordata	Elasmobranchii	Carcharhiniformes	Carcharhinidae	Carcharhinus	Carcharhinus albimarginatus
-13.75	127.05	Carcharhinus sorrah	Animalia	Chordata	Elasmobranchii	Carcharhiniformes	Carcharhinidae	Carcharhinus	Carcharhinus sorrah
-13.92	121.91	Carcharhinus amblyrhynchos	Animalia	Chordata	Elasmobranchii	Carcharhiniformes	Carcharhinidae	Carcharhinus	Carcharhinus amblyrhynchos
-13.3667	136.483	Carcharhinus tilstoni	Animalia	Chordata	Elasmobranchii	Carcharhiniformes	Carcharhinidae	Carcharhinus	Carcharhinus tilstoni
-13.92	121.91	Carcharhinus amblyrhynchos	Animalia	Chordata	Elasmobranchii	Carcharhiniformes	Carcharhinidae	Carcharhinus	Carcharhinus amblyrhynchos
-12.1	136.983	Carcharhinus macloti	Animalia	Chordata	Elasmobranchii	Carcharhiniformes	Carcharhinidae	Carcharhinus	Carcharhinus macloti
-13.92	121.91	Carcharhinus amblyrhynchos	Animalia	Chordata	Elasmobranchii	Carcharhiniformes	Carcharhinidae	Carcharhinus	Carcharhinus amblyrhynchos
-13.92	121.91	Carcharhinus amblyrhynchos	Animalia	Chordata	Elasmobranchii	Carcharhiniformes	Carcharhinidae	Carcharhinus	Carcharhinus amblyrhynchos
-13.92	121.91	Carcharhinus amblyrhynchos	Animalia	Chordata	Elasmobranchii	Carcharhiniformes	Carcharhinidae	Carcharhinus	Carcharhinus amblyrhynchos
-11.0167	128.617	Neotrygon australiae	Animalia	Chordata	Elasmobranchii	Myliobatiformes	Dasyatidae	Neotrygon	Neotrygon australiae
4.1209	118.629	Paragaleus pectoralis	Animalia	Chordata	Elasmobranchii	Carcharhiniformes	Hemigaleidae	Paragaleus	Paragaleus pectoralis
-12.0333	136.717	Carcharhinus sorrah	Animalia	Chordata	Elasmobranchii	Carcharhiniformes	Carcharhinidae	Carcharhinus	Carcharhinus sorrah
-14.1833	136.367	Carcharhinus tilstoni	Animalia	Chordata	Elasmobranchii	Carcharhiniformes	Carcharhinidae	Carcharhinus	Carcharhinus tilstoni
-13.92	121.91	Carcharhinus amblyrhynchos	Animalia	Chordata	Elasmobranchii	Carcharhiniformes	Carcharhinidae	Carcharhinus	Carcharhinus amblyrhynchos
-14.1667	136.35	Carcharhinus dussumieri	Animalia	Chordata	Elasmobranchii	Carcharhiniformes	Carcharhinidae	Carcharhinus	Carcharhinus dussumieri
-12.7667	130.267	Carcharhinus sorrah	Animalia	Chordata	Elasmobranchii	Carcharhiniformes	Carcharhinidae	Carcharhinus	Carcharhinus sorrah
-14.3742	136.102	Carcharhinus limbatus	Animalia	Chordata	Elasmobranchii	Carcharhiniformes	Carcharhinidae	Carcharhinus	Carcharhinus limbatus
-12.45	130.833	Pristis clavata	Animalia	Chordata	Elasmobranchii	Rhinopristiformes	Pristidae	Pristis	Pristis clavata
-13.92	121.91	Carcharhinus amblyrhynchos	Animalia	Chordata	Elasmobranchii	Carcharhiniformes	Carcharhinidae	Carcharhinus	Carcharhinus amblyrhynchos
-12.2379	122.983	Aetobatus ocellatus	Animalia	Chordata	Elasmobranchii	Myliobatiformes	Myliobatidae	Aetobatus	Aetobatus ocellatus
-11	130.917	Carcharhinus macloti	Animalia	Chordata	Elasmobranchii	Carcharhiniformes	Carcharhinidae	Carcharhinus	Carcharhinus macloti
-12.0333	136.717	Carcharhinus sorrah	Animalia	Chordata	Elasmobranchii	Carcharhiniformes	Carcharhinidae	Carcharhinus	Carcharhinus sorrah
-13.0333	136.717	Maculabatis astra	Animalia	Chordata	Elasmobranchii	Myliobatiformes	Dasyatidae	Maculabatis	Maculabatis astra
7.67889	98.765	Taeniura lymma	Animalia	Chordata	Elasmobranchii	Myliobatiformes	Dasyatidae	Taeniura	Taeniura lymma
-11.95	136.717	Carcharhinus tilstoni	Animalia	Chordata	Elasmobranchii	Carcharhiniformes	Carcharhinidae	Carcharhinus	Carcharhinus tilstoni
5.67069	93.9558	Alopias superciliosus	Animalia	Chordata	Elasmobranchii	Lamniformes	Alopiidae	Alopias	Alopias superciliosus
-13.92	121.91	Carcharhinus amblyrhynchos	Animalia	Chordata	Elasmobranchii	Carcharhiniformes	Carcharhinidae	Carcharhinus	Carcharhinus amblyrhynchos
-13.92	121.91	Carcharhinus amblyrhynchos	Animalia	Chordata	Elasmobranchii	Carcharhiniformes	Carcharhinidae	Carcharhinus	Carcharhinus amblyrhynchos
-12.05	136.75	Carcharhinus sorrah	Animalia	Chordata	Elasmobranchii	Carcharhiniformes	Carcharhinidae	Carcharhinus	Carcharhinus sorrah
8.67112	123.306	Centrophorus moluccensis	Animalia	Chordata	Elasmobranchii	Squaliformes	Centrophoridae	Centrophorus	Centrophorus moluccensis
-13.92	121.91	Carcharhinus amblyrhynchos	Animalia	Chordata	Elasmobranchii	Carcharhiniformes	Carcharhinidae	Carcharhinus	Carcharhinus amblyrhynchos
-11.0333	130.3	Carcharhinus sorrah	Animalia	Chordata	Elasmobranchii	Carcharhiniformes	Carcharhinidae	Carcharhinus	Carcharhinus sorrah
12.9333	123.533	Rhincodon typus	Animalia	Chordata	Elasmobranchii	Orectolobiformes	Rhincodontidae	Rhincodon	Rhincodon typus
-12	136.783	Carcharhinus tilstoni	Animalia	Chordata	Elasmobranchii	Carcharhiniformes	Carcharhinidae	Carcharhinus	Carcharhinus tilstoni
-11.869	138.684	Gymnura australis	Animalia	Chordata	Elasmobranchii	Myliobatiformes	Gymnuridae	Gymnura	Gymnura australis
-12.0833	136.733	Carcharhinus tilstoni	Animalia	Chordata	Elasmobranchii	Carcharhiniformes	Carcharhinidae	Carcharhinus	Carcharhinus tilstoni
-12.9167	136.817	Carcharhinus sorrah	Animalia	Chordata	Elasmobranchii	Carcharhiniformes	Carcharhinidae	Carcharhinus	Carcharhinus sorrah
-11.5333	133.267	Carcharhinus tilstoni	Animalia	Chordata	Elasmobranchii	Carcharhiniformes	Carcharhinidae	Carcharhinus	Carcharhinus tilstoni
-13.92	121.91	Carcharhinus amblyrhynchos	Animalia	Chordata	Elasmobranchii	Carcharhiniformes	Carcharhinidae	Carcharhinus	Carcharhinus amblyrhynchos
-13.92	121.91	Carcharhinus amblyrhynchos	Animalia	Chordata	Elasmobranchii	Carcharhiniformes	Carcharhinidae	Carcharhinus	Carcharhinus amblyrhynchos
-12.25	129.25	Carcharhinus tilstoni	Animalia	Chordata	Elasmobranchii	Carcharhiniformes	Carcharhinidae	Carcharhinus	Carcharhinus tilstoni
-13.92	121.91	Carcharhinus amblyrhynchos	Animalia	Chordata	Elasmobranchii	Carcharhiniformes	Carcharhinidae	Carcharhinus	Carcharhinus amblyrhynchos
-13.85	126.7	Carcharhinus macloti	Animalia	Chordata	Elasmobranchii	Carcharhiniformes	Carcharhinidae	Carcharhinus	Carcharhinus macloti
-10.9833	130.283	Carcharhinus tilstoni	Animalia	Chordata	Elasmobranchii	Carcharhiniformes	Carcharhinidae	Carcharhinus	Carcharhinus tilstoni
-13.92	121.91	Carcharhinus amblyrhynchos	Animalia	Chordata	Elasmobranchii	Carcharhiniformes	Carcharhinidae	Carcharhinus	Carcharhinus amblyrhynchos
-11.05	132.683	Carcharhinus tilstoni	Animalia	Chordata	Elasmobranchii	Carcharhiniformes	Carcharhinidae	Carcharhinus	Carcharhinus tilstoni
12.9333	123.533	Rhincodon typus	Animalia	Chordata	Elasmobranchii	Orectolobiformes	Rhincodontidae	Rhincodon	Rhincodon typus
-11.5	122.5	Rhincodon typus	Animalia	Chordata	Elasmobranchii	Orectolobiformes	Rhincodontidae	Rhincodon	Rhincodon typus
-13.92	121.91	Carcharhinus amblyrhynchos	Animalia	Chordata	Elasmobranchii	Carcharhiniformes	Carcharhinidae	Carcharhinus	Carcharhinus amblyrhynchos
-12.0333	136.95	Carcharhinus tilstoni	Animalia	Chordata	Elasmobranchii	Carcharhiniformes	Carcharhinidae	Carcharhinus	Carcharhinus tilstoni
-10.9	136.667	Carcharhinus tilstoni	Animalia	Chordata	Elasmobranchii	Carcharhiniformes	Carcharhinidae	Carcharhinus	Carcharhinus tilstoni
-11.0667	132.25	Carcharhinus sorrah	Animalia	Chordata	Elasmobranchii	Carcharhiniformes	Carcharhinidae	Carcharhinus	Carcharhinus sorrah
-12.15	136.9	Carcharhinus tilstoni	Animalia	Chordata	Elasmobranchii	Carcharhiniformes	Carcharhinidae	Carcharhinus	Carcharhinus tilstoni
-14.04	121.8	Carcharhinus albimarginatus	Animalia	Chordata	Elasmobranchii	Carcharhiniformes	Carcharhinidae	Carcharhinus	Carcharhinus albimarginatus
-13.92	121.91	Carcharhinus amblyrhynchos	Animalia	Chordata	Elasmobranchii	Carcharhiniformes	Carcharhinidae	Carcharhinus	Carcharhinus amblyrhynchos
-12.75	130.25	Carcharhinus fitzroyensis	Animalia	Chordata	Elasmobranchii	Carcharhiniformes	Carcharhinidae	Carcharhinus	Carcharhinus fitzroyensis
-11.0333	132.7	Carcharhinus sorrah	Animalia	Chordata	Elasmobranchii	Carcharhiniformes	Carcharhinidae	Carcharhinus	Carcharhinus sorrah
-13.92	121.91	Carcharhinus amblyrhynchos	Animalia	Chordata	Elasmobranchii	Carcharhiniformes	Carcharhinidae	Carcharhinus	Carcharhinus amblyrhynchos
-11.2667	132.8	Carcharhinus tilstoni	Animalia	Chordata	Elasmobranchii	Carcharhiniformes	Carcharhinidae	Carcharhinus	Carcharhinus tilstoni
-14.04	121.8	Triaenodon obesus	Animalia	Chordata	Elasmobranchii	Carcharhiniformes	Carcharhinidae	Triaenodon	Triaenodon obesus
-14.2172	137.25	Pristis zijsron	Animalia	Chordata	Elasmobranchii	Rhinopristiformes	Pristidae	Pristis	Pristis zijsron
-6.079	106.837	Taeniura lymma	Animalia	Chordata	Elasmobranchii	Myliobatiformes	Dasyatidae	Taeniura	Taeniura lymma
-13.2217	136.743	Chiloscyllium punctatum	Animalia	Chordata	Elasmobranchii	Orectolobiformes	Hemiscylliidae	Chiloscyllium	Chiloscyllium punctatum
-13.92	121.91	Carcharhinus amblyrhynchos	Animalia	Chordata	Elasmobranchii	Carcharhiniformes	Carcharhinidae	Carcharhinus	Carcharhinus amblyrhynchos
-12.7	136.833	Carcharhinus tilstoni	Animalia	Chordata	Elasmobranchii	Carcharhiniformes	Carcharhinidae	Carcharhinus	Carcharhinus tilstoni
12.9297	123.531	Rhincodon typus	Animalia	Chordata	Elasmobranchii	Orectolobiformes	Rhincodontidae	Rhincodon	Rhincodon typus
-13.92	121.91	Carcharhinus amblyrhynchos	Animalia	Chordata	Elasmobranchii	Carcharhiniformes	Carcharhinidae	Carcharhinus	Carcharhinus amblyrhynchos
-10.9833	132.5	Carcharhinus tilstoni	Animalia	Chordata	Elasmobranchii	Carcharhiniformes	Carcharhinidae	Carcharhinus	Carcharhinus tilstoni
-11.1167	130.25	Carcharhinus macloti	Animalia	Chordata	Elasmobranchii	Carcharhiniformes	Carcharhinidae	Carcharhinus	Carcharhinus macloti
-13.92	121.91	Carcharhinus amblyrhynchos	Animalia	Chordata	Elasmobranchii	Carcharhiniformes	Carcharhinidae	Carcharhinus	Carcharhinus amblyrhynchos
-13.3667	136.5	Carcharhinus sorrah	Animalia	Chordata	Elasmobranchii	Carcharhiniformes	Carcharhinidae	Carcharhinus	Carcharhinus sorrah
-13.7833	126.667	Carcharhinus macloti	Animalia	Chordata	Elasmobranchii	Carcharhiniformes	Carcharhinidae	Carcharhinus	Carcharhinus macloti
-13.425	139.967	Rhizoprionodon acutus	Animalia	Chordata	Elasmobranchii	Carcharhiniformes	Carcharhinidae	Rhizoprionodon	Rhizoprionodon acutus
-13.92	121.91	Carcharhinus amblyrhynchos	Animalia	Chordata	Elasmobranchii	Carcharhiniformes	Carcharhinidae	Carcharhinus	Carcharhinus amblyrhynchos
-13.92	121.91	Carcharhinus amblyrhynchos	Animalia	Chordata	Elasmobranchii	Carcharhiniformes	Carcharhinidae	Carcharhinus	Carcharhinus amblyrhynchos
-11.4667	133.233	Carcharhinus tilstoni	Animalia	Chordata	Elasmobranchii	Carcharhiniformes	Carcharhinidae	Carcharhinus	Carcharhinus tilstoni
-11.2833	132.8	Carcharhinus sorrah	Animalia	Chordata	Elasmobranchii	Carcharhiniformes	Carcharhinidae	Carcharhinus	Carcharhinus sorrah
-10.6	132.783	Carcharhinus coatesi	Animalia	Chordata	Elasmobranchii	Carcharhiniformes	Carcharhinidae	Carcharhinus	Carcharhinus coatesi
-13.5175	136.417	Carcharhinus coatesi	Animalia	Chordata	Elasmobranchii	Carcharhiniformes	Carcharhinidae	Carcharhinus	Carcharhinus coatesi
-12.1167	137.033	Carcharhinus sorrah	Animalia	Chordata	Elasmobranchii	Carcharhiniformes	Carcharhinidae	Carcharhinus	Carcharhinus sorrah
-10.0833	137.75	Carcharhinus tilstoni	Animalia	Chordata	Elasmobranchii	Carcharhiniformes	Carcharhinidae	Carcharhinus	Carcharhinus tilstoni
-14.04	121.8	Triaenodon obesus	Animalia	Chordata	Elasmobranchii	Carcharhiniformes	Carcharhinidae	Triaenodon	Triaenodon obesus
-13.92	121.91	Carcharhinus amblyrhynchos	Animalia	Chordata	Elasmobranchii	Carcharhiniformes	Carcharhinidae	Carcharhinus	Carcharhinus amblyrhynchos
-11.0333	131.033	Carcharhinus macloti	Animalia	Chordata	Elasmobranchii	Carcharhiniformes	Carcharhinidae	Carcharhinus	Carcharhinus macloti
-10.9233	130.287	Maculabatis astra	Animalia	Chordata	Elasmobranchii	Myliobatiformes	Dasyatidae	Maculabatis	Maculabatis astra
-11.0667	129.95	Carcharhinus tilstoni	Animalia	Chordata	Elasmobranchii	Carcharhiniformes	Carcharhinidae	Carcharhinus	Carcharhinus tilstoni
-12.1667	136.95	Carcharhinus tilstoni	Animalia	Chordata	Elasmobranchii	Carcharhiniformes	Carcharhinidae	Carcharhinus	Carcharhinus tilstoni
-14.04	121.8	Carcharhinus albimarginatus	Animalia	Chordata	Elasmobranchii	Carcharhiniformes	Carcharhinidae	Carcharhinus	Carcharhinus albimarginatus
-13.92	121.91	Carcharhinus amblyrhynchos	Animalia	Chordata	Elasmobranchii	Carcharhiniformes	Carcharhinidae	Carcharhinus	Carcharhinus amblyrhynchos
-12.0333	136.733	Carcharhinus tilstoni	Animalia	Chordata	Elasmobranchii	Carcharhiniformes	Carcharhinidae	Carcharhinus	Carcharhinus tilstoni
-11.15	131.85	Rhizoprionodon taylori	Animalia	Chordata	Elasmobranchii	Carcharhiniformes	Carcharhinidae	Rhizoprionodon	Rhizoprionodon taylori
-14.1833	136.333	Carcharhinus tilstoni	Animalia	Chordata	Elasmobranchii	Carcharhiniformes	Carcharhinidae	Carcharhinus	Carcharhinus tilstoni
-13.92	121.91	Carcharhinus albimarginatus	Animalia	Chordata	Elasmobranchii	Carcharhiniformes	Carcharhinidae	Carcharhinus	Carcharhinus albimarginatus
-14.04	121.8	Carcharhinus albimarginatus	Animalia	Chordata	Elasmobranchii	Carcharhiniformes	Carcharhinidae	Carcharhinus	Carcharhinus albimarginatus
9.60217	138.126	Carcharhinus melanopterus	Animalia	Chordata	Elasmobranchii	Carcharhiniformes	Carcharhinidae	Carcharhinus	Carcharhinus melanopterus
12.5	112.5	Narcine timlei	Animalia	Chordata	Elasmobranchii	Torpediniformes	Narcinidae	Narcine	Narcine timlei
-12.15	136.917	Carcharhinus tilstoni	Animalia	Chordata	Elasmobranchii	Carcharhiniformes	Carcharhinidae	Carcharhinus	Carcharhinus tilstoni
5.78805	93.9558	Carcharhinus obscurus	Animalia	Chordata	Elasmobranchii	Carcharhiniformes	Carcharhinidae	Carcharhinus	Carcharhinus obscurus
-11.2833	132.8	Carcharhinus tilstoni	Animalia	Chordata	Elasmobranchii	Carcharhiniformes	Carcharhinidae	Carcharhinus	Carcharhinus tilstoni
5.41925	94.2515	Sphyrna lewini	Animalia	Chordata	Elasmobranchii	Carcharhiniformes	Sphyrnidae	Sphyrna	Sphyrna lewini
-13.92	121.91	Carcharhinus amblyrhynchos	Animalia	Chordata	Elasmobranchii	Carcharhiniformes	Carcharhinidae	Carcharhinus	Carcharhinus amblyrhynchos
-11.1167	130.25	Carcharhinus macloti	Animalia	Chordata	Elasmobranchii	Carcharhiniformes	Carcharhinidae	Carcharhinus	Carcharhinus macloti
-14.2967	136.062	Maculabatis astra	Animalia	Chordata	Elasmobranchii	Myliobatiformes	Dasyatidae	Maculabatis	Maculabatis astra
-14.4833	135.938	Rhizoprionodon acutus	Animalia	Chordata	Elasmobranchii	Carcharhiniformes	Carcharhinidae	Rhizoprionodon	Rhizoprionodon acutus
-13.92	121.91	Carcharhinus amblyrhynchos	Animalia	Chordata	Elasmobranchii	Carcharhiniformes	Carcharhinidae	Carcharhinus	Carcharhinus amblyrhynchos
12.9333	123.533	Rhincodon typus	Animalia	Chordata	Elasmobranchii	Orectolobiformes	Rhincodontidae	Rhincodon	Rhincodon typus
-11.7167	139.983	Carcharhinus tilstoni	Animalia	Chordata	Elasmobranchii	Carcharhiniformes	Carcharhinidae	Carcharhinus	Carcharhinus tilstoni
8.63146	123.299	Heptranchias perlo	Animalia	Chordata	Elasmobranchii	Hexanchiformes	Hexanchidae	Heptranchias	Heptranchias perlo
-13.0833	136.633	Carcharhinus sorrah	Animalia	Chordata	Elasmobranchii	Carcharhiniformes	Carcharhinidae	Carcharhinus	Carcharhinus sorrah
-12.85	130.25	Rhizoprionodon taylori	Animalia	Chordata	Elasmobranchii	Carcharhiniformes	Carcharhinidae	Rhizoprionodon	Rhizoprionodon taylori
-11.4833	133.233	Carcharhinus macloti	Animalia	Chordata	Elasmobranchii	Carcharhiniformes	Carcharhinidae	Carcharhinus	Carcharhinus macloti
-12.45	136.983	Carcharhinus tilstoni	Animalia	Chordata	Elasmobranchii	Carcharhiniformes	Carcharhinidae	Carcharhinus	Carcharhinus tilstoni
-6	106.75	Chaenogaleus macrostoma	Animalia	Chordata	Elasmobranchii	Carcharhiniformes	Hemigaleidae	Chaenogaleus	Chaenogaleus macrostoma
-13.92	121.91	Carcharhinus amblyrhynchos	Animalia	Chordata	Elasmobranchii	Carcharhiniformes	Carcharhinidae	Carcharhinus	Carcharhinus amblyrhynchos
-11.0333	132.667	Carcharhinus macloti	Animalia	Chordata	Elasmobranchii	Carcharhiniformes	Carcharhinidae	Carcharhinus	Carcharhinus macloti
5.41923	94.0672	Alopias superciliosus	Animalia	Chordata	Elasmobranchii	Lamniformes	Alopiidae	Alopias	Alopias superciliosus
-13.92	121.91	Carcharhinus amblyrhynchos	Animalia	Chordata	Elasmobranchii	Carcharhiniformes	Carcharhinidae	Carcharhinus	Carcharhinus amblyrhynchos
-13.92	121.91	Carcharhinus amblyrhynchos	Animalia	Chordata	Elasmobranchii	Carcharhiniformes	Carcharhinidae	Carcharhinus	Carcharhinus amblyrhynchos
-11.95	139.975	Himantura uarnak	Animalia	Chordata	Elasmobranchii	Myliobatiformes	Dasyatidae	Himantura	Himantura uarnak
-13.92	121.91	Carcharhinus amblyrhynchos	Animalia	Chordata	Elasmobranchii	Carcharhiniformes	Carcharhinidae	Carcharhinus	Carcharhinus amblyrhynchos
12.9333	123.533	Rhincodon typus	Animalia	Chordata	Elasmobranchii	Orectolobiformes	Rhincodontidae	Rhincodon	Rhincodon typus
-11.0333	136.667	Carcharhinus tilstoni	Animalia	Chordata	Elasmobranchii	Carcharhiniformes	Carcharhinidae	Carcharhinus	Carcharhinus tilstoni
-10.9	137.267	Carcharhinus tilstoni	Animalia	Chordata	Elasmobranchii	Carcharhiniformes	Carcharhinidae	Carcharhinus	Carcharhinus tilstoni
-13.8333	126.717	Carcharhinus tilstoni	Animalia	Chordata	Elasmobranchii	Carcharhiniformes	Carcharhinidae	Carcharhinus	Carcharhinus tilstoni
-12.1667	136.917	Carcharhinus sorrah	Animalia	Chordata	Elasmobranchii	Carcharhiniformes	Carcharhinidae	Carcharhinus	Carcharhinus sorrah
-13.92	121.91	Carcharhinus amblyrhynchos	Animalia	Chordata	Elasmobranchii	Carcharhiniformes	Carcharhinidae	Carcharhinus	Carcharhinus amblyrhynchos
-13.3333	130.05	Carcharhinus sorrah	Animalia	Chordata	Elasmobranchii	Carcharhiniformes	Carcharhinidae	Carcharhinus	Carcharhinus sorrah
-11.4167	135.667	Carcharhinus sorrah	Animalia	Chordata	Elasmobranchii	Carcharhiniformes	Carcharhinidae	Carcharhinus	Carcharhinus sorrah
-13.7333	126.7	Carcharhinus amblyrhynchoides	Animalia	Chordata	Elasmobranchii	Carcharhiniformes	Carcharhinidae	Carcharhinus	Carcharhinus amblyrhynchoides
-14.2333	124.475	Gymnura australis	Animalia	Chordata	Elasmobranchii	Myliobatiformes	Gymnuridae	Gymnura	Gymnura australis
-13.92	121.91	Carcharhinus amblyrhynchos	Animalia	Chordata	Elasmobranchii	Carcharhiniformes	Carcharhinidae	Carcharhinus	Carcharhinus amblyrhynchos
4.10327	118.634	Carcharhinus amblyrhynchos	Animalia	Chordata	Elasmobranchii	Carcharhiniformes	Carcharhinidae	Carcharhinus	Carcharhinus amblyrhynchos
-9.55861	137.717	Gymnura australis	Animalia	Chordata	Elasmobranchii	Myliobatiformes	Gymnuridae	Gymnura	Gymnura australis
-12.1667	136.917	Carcharhinus sorrah	Animalia	Chordata	Elasmobranchii	Carcharhiniformes	Carcharhinidae	Carcharhinus	Carcharhinus sorrah
-10.2333	137.817	Urogymnus granulatus	Animalia	Chordata	Elasmobranchii	Myliobatiformes	Dasyatidae	Urogymnus	Urogymnus granulatus
-13.3833	136.433	Carcharhinus tilstoni	Animalia	Chordata	Elasmobranchii	Carcharhiniformes	Carcharhinidae	Carcharhinus	Carcharhinus tilstoni
-12	136.767	Carcharhinus sorrah	Animalia	Chordata	Elasmobranchii	Carcharhiniformes	Carcharhinidae	Carcharhinus	Carcharhinus sorrah
-13.92	121.91	Carcharhinus amblyrhynchos	Animalia	Chordata	Elasmobranchii	Carcharhiniformes	Carcharhinidae	Carcharhinus	Carcharhinus amblyrhynchos
-13.92	121.91	Carcharhinus albimarginatus	Animalia	Chordata	Elasmobranchii	Carcharhiniformes	Carcharhinidae	Carcharhinus	Carcharhinus albimarginatus
-1.5	130.233	Chiloscyllium punctatum	Animalia	Chordata	Elasmobranchii	Orectolobiformes	Hemiscylliidae	Chiloscyllium	Chiloscyllium punctatum
5.36891	94.1175	Alopias vulpinus	Animalia	Chordata	Elasmobranchii	Lamniformes	Alopiidae	Alopias	Alopias vulpinus
9.83333	99.8167	Carcharhinus sorrah	Animalia	Chordata	Elasmobranchii	Carcharhiniformes	Carcharhinidae	Carcharhinus	Carcharhinus sorrah
-14.04	121.8	Triaenodon obesus	Animalia	Chordata	Elasmobranchii	Carcharhiniformes	Carcharhinidae	Triaenodon	Triaenodon obesus
-10.5117	138.705	Gymnura australis	Animalia	Chordata	Elasmobranchii	Myliobatiformes	Gymnuridae	Gymnura	Gymnura australis
-14.04	121.8	Triaenodon obesus	Animalia	Chordata	Elasmobranchii	Carcharhiniformes	Carcharhinidae	Triaenodon	Triaenodon obesus
-13.5383	136.327	Carcharhinus coatesi	Animalia	Chordata	Elasmobranchii	Carcharhiniformes	Carcharhinidae	Carcharhinus	Carcharhinus coatesi
-12.0333	136.75	Carcharhinus tilstoni	Animalia	Chordata	Elasmobranchii	Carcharhiniformes	Carcharhinidae	Carcharhinus	Carcharhinus tilstoni
-10.8333	131.117	Carcharhinus coatesi	Animalia	Chordata	Elasmobranchii	Carcharhiniformes	Carcharhinidae	Carcharhinus	Carcharhinus coatesi
-13.92	121.91	Carcharhinus albimarginatus	Animalia	Chordata	Elasmobranchii	Carcharhiniformes	Carcharhinidae	Carcharhinus	Carcharhinus albimarginatus
-6.39	111.01	Carcharhinus sorrah	Animalia	Chordata	Elasmobranchii	Carcharhiniformes	Carcharhinidae	Carcharhinus	Carcharhinus sorrah
-12.7167	136.833	Carcharhinus tilstoni	Animalia	Chordata	Elasmobranchii	Carcharhiniformes	Carcharhinidae	Carcharhinus	Carcharhinus tilstoni
-10.65	132.767	Carcharhinus tilstoni	Animalia	Chordata	Elasmobranchii	Carcharhiniformes	Carcharhinidae	Carcharhinus	Carcharhinus tilstoni
-11.0667	132.25	Carcharhinus tilstoni	Animalia	Chordata	Elasmobranchii	Carcharhiniformes	Carcharhinidae	Carcharhinus	Carcharhinus tilstoni
-13.92	121.91	Carcharhinus amblyrhynchos	Animalia	Chordata	Elasmobranchii	Carcharhiniformes	Carcharhinidae	Carcharhinus	Carcharhinus amblyrhynchos
5.78805	93.9558	Alopias vulpinus	Animalia	Chordata	Elasmobranchii	Lamniformes	Alopiidae	Alopias	Alopias vulpinus
10.1118	99.8147	Rhincodon typus	Animalia	Chordata	Elasmobranchii	Orectolobiformes	Rhincodontidae	Rhincodon	Rhincodon typus
-13.2833	128.35	Aetomylaeus caeruleofasciatus	Animalia	Chordata	Elasmobranchii	Myliobatiformes	Myliobatidae	Aetomylaeus	Aetomylaeus caeruleofasciatus
-11.9	124.56	Carcharhinus sorrah	Animalia	Chordata	Elasmobranchii	Carcharhiniformes	Carcharhinidae	Carcharhinus	Carcharhinus sorrah
-13.91	121.91	Carcharhinus albimarginatus	Animalia	Chordata	Elasmobranchii	Carcharhiniformes	Carcharhinidae	Carcharhinus	Carcharhinus albimarginatus
-12.9167	136.817	Carcharhinus sorrah	Animalia	Chordata	Elasmobranchii	Carcharhiniformes	Carcharhinidae	Carcharhinus	Carcharhinus sorrah
-12.15	136.9	Carcharhinus sorrah	Animalia	Chordata	Elasmobranchii	Carcharhiniformes	Carcharhinidae	Carcharhinus	Carcharhinus sorrah
-14.0667	136.333	Carcharhinus tilstoni	Animalia	Chordata	Elasmobranchii	Carcharhiniformes	Carcharhinidae	Carcharhinus	Carcharhinus tilstoni
-10.9833	130.283	Carcharhinus tilstoni	Animalia	Chordata	Elasmobranchii	Carcharhiniformes	Carcharhinidae	Carcharhinus	Carcharhinus tilstoni
-11.4667	136.317	Aetobatus ocellatus	Animalia	Chordata	Elasmobranchii	Myliobatiformes	Myliobatidae	Aetobatus	Aetobatus ocellatus
-11.8	129.967	Galeocerdo cuvier	Animalia	Chordata	Elasmobranchii	Carcharhiniformes	Carcharhinidae	Galeocerdo	Galeocerdo cuvier
-13.96	121.95	Carcharhinus amblyrhynchos	Animalia	Chordata	Elasmobranchii	Carcharhiniformes	Carcharhinidae	Carcharhinus	Carcharhinus amblyrhynchos
-13.92	121.91	Carcharhinus amblyrhynchos	Animalia	Chordata	Elasmobranchii	Carcharhiniformes	Carcharhinidae	Carcharhinus	Carcharhinus amblyrhynchos
-14.4358	136.416	Carcharhinus sorrah	Animalia	Chordata	Elasmobranchii	Carcharhiniformes	Carcharhinidae	Carcharhinus	Carcharhinus sorrah
-13.92	121.91	Carcharhinus amblyrhynchos	Animalia	Chordata	Elasmobranchii	Carcharhiniformes	Carcharhinidae	Carcharhinus	Carcharhinus amblyrhynchos
-13.92	121.91	Carcharhinus amblyrhynchos	Animalia	Chordata	Elasmobranchii	Carcharhiniformes	Carcharhinidae	Carcharhinus	Carcharhinus amblyrhynchos
-10.8833	136.683	Carcharhinus sorrah	Animalia	Chordata	Elasmobranchii	Carcharhiniformes	Carcharhinidae	Carcharhinus	Carcharhinus sorrah
-11.45	133.283	Sphyrna lewini	Animalia	Chordata	Elasmobranchii	Carcharhiniformes	Sphyrnidae	Sphyrna	Sphyrna lewini
-13.92	121.91	Carcharhinus amblyrhynchos	Animalia	Chordata	Elasmobranchii	Carcharhiniformes	Carcharhinidae	Carcharhinus	Carcharhinus amblyrhynchos
11.85	100.3	Himantura uarnak	Animalia	Chordata	Elasmobranchii	Myliobatiformes	Dasyatidae	Himantura	Himantura uarnak
-14.2567	136.126	Carcharhinus coatesi	Animalia	Chordata	Elasmobranchii	Carcharhiniformes	Carcharhinidae	Carcharhinus	Carcharhinus coatesi
-12.081	132.557	Chiloscyllium punctatum	Animalia	Chordata	Elasmobranchii	Orectolobiformes	Hemiscylliidae	Chiloscyllium	Chiloscyllium punctatum
-13.25	137.25	Carcharhinus tilstoni	Animalia	Chordata	Elasmobranchii	Carcharhiniformes	Carcharhinidae	Carcharhinus	Carcharhinus tilstoni
-13.92	121.91	Carcharhinus amblyrhynchos	Animalia	Chordata	Elasmobranchii	Carcharhiniformes	Carcharhinidae	Carcharhinus	Carcharhinus amblyrhynchos
-13.92	121.91	Carcharhinus amblyrhynchos	Animalia	Chordata	Elasmobranchii	Carcharhiniformes	Carcharhinidae	Carcharhinus	Carcharhinus amblyrhynchos
-11.0333	136.683	Carcharhinus sorrah	Animalia	Chordata	Elasmobranchii	Carcharhiniformes	Carcharhinidae	Carcharhinus	Carcharhinus sorrah
-13.92	121.91	Carcharhinus amblyrhynchos	Animalia	Chordata	Elasmobranchii	Carcharhiniformes	Carcharhinidae	Carcharhinus	Carcharhinus amblyrhynchos
-12.6167	139	Carcharhinus sorrah	Animalia	Chordata	Elasmobranchii	Carcharhiniformes	Carcharhinidae	Carcharhinus	Carcharhinus sorrah
4.9054	93.4863	Alopias superciliosus	Animalia	Chordata	Elasmobranchii	Lamniformes	Alopiidae	Alopias	Alopias superciliosus
-14.04	121.8	Triaenodon obesus	Animalia	Chordata	Elasmobranchii	Carcharhiniformes	Carcharhinidae	Triaenodon	Triaenodon obesus
-12.6333	136.833	Carcharhinus coatesi	Animalia	Chordata	Elasmobranchii	Carcharhiniformes	Carcharhinidae	Carcharhinus	Carcharhinus coatesi
-14.1625	136.159	Neotrygon leylandi	Animalia	Chordata	Elasmobranchii	Myliobatiformes	Dasyatidae	Neotrygon	Neotrygon leylandi
12.9333	123.533	Rhincodon typus	Animalia	Chordata	Elasmobranchii	Orectolobiformes	Rhincodontidae	Rhincodon	Rhincodon typus
-11.0083	132.05	Rhizoprionodon acutus	Animalia	Chordata	Elasmobranchii	Carcharhiniformes	Carcharhinidae	Rhizoprionodon	Rhizoprionodon acutus
-13.92	121.91	Carcharhinus amblyrhynchos	Animalia	Chordata	Elasmobranchii	Carcharhiniformes	Carcharhinidae	Carcharhinus	Carcharhinus amblyrhynchos
9.43091	124.807	Mobula mobular	Animalia	Chordata	Elasmobranchii	Myliobatiformes	Myliobatidae	Mobula	Mobula mobular
-13.7833	126.667	Carcharhinus macloti	Animalia	Chordata	Elasmobranchii	Carcharhiniformes	Carcharhinidae	Carcharhinus	Carcharhinus macloti
12.1	101.183	Pateobatis jenkinsii	Animalia	Chordata	Elasmobranchii	Myliobatiformes	Dasyatidae	Pateobatis	Pateobatis jenkinsii
-11.0667	136.3	Carcharhinus sorrah	Animalia	Chordata	Elasmobranchii	Carcharhiniformes	Carcharhinidae	Carcharhinus	Carcharhinus sorrah
-11.1833	137.233	Carcharhinus coatesi	Animalia	Chordata	Elasmobranchii	Carcharhiniformes	Carcharhinidae	Carcharhinus	Carcharhinus coatesi
-11.1167	131.9	Carcharhinus sorrah	Animalia	Chordata	Elasmobranchii	Carcharhiniformes	Carcharhinidae	Carcharhinus	Carcharhinus sorrah
-11.4454	126.95	Sphyrna lewini	Animalia	Chordata	Elasmobranchii	Carcharhiniformes	Sphyrnidae	Sphyrna	Sphyrna lewini
-13.9333	136.3	Carcharhinus tilstoni	Animalia	Chordata	Elasmobranchii	Carcharhiniformes	Carcharhinidae	Carcharhinus	Carcharhinus tilstoni
-12.9167	136.817	Carcharhinus sorrah	Animalia	Chordata	Elasmobranchii	Carcharhiniformes	Carcharhinidae	Carcharhinus	Carcharhinus sorrah
12.9333	123.533	Rhincodon typus	Animalia	Chordata	Elasmobranchii	Orectolobiformes	Rhincodontidae	Rhincodon	Rhincodon typus
-12	136.75	Rhizoprionodon acutus	Animalia	Chordata	Elasmobranchii	Carcharhiniformes	Carcharhinidae	Rhizoprionodon	Rhizoprionodon acutus
-13.92	121.91	Carcharhinus amblyrhynchos	Animalia	Chordata	Elasmobranchii	Carcharhiniformes	Carcharhinidae	Carcharhinus	Carcharhinus amblyrhynchos
-13.95	136.317	Carcharhinus sorrah	Animalia	Chordata	Elasmobranchii	Carcharhiniformes	Carcharhinidae	Carcharhinus	Carcharhinus sorrah
-13.92	121.91	Carcharhinus amblyrhynchos	Animalia	Chordata	Elasmobranchii	Carcharhiniformes	Carcharhinidae	Carcharhinus	Carcharhinus amblyrhynchos
-13.92	121.91	Carcharhinus amblyrhynchos	Animalia	Chordata	Elasmobranchii	Carcharhiniformes	Carcharhinidae	Carcharhinus	Carcharhinus amblyrhynchos
-8.05	110.083	Himantura leoparda	Animalia	Chordata	Elasmobranchii	Myliobatiformes	Dasyatidae	Himantura	Himantura leoparda
-10.005	137.687	Sphyrna lewini	Animalia	Chordata	Elasmobranchii	Carcharhiniformes	Sphyrnidae	Sphyrna	Sphyrna lewini
7.5211	134.415	Triaenodon obesus	Animalia	Chordata	Elasmobranchii	Carcharhiniformes	Carcharhinidae	Triaenodon	Triaenodon obesus
-13.92	121.91	Carcharhinus amblyrhynchos	Animalia	Chordata	Elasmobranchii	Carcharhiniformes	Carcharhinidae	Carcharhinus	Carcharhinus amblyrhynchos
-11.3247	132.174	Pristis zijsron	Animalia	Chordata	Elasmobranchii	Rhinopristiformes	Pristidae	Pristis	Pristis zijsron
-11.5	133.25	Carcharhinus sorrah	Animalia	Chordata	Elasmobranchii	Carcharhiniformes	Carcharhinidae	Carcharhinus	Carcharhinus sorrah
-11.7333	136.333	Carcharhinus tilstoni	Animalia	Chordata	Elasmobranchii	Carcharhiniformes	Carcharhinidae	Carcharhinus	Carcharhinus tilstoni
-9.78333	136.383	Maculabatis astra	Animalia	Chordata	Elasmobranchii	Myliobatiformes	Dasyatidae	Maculabatis	Maculabatis astra
-13.92	121.91	Carcharhinus albimarginatus	Animalia	Chordata	Elasmobranchii	Carcharhiniformes	Carcharhinidae	Carcharhinus	Carcharhinus albimarginatus
-13.92	121.91	Carcharhinus amblyrhynchos	Animalia	Chordata	Elasmobranchii	Carcharhiniformes	Carcharhinidae	Carcharhinus	Carcharhinus amblyrhynchos
-12.7	136.833	Carcharhinus tilstoni	Animalia	Chordata	Elasmobranchii	Carcharhiniformes	Carcharhinidae	Carcharhinus	Carcharhinus tilstoni
-10.2333	137.117	Carcharhinus sorrah	Animalia	Chordata	Elasmobranchii	Carcharhiniformes	Carcharhinidae	Carcharhinus	Carcharhinus sorrah
-10.1333	136.967	Carcharhinus tilstoni	Animalia	Chordata	Elasmobranchii	Carcharhiniformes	Carcharhinidae	Carcharhinus	Carcharhinus tilstoni
-13.92	121.91	Carcharhinus amblyrhynchos	Animalia	Chordata	Elasmobranchii	Carcharhiniformes	Carcharhinidae	Carcharhinus	Carcharhinus amblyrhynchos
-13.92	121.91	Carcharhinus amblyrhynchos	Animalia	Chordata	Elasmobranchii	Carcharhiniformes	Carcharhinidae	Carcharhinus	Carcharhinus amblyrhynchos
-11.7	136.317	Himantura uarnak	Animalia	Chordata	Elasmobranchii	Myliobatiformes	Dasyatidae	Himantura	Himantura uarnak
-12.1667	136.95	Carcharhinus tilstoni	Animalia	Chordata	Elasmobranchii	Carcharhiniformes	Carcharhinidae	Carcharhinus	Carcharhinus tilstoni
-13.92	121.91	Carcharhinus amblyrhynchos	Animalia	Chordata	Elasmobranchii	Carcharhiniformes	Carcharhinidae	Carcharhinus	Carcharhinus amblyrhynchos
-11.0667	132.2	Carcharhinus tilstoni	Animalia	Chordata	Elasmobranchii	Carcharhiniformes	Carcharhinidae	Carcharhinus	Carcharhinus tilstoni
5.41917	94.1509	Carcharhinus limbatus	Animalia	Chordata	Elasmobranchii	Carcharhiniformes	Carcharhinidae	Carcharhinus	Carcharhinus limbatus
-13.93	121.9	Carcharhinus amblyrhynchos	Animalia	Chordata	Elasmobranchii	Carcharhiniformes	Carcharhinidae	Carcharhinus	Carcharhinus amblyrhynchos
-12.0333	136.733	Carcharhinus tilstoni	Animalia	Chordata	Elasmobranchii	Carcharhiniformes	Carcharhinidae	Carcharhinus	Carcharhinus tilstoni
-11.0333	130.317	Carcharhinus sorrah	Animalia	Chordata	Elasmobranchii	Carcharhiniformes	Carcharhinidae	Carcharhinus	Carcharhinus sorrah
-3.21077	134.948	Rhincodon typus	Animalia	Chordata	Elasmobranchii	Orectolobiformes	Rhincodontidae	Rhincodon	Rhincodon typus
12.9	123.533	Rhincodon typus	Animalia	Chordata	Elasmobranchii	Orectolobiformes	Rhincodontidae	Rhincodon	Rhincodon typus
-12.7833	130.2	Carcharhinus sorrah	Animalia	Chordata	Elasmobranchii	Carcharhiniformes	Carcharhinidae	Carcharhinus	Carcharhinus sorrah
-10.2333	137.2	Carcharhinus sorrah	Animalia	Chordata	Elasmobranchii	Carcharhiniformes	Carcharhinidae	Carcharhinus	Carcharhinus sorrah
-12.6333	136.833	Rhizoprionodon acutus	Animalia	Chordata	Elasmobranchii	Carcharhiniformes	Carcharhinidae	Rhizoprionodon	Rhizoprionodon acutus
-11.4333	135.2	Carcharhinus melanopterus	Animalia	Chordata	Elasmobranchii	Carcharhiniformes	Carcharhinidae	Carcharhinus	Carcharhinus melanopterus
-13.92	121.91	Carcharhinus amblyrhynchos	Animalia	Chordata	Elasmobranchii	Carcharhiniformes	Carcharhinidae	Carcharhinus	Carcharhinus amblyrhynchos
-14.04	121.8	Carcharhinus albimarginatus	Animalia	Chordata	Elasmobranchii	Carcharhiniformes	Carcharhinidae	Carcharhinus	Carcharhinus albimarginatus
-14.5	116.5	Rhincodon typus	Animalia	Chordata	Elasmobranchii	Orectolobiformes	Rhincodontidae	Rhincodon	Rhincodon typus
-13.92	121.91	Carcharhinus amblyrhynchos	Animalia	Chordata	Elasmobranchii	Carcharhiniformes	Carcharhinidae	Carcharhinus	Carcharhinus amblyrhynchos
-14.0667	136.333	Carcharhinus sorrah	Animalia	Chordata	Elasmobranchii	Carcharhiniformes	Carcharhinidae	Carcharhinus	Carcharhinus sorrah
-13.92	121.91	Carcharhinus amblyrhynchos	Animalia	Chordata	Elasmobranchii	Carcharhiniformes	Carcharhinidae	Carcharhinus	Carcharhinus amblyrhynchos
-13.91	121.91	Carcharhinus amblyrhynchos	Animalia	Chordata	Elasmobranchii	Carcharhiniformes	Carcharhinidae	Carcharhinus	Carcharhinus amblyrhynchos
-11.7333	136.333	Carcharhinus tilstoni	Animalia	Chordata	Elasmobranchii	Carcharhiniformes	Carcharhinidae	Carcharhinus	Carcharhinus tilstoni
-12.0333	136.717	Carcharhinus sorrah	Animalia	Chordata	Elasmobranchii	Carcharhiniformes	Carcharhinidae	Carcharhinus	Carcharhinus sorrah
-11.2333	130.067	Carcharhinus sorrah	Animalia	Chordata	Elasmobranchii	Carcharhiniformes	Carcharhinidae	Carcharhinus	Carcharhinus sorrah
-13.8167	127.35	Carcharhinus tilstoni	Animalia	Chordata	Elasmobranchii	Carcharhiniformes	Carcharhinidae	Carcharhinus	Carcharhinus tilstoni
-13.92	121.91	Carcharhinus amblyrhynchos	Animalia	Chordata	Elasmobranchii	Carcharhiniformes	Carcharhinidae	Carcharhinus	Carcharhinus amblyrhynchos
-11.9833	136.7	Carcharhinus sorrah	Animalia	Chordata	Elasmobranchii	Carcharhiniformes	Carcharhinidae	Carcharhinus	Carcharhinus sorrah
-13.92	121.91	Carcharhinus amblyrhynchos	Animalia	Chordata	Elasmobranchii	Carcharhiniformes	Carcharhinidae	Carcharhinus	Carcharhinus amblyrhynchos
-11.0333	132.65	Carcharhinus tilstoni	Animalia	Chordata	Elasmobranchii	Carcharhiniformes	Carcharhinidae	Carcharhinus	Carcharhinus tilstoni
-14.04	121.8	Carcharhinus albimarginatus	Animalia	Chordata	Elasmobranchii	Carcharhiniformes	Carcharhinidae	Carcharhinus	Carcharhinus albimarginatus
1.0585	108.974	Carcharhinus sealei	Animalia	Chordata	Elasmobranchii	Carcharhiniformes	Carcharhinidae	Carcharhinus	Carcharhinus sealei
-11.0333	130.656	Aetomylaeus caeruleofasciatus	Animalia	Chordata	Elasmobranchii	Myliobatiformes	Myliobatidae	Aetomylaeus	Aetomylaeus caeruleofasciatus
-13.92	121.91	Carcharhinus amblyrhynchos	Animalia	Chordata	Elasmobranchii	Carcharhiniformes	Carcharhinidae	Carcharhinus	Carcharhinus amblyrhynchos
-11.25	132.8	Carcharhinus tilstoni	Animalia	Chordata	Elasmobranchii	Carcharhiniformes	Carcharhinidae	Carcharhinus	Carcharhinus tilstoni
-12.7667	130.233	Carcharhinus coatesi	Animalia	Chordata	Elasmobranchii	Carcharhiniformes	Carcharhinidae	Carcharhinus	Carcharhinus coatesi
-14.04	121.8	Carcharhinus albimarginatus	Animalia	Chordata	Elasmobranchii	Carcharhiniformes	Carcharhinidae	Carcharhinus	Carcharhinus albimarginatus
-13.92	121.91	Carcharhinus albimarginatus	Animalia	Chordata	Elasmobranchii	Carcharhiniformes	Carcharhinidae	Carcharhinus	Carcharhinus albimarginatus
-13.92	121.91	Carcharhinus amblyrhynchos	Animalia	Chordata	Elasmobranchii	Carcharhiniformes	Carcharhinidae	Carcharhinus	Carcharhinus amblyrhynchos
-12.7508	137.51	Neotrygon kuhlii	Animalia	Chordata	Elasmobranchii	Myliobatiformes	Dasyatidae	Neotrygon	Neotrygon kuhlii
-13.8333	126.717	Carcharhinus tilstoni	Animalia	Chordata	Elasmobranchii	Carcharhiniformes	Carcharhinidae	Carcharhinus	Carcharhinus tilstoni
-12.1476	96.8175	Carcharhinus melanopterus	Animalia	Chordata	Elasmobranchii	Carcharhiniformes	Carcharhinidae	Carcharhinus	Carcharhinus melanopterus
5.41919	94.0839	Alopias vulpinus	Animalia	Chordata	Elasmobranchii	Lamniformes	Alopiidae	Alopias	Alopias vulpinus
-14.3433	136.067	Neotrygon leylandi	Animalia	Chordata	Elasmobranchii	Myliobatiformes	Dasyatidae	Neotrygon	Neotrygon leylandi
12.5	112.5	Carcharhinus sealei	Animalia	Chordata	Elasmobranchii	Carcharhiniformes	Carcharhinidae	Carcharhinus	Carcharhinus sealei
-13.92	121.91	Carcharhinus amblyrhynchos	Animalia	Chordata	Elasmobranchii	Carcharhiniformes	Carcharhinidae	Carcharhinus	Carcharhinus amblyrhynchos
4.98833	100.393	Temera hardwickii	Animalia	Chordata	Elasmobranchii	Torpediniformes	Narkidae	Temera	Temera hardwickii
-11.2667	132.817	Carcharhinus tilstoni	Animalia	Chordata	Elasmobranchii	Carcharhiniformes	Carcharhinidae	Carcharhinus	Carcharhinus tilstoni
12.9333	123.517	Rhincodon typus	Animalia	Chordata	Elasmobranchii	Orectolobiformes	Rhincodontidae	Rhincodon	Rhincodon typus
12.9322	123.531	Rhincodon typus	Animalia	Chordata	Elasmobranchii	Orectolobiformes	Rhincodontidae	Rhincodon	Rhincodon typus
-13.92	121.91	Carcharhinus amblyrhynchos	Animalia	Chordata	Elasmobranchii	Carcharhiniformes	Carcharhinidae	Carcharhinus	Carcharhinus amblyrhynchos
-11.5833	133.667	Carcharhinus tilstoni	Animalia	Chordata	Elasmobranchii	Carcharhiniformes	Carcharhinidae	Carcharhinus	Carcharhinus tilstoni
-13.92	121.91	Carcharhinus amblyrhynchos	Animalia	Chordata	Elasmobranchii	Carcharhiniformes	Carcharhinidae	Carcharhinus	Carcharhinus amblyrhynchos
-14.04	121.8	Carcharhinus albimarginatus	Animalia	Chordata	Elasmobranchii	Carcharhiniformes	Carcharhinidae	Carcharhinus	Carcharhinus albimarginatus
-13.91	121.91	Carcharhinus amblyrhynchos	Animalia	Chordata	Elasmobranchii	Carcharhiniformes	Carcharhinidae	Carcharhinus	Carcharhinus amblyrhynchos
-10.9667	132.483	Eusphyra blochii	Animalia	Chordata	Elasmobranchii	Carcharhiniformes	Sphyrnidae	Eusphyra	Eusphyra blochii
-13.3833	136.467	Carcharhinus tilstoni	Animalia	Chordata	Elasmobranchii	Carcharhiniformes	Carcharhinidae	Carcharhinus	Carcharhinus tilstoni
-11.1333	132.733	Carcharhinus tilstoni	Animalia	Chordata	Elasmobranchii	Carcharhiniformes	Carcharhinidae	Carcharhinus	Carcharhinus tilstoni
-13.91	121.91	Carcharhinus amblyrhynchos	Animalia	Chordata	Elasmobranchii	Carcharhiniformes	Carcharhinidae	Carcharhinus	Carcharhinus amblyrhynchos
-13.92	121.91	Carcharhinus amblyrhynchos	Animalia	Chordata	Elasmobranchii	Carcharhiniformes	Carcharhinidae	Carcharhinus	Carcharhinus amblyrhynchos
-14.4108	136.342	Maculabatis astra	Animalia	Chordata	Elasmobranchii	Myliobatiformes	Dasyatidae	Maculabatis	Maculabatis astra
-13.0833	136.6	Carcharhinus tilstoni	Animalia	Chordata	Elasmobranchii	Carcharhiniformes	Carcharhinidae	Carcharhinus	Carcharhinus tilstoni
-12.75	130.233	Carcharhinus sorrah	Animalia	Chordata	Elasmobranchii	Carcharhiniformes	Carcharhinidae	Carcharhinus	Carcharhinus sorrah
-13.92	121.91	Carcharhinus amblyrhynchos	Animalia	Chordata	Elasmobranchii	Carcharhiniformes	Carcharhinidae	Carcharhinus	Carcharhinus amblyrhynchos
-14.04	121.8	Triaenodon obesus	Animalia	Chordata	Elasmobranchii	Carcharhiniformes	Carcharhinidae	Triaenodon	Triaenodon obesus
-12.75	130.25	Carcharhinus tilstoni	Animalia	Chordata	Elasmobranchii	Carcharhiniformes	Carcharhinidae	Carcharhinus	Carcharhinus tilstoni
-12.1429	137.417	Sphyrna lewini	Animalia	Chordata	Elasmobranchii	Carcharhiniformes	Sphyrnidae	Sphyrna	Sphyrna lewini
-13.92	121.91	Carcharhinus albimarginatus	Animalia	Chordata	Elasmobranchii	Carcharhiniformes	Carcharhinidae	Carcharhinus	Carcharhinus albimarginatus
-10.6833	132.833	Carcharhinus sorrah	Animalia	Chordata	Elasmobranchii	Carcharhiniformes	Carcharhinidae	Carcharhinus	Carcharhinus sorrah
12.9333	123.533	Rhincodon typus	Animalia	Chordata	Elasmobranchii	Orectolobiformes	Rhincodontidae	Rhincodon	Rhincodon typus
-10.9	136.7	Carcharhinus tilstoni	Animalia	Chordata	Elasmobranchii	Carcharhiniformes	Carcharhinidae	Carcharhinus	Carcharhinus tilstoni
-8.75	116.583	Carcharhinus altimus	Animalia	Chordata	Elasmobranchii	Carcharhiniformes	Carcharhinidae	Carcharhinus	Carcharhinus altimus
-13.92	121.91	Carcharhinus amblyrhynchos	Animalia	Chordata	Elasmobranchii	Carcharhiniformes	Carcharhinidae	Carcharhinus	Carcharhinus amblyrhynchos
-13.92	121.91	Carcharhinus amblyrhynchos	Animalia	Chordata	Elasmobranchii	Carcharhiniformes	Carcharhinidae	Carcharhinus	Carcharhinus amblyrhynchos
-14.06	121.96	Carcharhinus amblyrhynchos	Animalia	Chordata	Elasmobranchii	Carcharhiniformes	Carcharhinidae	Carcharhinus	Carcharhinus amblyrhynchos
-13.92	121.91	Carcharhinus albimarginatus	Animalia	Chordata	Elasmobranchii	Carcharhiniformes	Carcharhinidae	Carcharhinus	Carcharhinus albimarginatus
-14.06	121.96	Carcharhinus amblyrhynchos	Animalia	Chordata	Elasmobranchii	Carcharhiniformes	Carcharhinidae	Carcharhinus	Carcharhinus amblyrhynchos
9.93333	99.9833	Rhincodon typus	Animalia	Chordata	Elasmobranchii	Orectolobiformes	Rhincodontidae	Rhincodon	Rhincodon typus
-13.92	121.91	Carcharhinus amblyrhynchos	Animalia	Chordata	Elasmobranchii	Carcharhiniformes	Carcharhinidae	Carcharhinus	Carcharhinus amblyrhynchos
-13.92	121.91	Carcharhinus amblyrhynchos	Animalia	Chordata	Elasmobranchii	Carcharhiniformes	Carcharhinidae	Carcharhinus	Carcharhinus amblyrhynchos
5.63723	94.1175	Sphyrna lewini	Animalia	Chordata	Elasmobranchii	Carcharhiniformes	Sphyrnidae	Sphyrna	Sphyrna lewini
-11.2667	136.7	Carcharhinus sorrah	Animalia	Chordata	Elasmobranchii	Carcharhiniformes	Carcharhinidae	Carcharhinus	Carcharhinus sorrah
-11.4833	133.233	Carcharhinus tilstoni	Animalia	Chordata	Elasmobranchii	Carcharhiniformes	Carcharhinidae	Carcharhinus	Carcharhinus tilstoni
-14.0667	136.333	Carcharhinus tilstoni	Animalia	Chordata	Elasmobranchii	Carcharhiniformes	Carcharhinidae	Carcharhinus	Carcharhinus tilstoni
-11.6667	136.617	Carcharhinus tilstoni	Animalia	Chordata	Elasmobranchii	Carcharhiniformes	Carcharhinidae	Carcharhinus	Carcharhinus tilstoni
-13.92	121.91	Carcharhinus amblyrhynchos	Animalia	Chordata	Elasmobranchii	Carcharhiniformes	Carcharhinidae	Carcharhinus	Carcharhinus amblyrhynchos
-14.04	121.8	Carcharhinus albimarginatus	Animalia	Chordata	Elasmobranchii	Carcharhiniformes	Carcharhinidae	Carcharhinus	Carcharhinus albimarginatus
-14.04	121.8	Triaenodon obesus	Animalia	Chordata	Elasmobranchii	Carcharhiniformes	Carcharhinidae	Triaenodon	Triaenodon obesus
-11.4	135.667	Rhizoprionodon acutus	Animalia	Chordata	Elasmobranchii	Carcharhiniformes	Carcharhinidae	Rhizoprionodon	Rhizoprionodon acutus
-14.04	121.8	Triaenodon obesus	Animalia	Chordata	Elasmobranchii	Carcharhiniformes	Carcharhinidae	Triaenodon	Triaenodon obesus
-11.4667	133.233	Carcharhinus tilstoni	Animalia	Chordata	Elasmobranchii	Carcharhiniformes	Carcharhinidae	Carcharhinus	Carcharhinus tilstoni
-13.2667	128.35	Neotrygon australiae	Animalia	Chordata	Elasmobranchii	Myliobatiformes	Dasyatidae	Neotrygon	Neotrygon australiae
-14.4283	136.415	Carcharhinus coatesi	Animalia	Chordata	Elasmobranchii	Carcharhiniformes	Carcharhinidae	Carcharhinus	Carcharhinus coatesi
13.35	122.313	Deania profundorum	Animalia	Chordata	Elasmobranchii	Squaliformes	Centrophoridae	Deania	Deania profundorum
12.9333	123.533	Rhincodon typus	Animalia	Chordata	Elasmobranchii	Orectolobiformes	Rhincodontidae	Rhincodon	Rhincodon typus
6.36872	122.089	Galeocerdo cuvier	Animalia	Chordata	Elasmobranchii	Carcharhiniformes	Carcharhinidae	Galeocerdo	Galeocerdo cuvier
-11.6	133.267	Carcharhinus sorrah	Animalia	Chordata	Elasmobranchii	Carcharhiniformes	Carcharhinidae	Carcharhinus	Carcharhinus sorrah
-14.04	121.8	Triaenodon obesus	Animalia	Chordata	Elasmobranchii	Carcharhiniformes	Carcharhinidae	Triaenodon	Triaenodon obesus
-11.5333	133.267	Carcharhinus tilstoni	Animalia	Chordata	Elasmobranchii	Carcharhiniformes	Carcharhinidae	Carcharhinus	Carcharhinus tilstoni
-5.83843	96.1007	Carcharhinus albimarginatus	Animalia	Chordata	Elasmobranchii	Carcharhiniformes	Carcharhinidae	Carcharhinus	Carcharhinus albimarginatus
-14.0349	124.326	Carcharhinus coatesi	Animalia	Chordata	Elasmobranchii	Carcharhiniformes	Carcharhinidae	Carcharhinus	Carcharhinus coatesi
-12.1	136.933	Carcharhinus sorrah	Animalia	Chordata	Elasmobranchii	Carcharhiniformes	Carcharhinidae	Carcharhinus	Carcharhinus sorrah
12.9167	123.533	Rhincodon typus	Animalia	Chordata	Elasmobranchii	Orectolobiformes	Rhincodontidae	Rhincodon	Rhincodon typus
-12.15	136.9	Carcharhinus tilstoni	Animalia	Chordata	Elasmobranchii	Carcharhiniformes	Carcharhinidae	Carcharhinus	Carcharhinus tilstoni
-13.92	121.91	Carcharhinus amblyrhynchos	Animalia	Chordata	Elasmobranchii	Carcharhiniformes	Carcharhinidae	Carcharhinus	Carcharhinus amblyrhynchos
-14.5075	137.7	Neotrygon annotata	Animalia	Chordata	Elasmobranchii	Myliobatiformes	Dasyatidae	Neotrygon	Neotrygon annotata
-13.92	121.91	Carcharhinus amblyrhynchos	Animalia	Chordata	Elasmobranchii	Carcharhiniformes	Carcharhinidae	Carcharhinus	Carcharhinus amblyrhynchos
-13.3333	130.05	Carcharhinus sorrah	Animalia	Chordata	Elasmobranchii	Carcharhiniformes	Carcharhinidae	Carcharhinus	Carcharhinus sorrah
-14.2817	136.17	Carcharhinus coatesi	Animalia	Chordata	Elasmobranchii	Carcharhiniformes	Carcharhinidae	Carcharhinus	Carcharhinus coatesi
-13.3	125.717	Rhizoprionodon acutus	Animalia	Chordata	Elasmobranchii	Carcharhiniformes	Carcharhinidae	Rhizoprionodon	Rhizoprionodon acutus
-13.92	121.91	Carcharhinus amblyrhynchos	Animalia	Chordata	Elasmobranchii	Carcharhiniformes	Carcharhinidae	Carcharhinus	Carcharhinus amblyrhynchos
-11.05	136.667	Carcharhinus macloti	Animalia	Chordata	Elasmobranchii	Carcharhiniformes	Carcharhinidae	Carcharhinus	Carcharhinus macloti
-11.0033	130.271	Rhizoprionodon acutus	Animalia	Chordata	Elasmobranchii	Carcharhiniformes	Carcharhinidae	Rhizoprionodon	Rhizoprionodon acutus
-13.8333	126.717	Sphyrna lewini	Animalia	Chordata	Elasmobranchii	Carcharhiniformes	Sphyrnidae	Sphyrna	Sphyrna lewini
-13.92	121.91	Carcharhinus amblyrhynchos	Animalia	Chordata	Elasmobranchii	Carcharhiniformes	Carcharhinidae	Carcharhinus	Carcharhinus amblyrhynchos
-12.0833	136.717	Carcharhinus sorrah	Animalia	Chordata	Elasmobranchii	Carcharhiniformes	Carcharhinidae	Carcharhinus	Carcharhinus sorrah
-11.9333	136.75	Carcharhinus tilstoni	Animalia	Chordata	Elasmobranchii	Carcharhiniformes	Carcharhinidae	Carcharhinus	Carcharhinus tilstoni
-13.92	121.91	Carcharhinus amblyrhynchos	Animalia	Chordata	Elasmobranchii	Carcharhiniformes	Carcharhinidae	Carcharhinus	Carcharhinus amblyrhynchos
-11.15	132.783	Rhizoprionodon acutus	Animalia	Chordata	Elasmobranchii	Carcharhiniformes	Carcharhinidae	Rhizoprionodon	Rhizoprionodon acutus
-13.7333	126.7	Carcharhinus tilstoni	Animalia	Chordata	Elasmobranchii	Carcharhiniformes	Carcharhinidae	Carcharhinus	Carcharhinus tilstoni
-13.7833	126.667	Carcharhinus macloti	Animalia	Chordata	Elasmobranchii	Carcharhiniformes	Carcharhinidae	Carcharhinus	Carcharhinus macloti
5.45276	94.0839	Alopias superciliosus	Animalia	Chordata	Elasmobranchii	Lamniformes	Alopiidae	Alopias	Alopias superciliosus
-13.92	121.91	Carcharhinus amblyrhynchos	Animalia	Chordata	Elasmobranchii	Carcharhiniformes	Carcharhinidae	Carcharhinus	Carcharhinus amblyrhynchos
-10.8851	131.942	Neotrygon australiae	Animalia	Chordata	Elasmobranchii	Myliobatiformes	Dasyatidae	Neotrygon	Neotrygon australiae
4.24596	118.631	Carcharhinus sorrah	Animalia	Chordata	Elasmobranchii	Carcharhiniformes	Carcharhinidae	Carcharhinus	Carcharhinus sorrah
-14.1667	136.35	Carcharhinus coatesi	Animalia	Chordata	Elasmobranchii	Carcharhiniformes	Carcharhinidae	Carcharhinus	Carcharhinus coatesi
-14.1334	136.23	Carcharhinus coatesi	Animalia	Chordata	Elasmobranchii	Carcharhiniformes	Carcharhinidae	Carcharhinus	Carcharhinus coatesi
-13.92	121.91	Carcharhinus amblyrhynchos	Animalia	Chordata	Elasmobranchii	Carcharhiniformes	Carcharhinidae	Carcharhinus	Carcharhinus amblyrhynchos
-11.0333	136.7	Carcharhinus sorrah	Animalia	Chordata	Elasmobranchii	Carcharhiniformes	Carcharhinidae	Carcharhinus	Carcharhinus sorrah
-13.92	121.91	Carcharhinus amblyrhynchos	Animalia	Chordata	Elasmobranchii	Carcharhiniformes	Carcharhinidae	Carcharhinus	Carcharhinus amblyrhynchos
-9.53361	136.559	Carcharhinus coatesi	Animalia	Chordata	Elasmobranchii	Carcharhiniformes	Carcharhinidae	Carcharhinus	Carcharhinus coatesi
-13.3333	130.05	Carcharhinus amboinensis	Animalia	Chordata	Elasmobranchii	Carcharhiniformes	Carcharhinidae	Carcharhinus	Carcharhinus amboinensis
-13.92	121.91	Carcharhinus amblyrhynchos	Animalia	Chordata	Elasmobranchii	Carcharhiniformes	Carcharhinidae	Carcharhinus	Carcharhinus amblyrhynchos
12.9167	123.533	Rhincodon typus	Animalia	Chordata	Elasmobranchii	Orectolobiformes	Rhincodontidae	Rhincodon	Rhincodon typus
-14.04	121.8	Carcharhinus albimarginatus	Animalia	Chordata	Elasmobranchii	Carcharhiniformes	Carcharhinidae	Carcharhinus	Carcharhinus albimarginatus
-10.9	136.7	Carcharhinus tilstoni	Animalia	Chordata	Elasmobranchii	Carcharhiniformes	Carcharhinidae	Carcharhinus	Carcharhinus tilstoni
-13.92	121.91	Carcharhinus amblyrhynchos	Animalia	Chordata	Elasmobranchii	Carcharhiniformes	Carcharhinidae	Carcharhinus	Carcharhinus amblyrhynchos
-11.4118	126.986	Carcharhinus limbatus	Animalia	Chordata	Elasmobranchii	Carcharhiniformes	Carcharhinidae	Carcharhinus	Carcharhinus limbatus
-10.693	135.11	Carcharhinus sorrah	Animalia	Chordata	Elasmobranchii	Carcharhiniformes	Carcharhinidae	Carcharhinus	Carcharhinus sorrah
-13.96	121.95	Carcharhinus amblyrhynchos	Animalia	Chordata	Elasmobranchii	Carcharhiniformes	Carcharhinidae	Carcharhinus	Carcharhinus amblyrhynchos
-14.1842	136.118	Carcharhinus coatesi	Animalia	Chordata	Elasmobranchii	Carcharhiniformes	Carcharhinidae	Carcharhinus	Carcharhinus coatesi
-13.92	121.91	Carcharhinus amblyrhynchos	Animalia	Chordata	Elasmobranchii	Carcharhiniformes	Carcharhinidae	Carcharhinus	Carcharhinus amblyrhynchos
-13.92	121.91	Carcharhinus amblyrhynchos	Animalia	Chordata	Elasmobranchii	Carcharhiniformes	Carcharhinidae	Carcharhinus	Carcharhinus amblyrhynchos
-13.7833	126.667	Carcharhinus macloti	Animalia	Chordata	Elasmobranchii	Carcharhiniformes	Carcharhinidae	Carcharhinus	Carcharhinus macloti
-7.30833	134.711	Carcharhinus sorrah	Animalia	Chordata	Elasmobranchii	Carcharhiniformes	Carcharhinidae	Carcharhinus	Carcharhinus sorrah
-13.92	121.91	Carcharhinus amblyrhynchos	Animalia	Chordata	Elasmobranchii	Carcharhiniformes	Carcharhinidae	Carcharhinus	Carcharhinus amblyrhynchos
-13.92	121.91	Carcharhinus amblyrhynchos	Animalia	Chordata	Elasmobranchii	Carcharhiniformes	Carcharhinidae	Carcharhinus	Carcharhinus amblyrhynchos
-13.92	121.91	Carcharhinus amblyrhynchos	Animalia	Chordata	Elasmobranchii	Carcharhiniformes	Carcharhinidae	Carcharhinus	Carcharhinus amblyrhynchos
-10.9	136.7	Carcharhinus sorrah	Animalia	Chordata	Elasmobranchii	Carcharhiniformes	Carcharhinidae	Carcharhinus	Carcharhinus sorrah
-14.04	121.8	Carcharhinus albimarginatus	Animalia	Chordata	Elasmobranchii	Carcharhiniformes	Carcharhinidae	Carcharhinus	Carcharhinus albimarginatus
12.9333	123.533	Rhincodon typus	Animalia	Chordata	Elasmobranchii	Orectolobiformes	Rhincodontidae	Rhincodon	Rhincodon typus
-13.92	121.91	Carcharhinus amblyrhynchos	Animalia	Chordata	Elasmobranchii	Carcharhiniformes	Carcharhinidae	Carcharhinus	Carcharhinus amblyrhynchos
-12.2333	136.967	Carcharhinus tilstoni	Animalia	Chordata	Elasmobranchii	Carcharhiniformes	Carcharhinidae	Carcharhinus	Carcharhinus tilstoni
-10.9667	136.867	Carcharhinus sorrah	Animalia	Chordata	Elasmobranchii	Carcharhiniformes	Carcharhinidae	Carcharhinus	Carcharhinus sorrah
-13.0833	136.633	Carcharhinus sorrah	Animalia	Chordata	Elasmobranchii	Carcharhiniformes	Carcharhinidae	Carcharhinus	Carcharhinus sorrah
-14.04	121.8	Carcharhinus albimarginatus	Animalia	Chordata	Elasmobranchii	Carcharhiniformes	Carcharhinidae	Carcharhinus	Carcharhinus albimarginatus
-13.2167	136.567	Carcharhinus sorrah	Animalia	Chordata	Elasmobranchii	Carcharhiniformes	Carcharhinidae	Carcharhinus	Carcharhinus sorrah
12.9333	123.533	Rhincodon typus	Animalia	Chordata	Elasmobranchii	Orectolobiformes	Rhincodontidae	Rhincodon	Rhincodon typus
-11.5463	124.226	Pateobatis fai	Animalia	Chordata	Elasmobranchii	Myliobatiformes	Dasyatidae	Pateobatis	Pateobatis fai
12.9333	123.533	Rhincodon typus	Animalia	Chordata	Elasmobranchii	Orectolobiformes	Rhincodontidae	Rhincodon	Rhincodon typus
-13.92	121.91	Carcharhinus amblyrhynchos	Animalia	Chordata	Elasmobranchii	Carcharhiniformes	Carcharhinidae	Carcharhinus	Carcharhinus amblyrhynchos
-11.9001	127.106	Carcharhinus limbatus	Animalia	Chordata	Elasmobranchii	Carcharhiniformes	Carcharhinidae	Carcharhinus	Carcharhinus limbatus
-10.667	133.683	Neotrygon kuhlii	Animalia	Chordata	Elasmobranchii	Myliobatiformes	Dasyatidae	Neotrygon	Neotrygon kuhlii
-13.92	121.91	Carcharhinus amblyrhynchos	Animalia	Chordata	Elasmobranchii	Carcharhiniformes	Carcharhinidae	Carcharhinus	Carcharhinus amblyrhynchos
-13.96	121.95	Carcharhinus amblyrhynchos	Animalia	Chordata	Elasmobranchii	Carcharhiniformes	Carcharhinidae	Carcharhinus	Carcharhinus amblyrhynchos
-13.0764	125.168	Hemigaleus australiensis	Animalia	Chordata	Elasmobranchii	Carcharhiniformes	Hemigaleidae	Hemigaleus	Hemigaleus australiensis
11.2744	123.804	Chiloscyllium plagiosum	Animalia	Chordata	Elasmobranchii	Orectolobiformes	Hemiscylliidae	Chiloscyllium	Chiloscyllium plagiosum
-11.2	129.867	Carcharhinus tilstoni	Animalia	Chordata	Elasmobranchii	Carcharhiniformes	Carcharhinidae	Carcharhinus	Carcharhinus tilstoni
-8.35673	116.026	Triaenodon obesus	Animalia	Chordata	Elasmobranchii	Carcharhiniformes	Carcharhinidae	Triaenodon	Triaenodon obesus
-10.2167	138.5	Carcharhinus sorrah	Animalia	Chordata	Elasmobranchii	Carcharhiniformes	Carcharhinidae	Carcharhinus	Carcharhinus sorrah
11.8	99.8833	Chiloscyllium hasseltii	Animalia	Chordata	Elasmobranchii	Orectolobiformes	Hemiscylliidae	Chiloscyllium	Chiloscyllium hasseltii
-12.1167	137.033	Carcharhinus tilstoni	Animalia	Chordata	Elasmobranchii	Carcharhiniformes	Carcharhinidae	Carcharhinus	Carcharhinus tilstoni
5.41925	94.2515	Alopias superciliosus	Animalia	Chordata	Elasmobranchii	Lamniformes	Alopiidae	Alopias	Alopias superciliosus
-13.8667	127.467	Carcharhinus sorrah	Animalia	Chordata	Elasmobranchii	Carcharhiniformes	Carcharhinidae	Carcharhinus	Carcharhinus sorrah
-7.46886	115.362	Himantura tutul	Animalia	Chordata	Elasmobranchii	Myliobatiformes	Dasyatidae	Himantura	Himantura tutul
-12.15	136.917	Carcharhinus sorrah	Animalia	Chordata	Elasmobranchii	Carcharhiniformes	Carcharhinidae	Carcharhinus	Carcharhinus sorrah
-13.92	121.91	Carcharhinus amblyrhynchos	Animalia	Chordata	Elasmobranchii	Carcharhiniformes	Carcharhinidae	Carcharhinus	Carcharhinus amblyrhynchos
-13.3	125.75	Carcharhinus amboinensis	Animalia	Chordata	Elasmobranchii	Carcharhiniformes	Carcharhinidae	Carcharhinus	Carcharhinus amboinensis
-11.1	131.9	Carcharhinus sorrah	Animalia	Chordata	Elasmobranchii	Carcharhiniformes	Carcharhinidae	Carcharhinus	Carcharhinus sorrah
-13.92	121.91	Carcharhinus amblyrhynchos	Animalia	Chordata	Elasmobranchii	Carcharhiniformes	Carcharhinidae	Carcharhinus	Carcharhinus amblyrhynchos
-11.2667	132.8	Carcharhinus tilstoni	Animalia	Chordata	Elasmobranchii	Carcharhiniformes	Carcharhinidae	Carcharhinus	Carcharhinus tilstoni
-11.1333	136.617	Carcharhinus sorrah	Animalia	Chordata	Elasmobranchii	Carcharhiniformes	Carcharhinidae	Carcharhinus	Carcharhinus sorrah
-12.9417	139.917	Carcharhinus coatesi	Animalia	Chordata	Elasmobranchii	Carcharhiniformes	Carcharhinidae	Carcharhinus	Carcharhinus coatesi
-13.92	121.91	Carcharhinus amblyrhynchos	Animalia	Chordata	Elasmobranchii	Carcharhiniformes	Carcharhinidae	Carcharhinus	Carcharhinus amblyrhynchos
10.1087	99.8089	Neotrygon kuhlii	Animalia	Chordata	Elasmobranchii	Myliobatiformes	Dasyatidae	Neotrygon	Neotrygon kuhlii
-11.9667	136.7	Sphyrna lewini	Animalia	Chordata	Elasmobranchii	Carcharhiniformes	Sphyrnidae	Sphyrna	Sphyrna lewini
-13.95	136.317	Carcharhinus sorrah	Animalia	Chordata	Elasmobranchii	Carcharhiniformes	Carcharhinidae	Carcharhinus	Carcharhinus sorrah
-12.5667	130.233	Carcharhinus sorrah	Animalia	Chordata	Elasmobranchii	Carcharhiniformes	Carcharhinidae	Carcharhinus	Carcharhinus sorrah
-11.9833	138.7	Maculabatis toshi	Animalia	Chordata	Elasmobranchii	Myliobatiformes	Dasyatidae	Maculabatis	Maculabatis toshi
-11.2667	132.8	Carcharhinus tilstoni	Animalia	Chordata	Elasmobranchii	Carcharhiniformes	Carcharhinidae	Carcharhinus	Carcharhinus tilstoni
-13.8667	126.7	Carcharhinus sorrah	Animalia	Chordata	Elasmobranchii	Carcharhiniformes	Carcharhinidae	Carcharhinus	Carcharhinus sorrah
-13.92	121.91	Carcharhinus amblyrhynchos	Animalia	Chordata	Elasmobranchii	Carcharhiniformes	Carcharhinidae	Carcharhinus	Carcharhinus amblyrhynchos
-14.04	121.8	Carcharhinus albimarginatus	Animalia	Chordata	Elasmobranchii	Carcharhiniformes	Carcharhinidae	Carcharhinus	Carcharhinus albimarginatus
12.9333	123.517	Rhincodon typus	Animalia	Chordata	Elasmobranchii	Orectolobiformes	Rhincodontidae	Rhincodon	Rhincodon typus
-11.05	132.683	Carcharhinus tilstoni	Animalia	Chordata	Elasmobranchii	Carcharhiniformes	Carcharhinidae	Carcharhinus	Carcharhinus tilstoni
-14.06	121.96	Carcharhinus amblyrhynchos	Animalia	Chordata	Elasmobranchii	Carcharhiniformes	Carcharhinidae	Carcharhinus	Carcharhinus amblyrhynchos
-12.11	132.358	Carcharhinus cautus	Animalia	Chordata	Elasmobranchii	Carcharhiniformes	Carcharhinidae	Carcharhinus	Carcharhinus cautus
-11.4667	133.283	Carcharhinus sorrah	Animalia	Chordata	Elasmobranchii	Carcharhiniformes	Carcharhinidae	Carcharhinus	Carcharhinus sorrah
-13.92	121.91	Carcharhinus amblyrhynchos	Animalia	Chordata	Elasmobranchii	Carcharhiniformes	Carcharhinidae	Carcharhinus	Carcharhinus amblyrhynchos
-13.92	121.91	Carcharhinus amblyrhynchos	Animalia	Chordata	Elasmobranchii	Carcharhiniformes	Carcharhinidae	Carcharhinus	Carcharhinus amblyrhynchos
-13.92	121.91	Carcharhinus amblyrhynchos	Animalia	Chordata	Elasmobranchii	Carcharhiniformes	Carcharhinidae	Carcharhinus	Carcharhinus amblyrhynchos
-11.0833	132.083	Carcharhinus sorrah	Animalia	Chordata	Elasmobranchii	Carcharhiniformes	Carcharhinidae	Carcharhinus	Carcharhinus sorrah
-13.92	121.91	Carcharhinus amblyrhynchos	Animalia	Chordata	Elasmobranchii	Carcharhiniformes	Carcharhinidae	Carcharhinus	Carcharhinus amblyrhynchos
-13.5216	136.311	Carcharhinus coatesi	Animalia	Chordata	Elasmobranchii	Carcharhiniformes	Carcharhinidae	Carcharhinus	Carcharhinus coatesi
-13.92	121.91	Carcharhinus amblyrhynchos	Animalia	Chordata	Elasmobranchii	Carcharhiniformes	Carcharhinidae	Carcharhinus	Carcharhinus amblyrhynchos
-11.412	126.924	Carcharhinus limbatus	Animalia	Chordata	Elasmobranchii	Carcharhiniformes	Carcharhinidae	Carcharhinus	Carcharhinus limbatus
-13.92	121.91	Carcharhinus amblyrhynchos	Animalia	Chordata	Elasmobranchii	Carcharhiniformes	Carcharhinidae	Carcharhinus	Carcharhinus amblyrhynchos
-13.91	121.91	Carcharhinus amblyrhynchos	Animalia	Chordata	Elasmobranchii	Carcharhiniformes	Carcharhinidae	Carcharhinus	Carcharhinus amblyrhynchos
12.9167	123.533	Rhincodon typus	Animalia	Chordata	Elasmobranchii	Orectolobiformes	Rhincodontidae	Rhincodon	Rhincodon typus
-14.1492	136.227	Rhynchobatus australiae	Animalia	Chordata	Elasmobranchii	Rhinopristiformes	Rhinobatidae	Rhynchobatus	Rhynchobatus australiae
-13.91	121.91	Carcharhinus amblyrhynchos	Animalia	Chordata	Elasmobranchii	Carcharhiniformes	Carcharhinidae	Carcharhinus	Carcharhinus amblyrhynchos
-14.01	121.85	Carcharhinus albimarginatus	Animalia	Chordata	Elasmobranchii	Carcharhiniformes	Carcharhinidae	Carcharhinus	Carcharhinus albimarginatus
-13.92	121.91	Carcharhinus amblyrhynchos	Animalia	Chordata	Elasmobranchii	Carcharhiniformes	Carcharhinidae	Carcharhinus	Carcharhinus amblyrhynchos
-13.92	121.91	Carcharhinus amblyrhynchos	Animalia	Chordata	Elasmobranchii	Carcharhiniformes	Carcharhinidae	Carcharhinus	Carcharhinus amblyrhynchos
-11.1333	131.417	Carcharhinus sorrah	Animalia	Chordata	Elasmobranchii	Carcharhiniformes	Carcharhinidae	Carcharhinus	Carcharhinus sorrah
-13.92	121.91	Carcharhinus albimarginatus	Animalia	Chordata	Elasmobranchii	Carcharhiniformes	Carcharhinidae	Carcharhinus	Carcharhinus albimarginatus
-13.4	136.433	Carcharhinus amblyrhynchoides	Animalia	Chordata	Elasmobranchii	Carcharhiniformes	Carcharhinidae	Carcharhinus	Carcharhinus amblyrhynchoides
-13.92	121.91	Carcharhinus amblyrhynchos	Animalia	Chordata	Elasmobranchii	Carcharhiniformes	Carcharhinidae	Carcharhinus	Carcharhinus amblyrhynchos
-11.05	136.667	Carcharhinus macloti	Animalia	Chordata	Elasmobranchii	Carcharhiniformes	Carcharhinidae	Carcharhinus	Carcharhinus macloti
-13.3	136.533	Carcharhinus tilstoni	Animalia	Chordata	Elasmobranchii	Carcharhiniformes	Carcharhinidae	Carcharhinus	Carcharhinus tilstoni
-13.92	121.91	Carcharhinus amblyrhynchos	Animalia	Chordata	Elasmobranchii	Carcharhiniformes	Carcharhinidae	Carcharhinus	Carcharhinus amblyrhynchos
-14.05	136.333	Carcharhinus sorrah	Animalia	Chordata	Elasmobranchii	Carcharhiniformes	Carcharhinidae	Carcharhinus	Carcharhinus sorrah
12.9333	123.533	Rhincodon typus	Animalia	Chordata	Elasmobranchii	Orectolobiformes	Rhincodontidae	Rhincodon	Rhincodon typus
-13.92	121.91	Carcharhinus amblyrhynchos	Animalia	Chordata	Elasmobranchii	Carcharhiniformes	Carcharhinidae	Carcharhinus	Carcharhinus amblyrhynchos
-12.1667	136.933	Carcharhinus macloti	Animalia	Chordata	Elasmobranchii	Carcharhiniformes	Carcharhinidae	Carcharhinus	Carcharhinus macloti
-11.0333	136.65	Carcharhinus tilstoni	Animalia	Chordata	Elasmobranchii	Carcharhiniformes	Carcharhinidae	Carcharhinus	Carcharhinus tilstoni
-13.92	121.91	Carcharhinus albimarginatus	Animalia	Chordata	Elasmobranchii	Carcharhiniformes	Carcharhinidae	Carcharhinus	Carcharhinus albimarginatus
-12.62	130.527	Carcharhinus fitzroyensis	Animalia	Chordata	Elasmobranchii	Carcharhiniformes	Carcharhinidae	Carcharhinus	Carcharhinus fitzroyensis
-11.05	136.7	Carcharhinus macloti	Animalia	Chordata	Elasmobranchii	Carcharhiniformes	Carcharhinidae	Carcharhinus	Carcharhinus macloti
-11.0333	132.7	Carcharhinus tilstoni	Animalia	Chordata	Elasmobranchii	Carcharhiniformes	Carcharhinidae	Carcharhinus	Carcharhinus tilstoni
-12.65	130.283	Carcharhinus sorrah	Animalia	Chordata	Elasmobranchii	Carcharhiniformes	Carcharhinidae	Carcharhinus	Carcharhinus sorrah
-13.3167	125.75	Carcharhinus amblyrhynchos	Animalia	Chordata	Elasmobranchii	Carcharhiniformes	Carcharhinidae	Carcharhinus	Carcharhinus amblyrhynchos
-12.15	136.883	Carcharhinus macloti	Animalia	Chordata	Elasmobranchii	Carcharhiniformes	Carcharhinidae	Carcharhinus	Carcharhinus macloti
-12.8	130.233	Carcharhinus tilstoni	Animalia	Chordata	Elasmobranchii	Carcharhiniformes	Carcharhinidae	Carcharhinus	Carcharhinus tilstoni
-12.0833	136.75	Carcharhinus tilstoni	Animalia	Chordata	Elasmobranchii	Carcharhiniformes	Carcharhinidae	Carcharhinus	Carcharhinus tilstoni
-14.04	121.8	Carcharhinus albimarginatus	Animalia	Chordata	Elasmobranchii	Carcharhiniformes	Carcharhinidae	Carcharhinus	Carcharhinus albimarginatus
-13.92	121.91	Carcharhinus amblyrhynchos	Animalia	Chordata	Elasmobranchii	Carcharhiniformes	Carcharhinidae	Carcharhinus	Carcharhinus amblyrhynchos
-14.0166	122.133	Pavoraja alleni	Animalia	Chordata	Elasmobranchii	Rajiformes	Arhynchobatidae	Pavoraja	Pavoraja alleni
-14.8333	124.983	Carcharhinus tilstoni	Animalia	Chordata	Elasmobranchii	Carcharhiniformes	Carcharhinidae	Carcharhinus	Carcharhinus tilstoni
-14.06	121.96	Carcharhinus amblyrhynchos	Animalia	Chordata	Elasmobranchii	Carcharhiniformes	Carcharhinidae	Carcharhinus	Carcharhinus amblyrhynchos
-11.2667	132.8	Carcharhinus sorrah	Animalia	Chordata	Elasmobranchii	Carcharhiniformes	Carcharhinidae	Carcharhinus	Carcharhinus sorrah
-10.6167	137.017	Rhizoprionodon acutus	Animalia	Chordata	Elasmobranchii	Carcharhiniformes	Carcharhinidae	Rhizoprionodon	Rhizoprionodon acutus
-12.2379	122.983	Aetobatus ocellatus	Animalia	Chordata	Elasmobranchii	Myliobatiformes	Myliobatidae	Aetobatus	Aetobatus ocellatus
-14.1	127.767	Gymnura australis	Animalia	Chordata	Elasmobranchii	Myliobatiformes	Gymnuridae	Gymnura	Gymnura australis
12.9333	123.533	Rhincodon typus	Animalia	Chordata	Elasmobranchii	Orectolobiformes	Rhincodontidae	Rhincodon	Rhincodon typus
-11.9333	136.75	Carcharhinus tilstoni	Animalia	Chordata	Elasmobranchii	Carcharhiniformes	Carcharhinidae	Carcharhinus	Carcharhinus tilstoni
-13.7333	126.7	Carcharhinus macloti	Animalia	Chordata	Elasmobranchii	Carcharhiniformes	Carcharhinidae	Carcharhinus	Carcharhinus macloti
-9.64292	137.168	Gymnura australis	Animalia	Chordata	Elasmobranchii	Myliobatiformes	Gymnuridae	Gymnura	Gymnura australis
-11.05	132.683	Carcharhinus macloti	Animalia	Chordata	Elasmobranchii	Carcharhiniformes	Carcharhinidae	Carcharhinus	Carcharhinus macloti
-12.3	130.333	Carcharhinus sorrah	Animalia	Chordata	Elasmobranchii	Carcharhiniformes	Carcharhinidae	Carcharhinus	Carcharhinus sorrah
5.6799	102.712	Brevitrygon walga	Animalia	Chordata	Elasmobranchii	Myliobatiformes	Dasyatidae	Brevitrygon	Brevitrygon walga
12.9333	123.533	Rhincodon typus	Animalia	Chordata	Elasmobranchii	Orectolobiformes	Rhincodontidae	Rhincodon	Rhincodon typus
-13.85	126.683	Rhizoprionodon acutus	Animalia	Chordata	Elasmobranchii	Carcharhiniformes	Carcharhinidae	Rhizoprionodon	Rhizoprionodon acutus
-13.92	121.91	Carcharhinus albimarginatus	Animalia	Chordata	Elasmobranchii	Carcharhiniformes	Carcharhinidae	Carcharhinus	Carcharhinus albimarginatus
-13.92	121.91	Carcharhinus amblyrhynchos	Animalia	Chordata	Elasmobranchii	Carcharhiniformes	Carcharhinidae	Carcharhinus	Carcharhinus amblyrhynchos
-14.2508	136.118	Carcharhinus coatesi	Animalia	Chordata	Elasmobranchii	Carcharhiniformes	Carcharhinidae	Carcharhinus	Carcharhinus coatesi
-14.5325	136.772	Carcharhinus coatesi	Animalia	Chordata	Elasmobranchii	Carcharhiniformes	Carcharhinidae	Carcharhinus	Carcharhinus coatesi
12.9333	123.533	Rhincodon typus	Animalia	Chordata	Elasmobranchii	Orectolobiformes	Rhincodontidae	Rhincodon	Rhincodon typus
-11.116	132.133	Carcharhinus melanopterus	Animalia	Chordata	Elasmobranchii	Carcharhiniformes	Carcharhinidae	Carcharhinus	Carcharhinus melanopterus
-11.3	135.733	Rhizoprionodon taylori	Animalia	Chordata	Elasmobranchii	Carcharhiniformes	Carcharhinidae	Rhizoprionodon	Rhizoprionodon taylori
-9.8	129.408	Mustelus antarcticus	Animalia	Chordata	Elasmobranchii	Carcharhiniformes	Triakidae	Mustelus	Mustelus antarcticus
-11.1833	132.767	Carcharhinus sorrah	Animalia	Chordata	Elasmobranchii	Carcharhiniformes	Carcharhinidae	Carcharhinus	Carcharhinus sorrah
12.9333	123.533	Rhincodon typus	Animalia	Chordata	Elasmobranchii	Orectolobiformes	Rhincodontidae	Rhincodon	Rhincodon typus
-13.5333	129.717	Carcharhinus tilstoni	Animalia	Chordata	Elasmobranchii	Carcharhiniformes	Carcharhinidae	Carcharhinus	Carcharhinus tilstoni
-11.025	128.783	Hemigaleus australiensis	Animalia	Chordata	Elasmobranchii	Carcharhiniformes	Hemigaleidae	Hemigaleus	Hemigaleus australiensis
-11.9333	136.717	Carcharhinus sorrah	Animalia	Chordata	Elasmobranchii	Carcharhiniformes	Carcharhinidae	Carcharhinus	Carcharhinus sorrah
-11.4667	133.283	Carcharhinus tilstoni	Animalia	Chordata	Elasmobranchii	Carcharhiniformes	Carcharhinidae	Carcharhinus	Carcharhinus tilstoni
-13.92	121.91	Carcharhinus amblyrhynchos	Animalia	Chordata	Elasmobranchii	Carcharhiniformes	Carcharhinidae	Carcharhinus	Carcharhinus amblyrhynchos
-13.25	136.25	Rhizoprionodon acutus	Animalia	Chordata	Elasmobranchii	Carcharhiniformes	Carcharhinidae	Rhizoprionodon	Rhizoprionodon acutus
-13.92	121.91	Carcharhinus amblyrhynchos	Animalia	Chordata	Elasmobranchii	Carcharhiniformes	Carcharhinidae	Carcharhinus	Carcharhinus amblyrhynchos
-13.92	121.91	Carcharhinus amblyrhynchos	Animalia	Chordata	Elasmobranchii	Carcharhiniformes	Carcharhinidae	Carcharhinus	Carcharhinus amblyrhynchos
-14.4283	136.415	Maculabatis astra	Animalia	Chordata	Elasmobranchii	Myliobatiformes	Dasyatidae	Maculabatis	Maculabatis astra
-13.535	136.534	Rhizoprionodon acutus	Animalia	Chordata	Elasmobranchii	Carcharhiniformes	Carcharhinidae	Rhizoprionodon	Rhizoprionodon acutus
-12.4057	130.749	Carcharhinus coatesi	Animalia	Chordata	Elasmobranchii	Carcharhiniformes	Carcharhinidae	Carcharhinus	Carcharhinus coatesi
-13.92	121.91	Carcharhinus amblyrhynchos	Animalia	Chordata	Elasmobranchii	Carcharhiniformes	Carcharhinidae	Carcharhinus	Carcharhinus amblyrhynchos
-13.4391	136.333	Carcharhinus coatesi	Animalia	Chordata	Elasmobranchii	Carcharhiniformes	Carcharhinidae	Carcharhinus	Carcharhinus coatesi
13.1702	100.924	Brevitrygon imbricata	Animalia	Chordata	Elasmobranchii	Myliobatiformes	Dasyatidae	Brevitrygon	Brevitrygon imbricata
-13.92	121.91	Carcharhinus amblyrhynchos	Animalia	Chordata	Elasmobranchii	Carcharhiniformes	Carcharhinidae	Carcharhinus	Carcharhinus amblyrhynchos
-13.215	136.747	Rhizoprionodon acutus	Animalia	Chordata	Elasmobranchii	Carcharhiniformes	Carcharhinidae	Rhizoprionodon	Rhizoprionodon acutus
-13.92	121.91	Carcharhinus amblyrhynchos	Animalia	Chordata	Elasmobranchii	Carcharhiniformes	Carcharhinidae	Carcharhinus	Carcharhinus amblyrhynchos
-10.9667	132.483	Carcharhinus sorrah	Animalia	Chordata	Elasmobranchii	Carcharhiniformes	Carcharhinidae	Carcharhinus	Carcharhinus sorrah
5.63723	94.1175	Carcharhinus obscurus	Animalia	Chordata	Elasmobranchii	Carcharhiniformes	Carcharhinidae	Carcharhinus	Carcharhinus obscurus
-8.79	116.53	Carcharhinus sorrah	Animalia	Chordata	Elasmobranchii	Carcharhiniformes	Carcharhinidae	Carcharhinus	Carcharhinus sorrah
-14.04	121.8	Carcharhinus albimarginatus	Animalia	Chordata	Elasmobranchii	Carcharhiniformes	Carcharhinidae	Carcharhinus	Carcharhinus albimarginatus
-8.267	131.983	Etmopterus evansi	Animalia	Chordata	Elasmobranchii	Squaliformes	Etmopteridae	Etmopterus	Etmopterus evansi
-14.15	128.25	Carcharhinus macloti	Animalia	Chordata	Elasmobranchii	Carcharhiniformes	Carcharhinidae	Carcharhinus	Carcharhinus macloti
-11.05	132.033	Carcharhinus sorrah	Animalia	Chordata	Elasmobranchii	Carcharhiniformes	Carcharhinidae	Carcharhinus	Carcharhinus sorrah
-13.91	121.91	Carcharhinus amblyrhynchos	Animalia	Chordata	Elasmobranchii	Carcharhiniformes	Carcharhinidae	Carcharhinus	Carcharhinus amblyrhynchos
-12.1	136.933	Carcharhinus sorrah	Animalia	Chordata	Elasmobranchii	Carcharhiniformes	Carcharhinidae	Carcharhinus	Carcharhinus sorrah
-13.92	121.91	Carcharhinus amblyrhynchos	Animalia	Chordata	Elasmobranchii	Carcharhiniformes	Carcharhinidae	Carcharhinus	Carcharhinus amblyrhynchos
10	93	Eridacnis radcliffei	Animalia	Chordata	Elasmobranchii	Carcharhiniformes	Proscylliidae	Eridacnis	Eridacnis radcliffei
-11.783	136.6	Carcharhinus coatesi	Animalia	Chordata	Elasmobranchii	Carcharhiniformes	Carcharhinidae	Carcharhinus	Carcharhinus coatesi
12.2167	100.3	Rhynchobatus springeri	Animalia	Chordata	Elasmobranchii	Rhinopristiformes	Rhinobatidae	Rhynchobatus	Rhynchobatus springeri
-10.9167	136.25	Rhizoprionodon taylori	Animalia	Chordata	Elasmobranchii	Carcharhiniformes	Carcharhinidae	Rhizoprionodon	Rhizoprionodon taylori
-13.92	121.91	Carcharhinus albimarginatus	Animalia	Chordata	Elasmobranchii	Carcharhiniformes	Carcharhinidae	Carcharhinus	Carcharhinus albimarginatus
-14.06	121.96	Carcharhinus amblyrhynchos	Animalia	Chordata	Elasmobranchii	Carcharhiniformes	Carcharhinidae	Carcharhinus	Carcharhinus amblyrhynchos
12.9167	123.533	Rhincodon typus	Animalia	Chordata	Elasmobranchii	Orectolobiformes	Rhincodontidae	Rhincodon	Rhincodon typus
-11.5	133.25	Carcharhinus tilstoni	Animalia	Chordata	Elasmobranchii	Carcharhiniformes	Carcharhinidae	Carcharhinus	Carcharhinus tilstoni
-13.92	121.91	Carcharhinus amblyrhynchos	Animalia	Chordata	Elasmobranchii	Carcharhiniformes	Carcharhinidae	Carcharhinus	Carcharhinus amblyrhynchos
-13.92	121.91	Carcharhinus amblyrhynchos	Animalia	Chordata	Elasmobranchii	Carcharhiniformes	Carcharhinidae	Carcharhinus	Carcharhinus amblyrhynchos
-13.92	121.91	Carcharhinus amblyrhynchos	Animalia	Chordata	Elasmobranchii	Carcharhiniformes	Carcharhinidae	Carcharhinus	Carcharhinus amblyrhynchos
-11.0167	130.267	Carcharhinus macloti	Animalia	Chordata	Elasmobranchii	Carcharhiniformes	Carcharhinidae	Carcharhinus	Carcharhinus macloti
-13.92	121.91	Carcharhinus amblyrhynchos	Animalia	Chordata	Elasmobranchii	Carcharhiniformes	Carcharhinidae	Carcharhinus	Carcharhinus amblyrhynchos
-8.922	133.685	Urolophus westraliensis	Animalia	Chordata	Elasmobranchii	Myliobatiformes	Urolophidae	Urolophus	Urolophus westraliensis
-13.92	121.91	Carcharhinus amblyrhynchos	Animalia	Chordata	Elasmobranchii	Carcharhiniformes	Carcharhinidae	Carcharhinus	Carcharhinus amblyrhynchos
5.78805	93.9558	Sphyrna lewini	Animalia	Chordata	Elasmobranchii	Carcharhiniformes	Sphyrnidae	Sphyrna	Sphyrna lewini
-14.04	121.8	Triaenodon obesus	Animalia	Chordata	Elasmobranchii	Carcharhiniformes	Carcharhinidae	Triaenodon	Triaenodon obesus
-11.4667	133.233	Rhizoprionodon acutus	Animalia	Chordata	Elasmobranchii	Carcharhiniformes	Carcharhinidae	Rhizoprionodon	Rhizoprionodon acutus
-11.0333	132.667	Carcharhinus sorrah	Animalia	Chordata	Elasmobranchii	Carcharhiniformes	Carcharhinidae	Carcharhinus	Carcharhinus sorrah
9.02	98.24	Carcharhinus sorrah	Animalia	Chordata	Elasmobranchii	Carcharhiniformes	Carcharhinidae	Carcharhinus	Carcharhinus sorrah
-13.92	121.91	Carcharhinus amblyrhynchos	Animalia	Chordata	Elasmobranchii	Carcharhiniformes	Carcharhinidae	Carcharhinus	Carcharhinus amblyrhynchos
-12.75	130.217	Carcharhinus coatesi	Animalia	Chordata	Elasmobranchii	Carcharhiniformes	Carcharhinidae	Carcharhinus	Carcharhinus coatesi
-13.8667	126.7	Carcharhinus tilstoni	Animalia	Chordata	Elasmobranchii	Carcharhiniformes	Carcharhinidae	Carcharhinus	Carcharhinus tilstoni
-14	136.3	Carcharhinus tilstoni	Animalia	Chordata	Elasmobranchii	Carcharhiniformes	Carcharhinidae	Carcharhinus	Carcharhinus tilstoni
12.9333	123.533	Rhincodon typus	Animalia	Chordata	Elasmobranchii	Orectolobiformes	Rhincodontidae	Rhincodon	Rhincodon typus
-13.92	121.91	Carcharhinus amblyrhynchos	Animalia	Chordata	Elasmobranchii	Carcharhiniformes	Carcharhinidae	Carcharhinus	Carcharhinus amblyrhynchos
-11.0833	132.1	Carcharhinus sorrah	Animalia	Chordata	Elasmobranchii	Carcharhiniformes	Carcharhinidae	Carcharhinus	Carcharhinus sorrah
-11.9333	136.75	Carcharhinus tilstoni	Animalia	Chordata	Elasmobranchii	Carcharhiniformes	Carcharhinidae	Carcharhinus	Carcharhinus tilstoni
-10.9833	130.283	Carcharhinus macloti	Animalia	Chordata	Elasmobranchii	Carcharhiniformes	Carcharhinidae	Carcharhinus	Carcharhinus macloti
-13.93	121.9	Carcharhinus amblyrhynchos	Animalia	Chordata	Elasmobranchii	Carcharhiniformes	Carcharhinidae	Carcharhinus	Carcharhinus amblyrhynchos
-13.92	121.91	Carcharhinus amblyrhynchos	Animalia	Chordata	Elasmobranchii	Carcharhiniformes	Carcharhinidae	Carcharhinus	Carcharhinus amblyrhynchos
-11.2808	130.25	Carcharhinus limbatus	Animalia	Chordata	Elasmobranchii	Carcharhiniformes	Carcharhinidae	Carcharhinus	Carcharhinus limbatus
-13.92	121.91	Carcharhinus amblyrhynchos	Animalia	Chordata	Elasmobranchii	Carcharhiniformes	Carcharhinidae	Carcharhinus	Carcharhinus amblyrhynchos
5.41923	94.0672	Alopias superciliosus	Animalia	Chordata	Elasmobranchii	Lamniformes	Alopiidae	Alopias	Alopias superciliosus
-14.3167	125.517	Carcharhinus tilstoni	Animalia	Chordata	Elasmobranchii	Carcharhiniformes	Carcharhinidae	Carcharhinus	Carcharhinus tilstoni
-13.7167	127.033	Carcharhinus amboinensis	Animalia	Chordata	Elasmobranchii	Carcharhiniformes	Carcharhinidae	Carcharhinus	Carcharhinus amboinensis
-13.3667	130.1	Carcharhinus sorrah	Animalia	Chordata	Elasmobranchii	Carcharhiniformes	Carcharhinidae	Carcharhinus	Carcharhinus sorrah
-13.92	121.91	Carcharhinus amblyrhynchos	Animalia	Chordata	Elasmobranchii	Carcharhiniformes	Carcharhinidae	Carcharhinus	Carcharhinus amblyrhynchos
-11.2167	129.883	Carcharhinus tilstoni	Animalia	Chordata	Elasmobranchii	Carcharhiniformes	Carcharhinidae	Carcharhinus	Carcharhinus tilstoni
-13.95	136.317	Carcharhinus sorrah	Animalia	Chordata	Elasmobranchii	Carcharhiniformes	Carcharhinidae	Carcharhinus	Carcharhinus sorrah
-10.984	130.96	Gymnura australis	Animalia	Chordata	Elasmobranchii	Myliobatiformes	Gymnuridae	Gymnura	Gymnura australis
-13.92	121.91	Carcharhinus amblyrhynchos	Animalia	Chordata	Elasmobranchii	Carcharhiniformes	Carcharhinidae	Carcharhinus	Carcharhinus amblyrhynchos
12.9167	123.55	Rhincodon typus	Animalia	Chordata	Elasmobranchii	Orectolobiformes	Rhincodontidae	Rhincodon	Rhincodon typus
12.9333	123.533	Rhincodon typus	Animalia	Chordata	Elasmobranchii	Orectolobiformes	Rhincodontidae	Rhincodon	Rhincodon typus
-14.06	121.96	Carcharhinus amblyrhynchos	Animalia	Chordata	Elasmobranchii	Carcharhiniformes	Carcharhinidae	Carcharhinus	Carcharhinus amblyrhynchos
-11.055	130.199	Neotrygon annotata	Animalia	Chordata	Elasmobranchii	Myliobatiformes	Dasyatidae	Neotrygon	Neotrygon annotata
-6.86534	109.73	Himantura leoparda	Animalia	Chordata	Elasmobranchii	Myliobatiformes	Dasyatidae	Himantura	Himantura leoparda
-13.92	121.91	Carcharhinus amblyrhynchos	Animalia	Chordata	Elasmobranchii	Carcharhiniformes	Carcharhinidae	Carcharhinus	Carcharhinus amblyrhynchos
-13.92	121.91	Carcharhinus amblyrhynchos	Animalia	Chordata	Elasmobranchii	Carcharhiniformes	Carcharhinidae	Carcharhinus	Carcharhinus amblyrhynchos
-13.91	121.91	Carcharhinus amblyrhynchos	Animalia	Chordata	Elasmobranchii	Carcharhiniformes	Carcharhinidae	Carcharhinus	Carcharhinus amblyrhynchos
-14.9518	138.668	Himantura uarnak	Animalia	Chordata	Elasmobranchii	Myliobatiformes	Dasyatidae	Himantura	Himantura uarnak
-14.3525	136.268	Rhynchobatus australiae	Animalia	Chordata	Elasmobranchii	Rhinopristiformes	Rhinobatidae	Rhynchobatus	Rhynchobatus australiae
-13.4666	136.313	Carcharhinus coatesi	Animalia	Chordata	Elasmobranchii	Carcharhiniformes	Carcharhinidae	Carcharhinus	Carcharhinus coatesi
-12.0667	136.717	Carcharhinus tilstoni	Animalia	Chordata	Elasmobranchii	Carcharhiniformes	Carcharhinidae	Carcharhinus	Carcharhinus tilstoni
-11.2667	132.8	Carcharhinus tilstoni	Animalia	Chordata	Elasmobranchii	Carcharhiniformes	Carcharhinidae	Carcharhinus	Carcharhinus tilstoni
-14.4233	135.976	Neotrygon leylandi	Animalia	Chordata	Elasmobranchii	Myliobatiformes	Dasyatidae	Neotrygon	Neotrygon leylandi
-11.15	129.917	Carcharhinus tilstoni	Animalia	Chordata	Elasmobranchii	Carcharhiniformes	Carcharhinidae	Carcharhinus	Carcharhinus tilstoni
-10.9167	132.5	Carcharhinus amblyrhynchoides	Animalia	Chordata	Elasmobranchii	Carcharhiniformes	Carcharhinidae	Carcharhinus	Carcharhinus amblyrhynchoides
-14.2467	136.093	Gymnura australis	Animalia	Chordata	Elasmobranchii	Myliobatiformes	Gymnuridae	Gymnura	Gymnura australis
10	93	Pristis microdon	Animalia	Chordata	Elasmobranchii	Rhinopristiformes	Pristidae	Pristis	Pristis microdon
-13.92	121.91	Carcharhinus amblyrhynchos	Animalia	Chordata	Elasmobranchii	Carcharhiniformes	Carcharhinidae	Carcharhinus	Carcharhinus amblyrhynchos
-13.92	121.91	Carcharhinus amblyrhynchos	Animalia	Chordata	Elasmobranchii	Carcharhiniformes	Carcharhinidae	Carcharhinus	Carcharhinus amblyrhynchos
-14.2759	136.174	Carcharhinus coatesi	Animalia	Chordata	Elasmobranchii	Carcharhiniformes	Carcharhinidae	Carcharhinus	Carcharhinus coatesi
12.1833	100.583	Maculabatis gerrardi	Animalia	Chordata	Elasmobranchii	Myliobatiformes	Dasyatidae	Maculabatis	Maculabatis gerrardi
-13.85	126.683	Carcharhinus fitzroyensis	Animalia	Chordata	Elasmobranchii	Carcharhiniformes	Carcharhinidae	Carcharhinus	Carcharhinus fitzroyensis
-14.03	121.93	Carcharhinus amblyrhynchos	Animalia	Chordata	Elasmobranchii	Carcharhiniformes	Carcharhinidae	Carcharhinus	Carcharhinus amblyrhynchos
12.9333	123.533	Rhincodon typus	Animalia	Chordata	Elasmobranchii	Orectolobiformes	Rhincodontidae	Rhincodon	Rhincodon typus
-14.06	121.96	Carcharhinus amblyrhynchos	Animalia	Chordata	Elasmobranchii	Carcharhiniformes	Carcharhinidae	Carcharhinus	Carcharhinus amblyrhynchos
-10.9167	136.25	Carcharhinus tilstoni	Animalia	Chordata	Elasmobranchii	Carcharhiniformes	Carcharhinidae	Carcharhinus	Carcharhinus tilstoni
-13.85	126.7	Carcharhinus macloti	Animalia	Chordata	Elasmobranchii	Carcharhiniformes	Carcharhinidae	Carcharhinus	Carcharhinus macloti
-11.1167	131.033	Carcharhinus sorrah	Animalia	Chordata	Elasmobranchii	Carcharhiniformes	Carcharhinidae	Carcharhinus	Carcharhinus sorrah
-10.2167	139.65	Gymnura australis	Animalia	Chordata	Elasmobranchii	Myliobatiformes	Gymnuridae	Gymnura	Gymnura australis
-13.92	121.91	Carcharhinus amblyrhynchos	Animalia	Chordata	Elasmobranchii	Carcharhiniformes	Carcharhinidae	Carcharhinus	Carcharhinus amblyrhynchos
-14.4683	136.355	Neotrygon leylandi	Animalia	Chordata	Elasmobranchii	Myliobatiformes	Dasyatidae	Neotrygon	Neotrygon leylandi
12.9333	123.533	Rhincodon typus	Animalia	Chordata	Elasmobranchii	Orectolobiformes	Rhincodontidae	Rhincodon	Rhincodon typus
-10.1	138.117	Carcharhinus sorrah	Animalia	Chordata	Elasmobranchii	Carcharhiniformes	Carcharhinidae	Carcharhinus	Carcharhinus sorrah
-13.1167	136.6	Carcharhinus sorrah	Animalia	Chordata	Elasmobranchii	Carcharhiniformes	Carcharhinidae	Carcharhinus	Carcharhinus sorrah
5.63722	94.0168	Carcharhinus obscurus	Animalia	Chordata	Elasmobranchii	Carcharhiniformes	Carcharhinidae	Carcharhinus	Carcharhinus obscurus
-11.7211	104.721	Carcharhinus longimanus	Animalia	Chordata	Elasmobranchii	Carcharhiniformes	Carcharhinidae	Carcharhinus	Carcharhinus longimanus
-11.5167	133.317	Carcharhinus tilstoni	Animalia	Chordata	Elasmobranchii	Carcharhiniformes	Carcharhinidae	Carcharhinus	Carcharhinus tilstoni
-10.9842	130.301	Rhizoprionodon acutus	Animalia	Chordata	Elasmobranchii	Carcharhiniformes	Carcharhinidae	Rhizoprionodon	Rhizoprionodon acutus
-13.85	126.683	Carcharhinus macloti	Animalia	Chordata	Elasmobranchii	Carcharhiniformes	Carcharhinidae	Carcharhinus	Carcharhinus macloti
-13.92	121.91	Carcharhinus amblyrhynchos	Animalia	Chordata	Elasmobranchii	Carcharhiniformes	Carcharhinidae	Carcharhinus	Carcharhinus amblyrhynchos
-12.7667	130.233	Carcharhinus tilstoni	Animalia	Chordata	Elasmobranchii	Carcharhiniformes	Carcharhinidae	Carcharhinus	Carcharhinus tilstoni
-13.8333	126.717	Carcharhinus tilstoni	Animalia	Chordata	Elasmobranchii	Carcharhiniformes	Carcharhinidae	Carcharhinus	Carcharhinus tilstoni
-12.1667	136.867	Carcharhinus sorrah	Animalia	Chordata	Elasmobranchii	Carcharhiniformes	Carcharhinidae	Carcharhinus	Carcharhinus sorrah
-14.06	121.96	Carcharhinus amblyrhynchos	Animalia	Chordata	Elasmobranchii	Carcharhiniformes	Carcharhinidae	Carcharhinus	Carcharhinus amblyrhynchos
-14.04	121.8	Carcharhinus albimarginatus	Animalia	Chordata	Elasmobranchii	Carcharhiniformes	Carcharhinidae	Carcharhinus	Carcharhinus albimarginatus
-11.03	130.639	Carcharhinus coatesi	Animalia	Chordata	Elasmobranchii	Carcharhiniformes	Carcharhinidae	Carcharhinus	Carcharhinus coatesi
-11.2	129.867	Carcharhinus tilstoni	Animalia	Chordata	Elasmobranchii	Carcharhiniformes	Carcharhinidae	Carcharhinus	Carcharhinus tilstoni
-13.92	121.91	Carcharhinus amblyrhynchos	Animalia	Chordata	Elasmobranchii	Carcharhiniformes	Carcharhinidae	Carcharhinus	Carcharhinus amblyrhynchos
-11.0833	131.967	Carcharhinus tilstoni	Animalia	Chordata	Elasmobranchii	Carcharhiniformes	Carcharhinidae	Carcharhinus	Carcharhinus tilstoni
-14.05	121.8	Triaenodon obesus	Animalia	Chordata	Elasmobranchii	Carcharhiniformes	Carcharhinidae	Triaenodon	Triaenodon obesus
-11.8833	136.767	Carcharhinus tilstoni	Animalia	Chordata	Elasmobranchii	Carcharhiniformes	Carcharhinidae	Carcharhinus	Carcharhinus tilstoni
-13.92	121.91	Carcharhinus amblyrhynchos	Animalia	Chordata	Elasmobranchii	Carcharhiniformes	Carcharhinidae	Carcharhinus	Carcharhinus amblyrhynchos
-12.0669	127.416	Carcharhinus limbatus	Animalia	Chordata	Elasmobranchii	Carcharhiniformes	Carcharhinidae	Carcharhinus	Carcharhinus limbatus
8.90035	119.88	Carcharhinus amblyrhynchos	Animalia	Chordata	Elasmobranchii	Carcharhiniformes	Carcharhinidae	Carcharhinus	Carcharhinus amblyrhynchos
-11.4333	136.417	Carcharhinus tilstoni	Animalia	Chordata	Elasmobranchii	Carcharhiniformes	Carcharhinidae	Carcharhinus	Carcharhinus tilstoni
-13.92	121.91	Carcharhinus amblyrhynchos	Animalia	Chordata	Elasmobranchii	Carcharhiniformes	Carcharhinidae	Carcharhinus	Carcharhinus amblyrhynchos
-13.91	121.91	Carcharhinus amblyrhynchos	Animalia	Chordata	Elasmobranchii	Carcharhiniformes	Carcharhinidae	Carcharhinus	Carcharhinus amblyrhynchos
-13.92	121.91	Carcharhinus amblyrhynchos	Animalia	Chordata	Elasmobranchii	Carcharhiniformes	Carcharhinidae	Carcharhinus	Carcharhinus amblyrhynchos
-13.92	121.91	Carcharhinus amblyrhynchos	Animalia	Chordata	Elasmobranchii	Carcharhiniformes	Carcharhinidae	Carcharhinus	Carcharhinus amblyrhynchos
-13.3667	136.483	Carcharhinus tilstoni	Animalia	Chordata	Elasmobranchii	Carcharhiniformes	Carcharhinidae	Carcharhinus	Carcharhinus tilstoni
-14.1433	136.133	Carcharhinus coatesi	Animalia	Chordata	Elasmobranchii	Carcharhiniformes	Carcharhinidae	Carcharhinus	Carcharhinus coatesi
-8.483	131.55	Parmaturus lanatus	Animalia	Chordata	Elasmobranchii	Carcharhiniformes	Pentanchidae	Parmaturus	Parmaturus lanatus
-13.92	121.91	Carcharhinus amblyrhynchos	Animalia	Chordata	Elasmobranchii	Carcharhiniformes	Carcharhinidae	Carcharhinus	Carcharhinus amblyrhynchos
-14.1333	129.3	Carcharhinus fitzroyensis	Animalia	Chordata	Elasmobranchii	Carcharhiniformes	Carcharhinidae	Carcharhinus	Carcharhinus fitzroyensis
-6.06707	96.939	Isurus oxyrinchus	Animalia	Chordata	Elasmobranchii	Lamniformes	Lamnidae	Isurus	Isurus oxyrinchus
-8.922	133.685	Urolophus westraliensis	Animalia	Chordata	Elasmobranchii	Myliobatiformes	Urolophidae	Urolophus	Urolophus westraliensis
-14.06	121.96	Carcharhinus amblyrhynchos	Animalia	Chordata	Elasmobranchii	Carcharhiniformes	Carcharhinidae	Carcharhinus	Carcharhinus amblyrhynchos
-11.9833	136.65	Carcharhinus sorrah	Animalia	Chordata	Elasmobranchii	Carcharhiniformes	Carcharhinidae	Carcharhinus	Carcharhinus sorrah
-13.75	127.05	Carcharhinus sorrah	Animalia	Chordata	Elasmobranchii	Carcharhiniformes	Carcharhinidae	Carcharhinus	Carcharhinus sorrah
-12.0833	136.733	Carcharhinus sorrah	Animalia	Chordata	Elasmobranchii	Carcharhiniformes	Carcharhinidae	Carcharhinus	Carcharhinus sorrah
-11.8667	136.167	Carcharhinus coatesi	Animalia	Chordata	Elasmobranchii	Carcharhiniformes	Carcharhinidae	Carcharhinus	Carcharhinus coatesi
-12.1	136.967	Carcharhinus tilstoni	Animalia	Chordata	Elasmobranchii	Carcharhiniformes	Carcharhinidae	Carcharhinus	Carcharhinus tilstoni
-14.1833	125.417	Neotrygon australiae	Animalia	Chordata	Elasmobranchii	Myliobatiformes	Dasyatidae	Neotrygon	Neotrygon australiae
-10.24	136.873	Maculabatis astra	Animalia	Chordata	Elasmobranchii	Myliobatiformes	Dasyatidae	Maculabatis	Maculabatis astra
-10.9667	136.867	Carcharhinus sorrah	Animalia	Chordata	Elasmobranchii	Carcharhiniformes	Carcharhinidae	Carcharhinus	Carcharhinus sorrah
-13.92	121.91	Carcharhinus amblyrhynchos	Animalia	Chordata	Elasmobranchii	Carcharhiniformes	Carcharhinidae	Carcharhinus	Carcharhinus amblyrhynchos
-14.04	121.8	Carcharhinus albimarginatus	Animalia	Chordata	Elasmobranchii	Carcharhiniformes	Carcharhinidae	Carcharhinus	Carcharhinus albimarginatus
-12.7	136.85	Carcharhinus sorrah	Animalia	Chordata	Elasmobranchii	Carcharhiniformes	Carcharhinidae	Carcharhinus	Carcharhinus sorrah
-13.92	121.91	Carcharhinus amblyrhynchos	Animalia	Chordata	Elasmobranchii	Carcharhiniformes	Carcharhinidae	Carcharhinus	Carcharhinus amblyrhynchos
-11.25	139.683	Rhizoprionodon acutus	Animalia	Chordata	Elasmobranchii	Carcharhiniformes	Carcharhinidae	Rhizoprionodon	Rhizoprionodon acutus
-11.0333	130.3	Carcharhinus sorrah	Animalia	Chordata	Elasmobranchii	Carcharhiniformes	Carcharhinidae	Carcharhinus	Carcharhinus sorrah
-11.5	133.25	Carcharhinus sorrah	Animalia	Chordata	Elasmobranchii	Carcharhiniformes	Carcharhinidae	Carcharhinus	Carcharhinus sorrah
12.9333	123.533	Rhincodon typus	Animalia	Chordata	Elasmobranchii	Orectolobiformes	Rhincodontidae	Rhincodon	Rhincodon typus
-10.85	130.15	Carcharhinus tilstoni	Animalia	Chordata	Elasmobranchii	Carcharhiniformes	Carcharhinidae	Carcharhinus	Carcharhinus tilstoni
[truncated: 44,188 more rows]

## Sheet: Mammalia
lat	lon	scientificName	kingdom	phylum	class	order	family	genus	species
[truncated: 9,088 more rows]

[truncated: 1 more sheets: Sheet5]
