# Supplementary material for: Marine Biodiversity Conservation Planning in the Indo-Pacific Convergence Zone Based on Ecological Spatial Analysis
Source: Biology (Basel). 2025 Jun 14;14(6):700. doi: 10.3390/biology14060700 (PMC12189379; doi:10.3390/biology14060700)
Supplement: Supplementary file 1 [file biology-14-00700-s001.zip › TableS2 Species range records.xlsx]

## Sheet: Actinopterygii
Table S2: Species range records. Species range data were derived from AquaMaps (https://www.aquamaps.org, assessed on 12 October, 2019). Species Richness Mapping Parameters for Actinopterygii (with a probability of occurrence > 0.5).
C-Square Code	Center Latitude	Center Longitude	Species Count
1000:100:1	0.25	0.25	403
1000:100:2	0.25	0.75	404
1000:100:3	0.75	0.25	401
1000:100:4	0.75	0.75	400
1000:101:1	0.25	1.25	402
1000:101:2	0.25	1.75	412
1000:101:3	0.75	1.25	399
1000:101:4	0.75	1.75	399
1000:102:1	0.25	2.25	414
1000:102:2	0.25	2.75	407
1000:102:3	0.75	2.25	408
1000:102:4	0.75	2.75	408
1000:103:1	0.25	3.25	399
1000:103:2	0.25	3.75	400
1000:103:3	0.75	3.25	397
1000:103:4	0.75	3.75	395
1000:104:1	0.25	4.25	397
1000:104:2	0.25	4.75	404
1000:104:3	0.75	4.25	393
1000:104:4	0.75	4.75	396
1000:110:1	1.25	0.25	400
1000:110:2	1.25	0.75	400
1000:110:3	1.75	0.25	397
1000:110:4	1.75	0.75	398
1000:111:1	1.25	1.25	400
1000:111:2	1.25	1.75	398
1000:111:3	1.75	1.25	396
1000:111:4	1.75	1.75	395
1000:112:1	1.25	2.25	411
1000:112:2	1.25	2.75	402
1000:112:3	1.75	2.25	394
1000:112:4	1.75	2.75	392
1000:113:1	1.25	3.25	397
1000:113:2	1.25	3.75	395
1000:113:3	1.75	3.25	394
1000:113:4	1.75	3.75	395
1000:114:1	1.25	4.25	400
1000:114:2	1.25	4.75	398
1000:114:3	1.75	4.25	399
1000:114:4	1.75	4.75	402
1000:120:1	2.25	0.25	396
1000:120:2	2.25	0.75	398
1000:120:3	2.75	0.25	394
1000:120:4	2.75	0.75	408
1000:121:1	2.25	1.25	397
1000:121:2	2.25	1.75	394
1000:121:3	2.75	1.25	394
1000:121:4	2.75	1.75	391
1000:122:1	2.25	2.25	395
1000:122:2	2.25	2.75	393
1000:122:3	2.75	2.25	392
1000:122:4	2.75	2.75	391
1000:123:1	2.25	3.25	393
1000:123:2	2.25	3.75	392
1000:123:3	2.75	3.25	392
1000:123:4	2.75	3.75	396
1000:124:1	2.25	4.25	397
1000:124:2	2.25	4.75	398
1000:124:3	2.75	4.25	398
1000:124:4	2.75	4.75	396
1000:130:1	3.25	0.25	389
1000:130:2	3.25	0.75	388
1000:130:3	3.75	0.25	371
1000:130:4	3.75	0.75	382
1000:131:1	3.25	1.25	390
1000:131:2	3.25	1.75	389
1000:131:3	3.75	1.25	388
1000:131:4	3.75	1.75	389
1000:132:1	3.25	2.25	392
1000:132:2	3.25	2.75	391
1000:132:3	3.75	2.25	390
1000:132:4	3.75	2.75	393
1000:133:1	3.25	3.25	394
1000:133:2	3.25	3.75	395
1000:133:3	3.75	3.25	398
1000:133:4	3.75	3.75	396
1000:134:1	3.25	4.25	394
1000:134:2	3.25	4.75	387
1000:134:3	3.75	4.25	401
1000:134:4	3.75	4.75	398
1000:140:1	4.25	0.25	342
1000:140:2	4.25	0.75	362
1000:140:3	4.75	0.25	321
1000:140:4	4.75	0.75	344
1000:141:1	4.25	1.25	374
1000:141:2	4.25	1.75	379
1000:141:3	4.75	1.25	360
1000:141:4	4.75	1.75	375
1000:142:1	4.25	2.25	386
1000:142:2	4.25	2.75	389
1000:142:3	4.75	2.25	379
1000:142:4	4.75	2.75	387
1000:143:1	4.25	3.25	396
1000:143:2	4.25	3.75	398
1000:143:3	4.75	3.25	392
1000:143:4	4.75	3.75	399
1000:144:1	4.25	4.25	413
1000:144:2	4.25	4.75	423
1000:144:3	4.75	4.25	408
1000:144:4	4.75	4.75	516
1000:205:1	0.25	5.25	397
1000:205:2	0.25	5.75	390
1000:205:3	0.75	5.25	388
1000:205:4	0.75	5.75	387
1000:206:1	0.25	6.25	524
1000:206:2	0.25	6.75	638
1000:206:3	0.75	6.25	382
1000:206:4	0.75	6.75	396
1000:207:1	0.25	7.25	357
1000:207:2	0.25	7.75	333
1000:207:3	0.75	7.25	347
1000:207:4	0.75	7.75	326
1000:208:1	0.25	8.25	334
1000:208:2	0.25	8.75	424
1000:208:3	0.75	8.25	316
1000:208:4	0.75	8.75	443
1000:209:1	0.25	9.25	349
1000:209:2	0.25	9.75	354
1000:209:3	0.75	9.25	457
1000:209:4	0.75	9.75	285
1000:215:1	1.25	5.25	395
1000:215:2	1.25	5.75	392
1000:215:3	1.75	5.25	401
1000:215:4	1.75	5.75	394
1000:216:1	1.25	6.25	379
1000:216:2	1.25	6.75	374
1000:216:3	1.75	6.25	385
1000:216:4	1.75	6.75	375
1000:217:1	1.25	7.25	574
1000:217:2	1.25	7.75	415
1000:217:3	1.75	7.25	515
1000:217:4	1.75	7.75	640
1000:218:1	1.25	8.25	304
1000:218:2	1.25	8.75	315
1000:218:3	1.75	8.25	306
1000:218:4	1.75	8.75	291
1000:219:1	1.25	9.25	310
1000:219:2	1.25	9.75	268
1000:219:3	1.75	9.25	205
1000:219:4	1.75	9.75	240
1000:225:1	2.25	5.25	397
1000:225:2	2.25	5.75	390
1000:225:3	2.75	5.25	391
1000:225:4	2.75	5.75	380
1000:226:1	2.25	6.25	379
1000:226:2	2.25	6.75	365
1000:226:3	2.75	6.25	368
1000:226:4	2.75	6.75	348
1000:227:1	2.25	7.25	340
1000:227:2	2.25	7.75	323
1000:227:3	2.75	7.25	331
1000:227:4	2.75	7.75	283
1000:228:1	2.25	8.25	302
1000:228:2	2.25	8.75	284
1000:228:3	2.75	8.25	369
1000:228:4	2.75	8.75	227
1000:229:1	2.25	9.25	222
1000:229:2	2.25	9.75	176
1000:229:3	2.75	9.25	215
1000:229:4	2.75	9.75	201
1000:235:1	3.25	5.25	382
1000:235:2	3.25	5.75	388
1000:235:3	3.75	5.25	431
1000:235:4	3.75	5.75	540
1000:236:1	3.25	6.25	354
1000:236:2	3.25	6.75	328
1000:236:3	3.75	6.25	481
1000:236:4	3.75	6.75	324
1000:237:1	3.25	7.25	266
1000:237:2	3.25	7.75	247
1000:237:3	3.75	7.25	209
1000:237:4	3.75	7.75	155
1000:238:1	3.25	8.25	300
1000:238:2	3.25	8.75	150
1000:238:3	3.75	8.25	143
1000:238:4	3.75	8.75	226
1000:239:1	3.25	9.25	317
1000:239:2	3.25	9.75	150
1000:239:3	3.75	9.25	175
1000:239:4	3.75	9.75	121
1000:245:1	4.25	5.25	571
1000:245:2	4.25	5.75	400
1000:245:3	4.75	5.25	519
1000:245:4	4.75	5.75	328
1000:246:1	4.25	6.25	388
1000:246:2	4.25	6.75	334
1000:246:4	4.75	6.75	30
1000:247:1	4.25	7.25	323
1000:247:2	4.25	7.75	172
1000:247:3	4.75	7.25	27
1000:247:4	4.75	7.75	275
1000:248:1	4.25	8.25	112
1000:248:2	4.25	8.75	147
1000:248:3	4.75	8.25	225
1000:248:4	4.75	8.75	186
1000:249:1	4.25	9.25	212
1000:249:2	4.25	9.75	35
1000:350:1	5.25	0.25	592
1000:350:2	5.25	0.75	358
1000:350:3	5.75	0.25	547
1000:350:4	5.75	0.75	585
1000:351:1	5.25	1.25	365
1000:351:2	5.25	1.75	366
1000:351:3	5.75	1.25	777
1000:351:4	5.75	1.75	477
1000:352:1	5.25	2.25	370
1000:352:2	5.25	2.75	379
1000:352:3	5.75	2.25	389
1000:352:4	5.75	2.75	390
1000:353:1	5.25	3.25	379
1000:353:2	5.25	3.75	389
1000:353:3	5.75	3.25	361
1000:353:4	5.75	3.75	358
1000:354:1	5.25	4.25	406
1000:354:2	5.25	4.75	494
1000:354:3	5.75	4.25	448
1000:354:4	5.75	4.75	416
1000:361:1	6.25	1.25	405
1000:361:2	6.25	1.75	624
1000:362:1	6.25	2.25	624
1000:362:2	6.25	2.75	594
1000:363:1	6.25	3.25	571
1000:363:2	6.25	3.75	540
1000:363:3	6.75	3.25	78
1000:363:4	6.75	3.75	40
1000:364:1	6.25	4.25	535
1000:364:2	6.25	4.75	388
1000:455:1	5.25	5.25	371
1000:455:2	5.25	5.75	32
1000:455:3	5.75	5.25	321
1000:455:4	5.75	5.75	32
1001:130:1	3.25	10.25	17
1004:102:2	0.25	42.75	1813
1004:103:1	0.25	43.25	2089
1004:103:2	0.25	43.75	580
1004:103:3	0.75	43.25	1646
1004:103:4	0.75	43.75	2214
1004:104:1	0.25	44.25	396
1004:104:2	0.25	44.75	371
1004:104:3	0.75	44.25	1060
1004:104:4	0.75	44.75	385
1004:113:2	1.25	43.75	462
1004:114:1	1.25	44.25	2310
1004:114:2	1.25	44.75	2325
1004:114:4	1.75	44.75	2181
1004:205:1	0.25	45.25	361
1004:205:2	0.25	45.75	353
1004:205:3	0.75	45.25	366
1004:205:4	0.75	45.75	361
1004:206:1	0.25	46.25	353
1004:206:2	0.25	46.75	345
1004:206:3	0.75	46.25	357
1004:206:4	0.75	46.75	353
1004:207:1	0.25	47.25	341
1004:207:2	0.25	47.75	339
1004:207:3	0.75	47.25	344
1004:207:4	0.75	47.75	342
1004:208:1	0.25	48.25	340
1004:208:2	0.25	48.75	339
1004:208:3	0.75	48.25	340
1004:208:4	0.75	48.75	340
1004:209:1	0.25	49.25	340
1004:209:2	0.25	49.75	340
1004:209:3	0.75	49.25	340
1004:209:4	0.75	49.75	339
1004:215:1	1.25	45.25	399
1004:215:2	1.25	45.75	368
1004:215:3	1.75	45.25	2261
1004:215:4	1.75	45.75	605
1004:216:1	1.25	46.25	363
1004:216:2	1.25	46.75	357
1004:216:3	1.75	46.25	374
1004:216:4	1.75	46.75	360
1004:217:1	1.25	47.25	349
1004:217:2	1.25	47.75	343
1004:217:3	1.75	47.25	354
1004:217:4	1.75	47.75	345
1004:218:1	1.25	48.25	343
1004:218:2	1.25	48.75	342
1004:218:3	1.75	48.25	343
1004:218:4	1.75	48.75	345
1004:219:1	1.25	49.25	344
1004:219:2	1.25	49.75	341
1004:219:3	1.75	49.25	345
1004:219:4	1.75	49.75	344
1004:225:1	2.25	45.25	1898
1004:225:2	2.25	45.75	2233
1004:226:1	2.25	46.25	2341
1004:226:2	2.25	46.75	371
1004:226:3	2.75	46.25	2114
1004:226:4	2.75	46.75	2273
1004:227:1	2.25	47.25	364
1004:227:2	2.25	47.75	353
1004:227:3	2.75	47.25	376
1004:227:4	2.75	47.75	364
1004:228:1	2.25	48.25	346
1004:228:2	2.25	48.75	351
1004:228:3	2.75	48.25	354
1004:228:4	2.75	48.75	354
1004:229:1	2.25	49.25	347
1004:229:2	2.25	49.75	344
1004:229:3	2.75	49.25	350
1004:229:4	2.75	49.75	347
1004:236:2	3.25	46.75	2040
1004:237:1	3.25	47.25	2197
1004:237:2	3.25	47.75	384
1004:237:3	3.75	47.25	1927
1004:237:4	3.75	47.75	2189
1004:238:1	3.25	48.25	364
1004:238:2	3.25	48.75	358
1004:238:3	3.75	48.25	468
1004:238:4	3.75	48.75	386
1004:239:1	3.25	49.25	357
1004:239:2	3.25	49.75	353
1004:239:3	3.75	49.25	376
1004:239:4	3.75	49.75	366
1004:247:2	4.25	47.75	1789
1004:248:1	4.25	48.25	2257
1004:248:2	4.25	48.75	431
1004:248:3	4.75	48.25	1959
1004:248:4	4.75	48.75	649
1004:249:1	4.25	49.25	382
1004:249:2	4.25	49.75	368
1004:249:3	4.75	49.25	379
1004:249:4	4.75	49.75	365
1004:458:1	5.25	48.25	1814
1004:458:2	5.25	48.75	2168
1004:458:4	5.75	48.75	2063
1004:459:1	5.25	49.25	398
1004:459:2	5.25	49.75	365
1004:459:3	5.75	49.25	1601
1004:459:4	5.75	49.75	441
1004:468:2	6.25	48.75	1478
1004:469:1	6.25	49.25	2099
1004:469:2	6.25	49.75	507
1004:469:3	6.75	49.25	1891
1004:469:4	6.75	49.75	737
1004:479:1	7.25	49.25	1604
1004:479:2	7.25	49.75	2082
1004:479:4	7.75	49.75	1938
1004:489:2	8.25	49.75	793
1005:100:1	0.25	50.25	337
1005:100:2	0.25	50.75	334
1005:100:3	0.75	50.25	337
1005:100:4	0.75	50.75	335
1005:101:1	0.25	51.25	335
1005:101:2	0.25	51.75	335
1005:101:3	0.75	51.25	334
1005:101:4	0.75	51.75	333
1005:102:1	0.25	52.25	336
1005:102:2	0.25	52.75	335
1005:102:3	0.75	52.25	335
1005:102:4	0.75	52.75	337
1005:103:1	0.25	53.25	336
1005:103:2	0.25	53.75	338
1005:103:3	0.75	53.25	337
1005:103:4	0.75	53.75	337
1005:104:1	0.25	54.25	338
1005:104:2	0.25	54.75	338
1005:104:3	0.75	54.25	335
1005:104:4	0.75	54.75	338
1005:110:1	1.25	50.25	337
1005:110:2	1.25	50.75	335
1005:110:3	1.75	50.25	339
1005:110:4	1.75	50.75	337
1005:111:1	1.25	51.25	335
1005:111:2	1.25	51.75	333
1005:111:3	1.75	51.25	340
1005:111:4	1.75	51.75	334
1005:112:1	1.25	52.25	334
1005:112:2	1.25	52.75	336
1005:112:3	1.75	52.25	335
1005:112:4	1.75	52.75	336
1005:113:1	1.25	53.25	336
1005:113:2	1.25	53.75	336
1005:113:3	1.75	53.25	337
1005:113:4	1.75	53.75	337
1005:114:1	1.25	54.25	337
1005:114:2	1.25	54.75	338
1005:114:3	1.75	54.25	336
1005:114:4	1.75	54.75	338
1005:120:1	2.25	50.25	343
1005:120:2	2.25	50.75	341
1005:120:3	2.75	50.25	349
1005:120:4	2.75	50.75	344
1005:121:1	2.25	51.25	340
1005:121:2	2.25	51.75	340
1005:121:3	2.75	51.25	342
1005:121:4	2.75	51.75	341
1005:122:1	2.25	52.25	337
1005:122:2	2.25	52.75	338
1005:122:3	2.75	52.25	339
1005:122:4	2.75	52.75	340
1005:123:1	2.25	53.25	339
1005:123:2	2.25	53.75	338
1005:123:3	2.75	53.25	341
1005:123:4	2.75	53.75	343
1005:124:1	2.25	54.25	339
1005:124:2	2.25	54.75	339
1005:124:3	2.75	54.25	341
1005:124:4	2.75	54.75	341
1005:130:1	3.25	50.25	345
1005:130:2	3.25	50.75	347
1005:130:3	3.75	50.25	348
1005:130:4	3.75	50.75	348
1005:131:1	3.25	51.25	344
1005:131:2	3.25	51.75	343
1005:131:3	3.75	51.25	344
1005:131:4	3.75	51.75	343
1005:132:1	3.25	52.25	344
1005:132:2	3.25	52.75	340
1005:132:3	3.75	52.25	344
1005:132:4	3.75	52.75	345
1005:133:1	3.25	53.25	342
1005:133:2	3.25	53.75	344
1005:133:3	3.75	53.25	343
1005:133:4	3.75	53.75	345
1005:134:1	3.25	54.25	343
1005:134:2	3.25	54.75	344
1005:134:3	3.75	54.25	346
1005:134:4	3.75	54.75	345
1005:140:1	4.25	50.25	363
1005:140:2	4.25	50.75	348
1005:140:3	4.75	50.25	358
1005:140:4	4.75	50.75	350
1005:141:1	4.25	51.25	346
1005:141:2	4.25	51.75	344
1005:141:3	4.75	51.25	348
1005:141:4	4.75	51.75	345
1005:142:1	4.25	52.25	343
1005:142:2	4.25	52.75	374
1005:142:3	4.75	52.25	343
1005:142:4	4.75	52.75	345
1005:143:1	4.25	53.25	358
1005:143:2	4.25	53.75	344
1005:143:3	4.75	53.25	367
1005:143:4	4.75	53.75	351
1005:144:1	4.25	54.25	346
1005:144:2	4.25	54.75	345
1005:144:3	4.75	54.25	344
1005:144:4	4.75	54.75	344
1005:205:1	0.25	55.25	361
1005:205:2	0.25	55.75	408
1005:205:3	0.75	55.25	341
1005:205:4	0.75	55.75	361
1005:206:1	0.25	56.25	496
1005:206:2	0.25	56.75	341
1005:206:3	0.75	56.25	391
1005:206:4	0.75	56.75	346
1005:207:1	0.25	57.25	339
1005:207:2	0.25	57.75	333
1005:207:3	0.75	57.25	341
1005:207:4	0.75	57.75	337
1005:208:1	0.25	58.25	335
1005:208:2	0.25	58.75	339
1005:208:3	0.75	58.25	338
1005:208:4	0.75	58.75	339
1005:209:1	0.25	59.25	340
1005:209:2	0.25	59.75	341
1005:209:3	0.75	59.25	342
1005:209:4	0.75	59.75	338
1005:215:1	1.25	55.25	338
1005:215:2	1.25	55.75	340
1005:215:3	1.75	55.25	337
1005:215:4	1.75	55.75	339
1005:216:1	1.25	56.25	377
1005:216:2	1.25	56.75	514
1005:216:3	1.75	56.25	340
1005:216:4	1.75	56.75	356
1005:217:1	1.25	57.25	341
1005:217:2	1.25	57.75	338
1005:217:3	1.75	57.25	339
1005:217:4	1.75	57.75	336
1005:218:1	1.25	58.25	340
1005:218:2	1.25	58.75	341
1005:218:3	1.75	58.25	340
1005:218:4	1.75	58.75	340
1005:219:1	1.25	59.25	341
1005:219:2	1.25	59.75	338
1005:219:3	1.75	59.25	342
1005:219:4	1.75	59.75	342
1005:225:1	2.25	55.25	339
1005:225:2	2.25	55.75	338
1005:225:3	2.75	55.25	341
1005:225:4	2.75	55.75	340
1005:226:1	2.25	56.25	340
1005:226:2	2.25	56.75	339
1005:226:3	2.75	56.25	343
1005:226:4	2.75	56.75	342
1005:227:1	2.25	57.25	338
1005:227:2	2.25	57.75	345
1005:227:3	2.75	57.25	342
1005:227:4	2.75	57.75	338
1005:228:1	2.25	58.25	336
1005:228:2	2.25	58.75	339
1005:228:3	2.75	58.25	338
1005:228:4	2.75	58.75	339
1005:229:1	2.25	59.25	341
1005:229:2	2.25	59.75	342
1005:229:3	2.75	59.25	344
1005:229:4	2.75	59.75	357
1005:235:1	3.25	55.25	343
1005:235:2	3.25	55.75	342
1005:235:3	3.75	55.25	344
1005:235:4	3.75	55.75	343
1005:236:1	3.25	56.25	340
1005:236:2	3.25	56.75	346
1005:236:3	3.75	56.25	340
1005:236:4	3.75	56.75	339
1005:237:1	3.25	57.25	340
1005:237:2	3.25	57.75	338
1005:237:3	3.75	57.25	336
1005:237:4	3.75	57.75	335
1005:238:1	3.25	58.25	336
1005:238:2	3.25	58.75	342
1005:238:3	3.75	58.25	336
1005:238:4	3.75	58.75	339
1005:239:1	3.25	59.25	349
1005:239:2	3.25	59.75	344
1005:239:3	3.75	59.25	347
1005:239:4	3.75	59.75	344
1005:245:1	4.25	55.25	345
1005:245:2	4.25	55.75	345
1005:245:3	4.75	55.25	346
1005:245:4	4.75	55.75	349
1005:246:1	4.25	56.25	344
1005:246:2	4.25	56.75	345
1005:246:3	4.75	56.25	355
1005:246:4	4.75	56.75	346
1005:247:1	4.25	57.25	343
1005:247:2	4.25	57.75	339
1005:247:3	4.75	57.25	344
1005:247:4	4.75	57.75	344
1005:248:1	4.25	58.25	337
1005:248:2	4.25	58.75	339
1005:248:3	4.75	58.25	343
1005:248:4	4.75	58.75	342
1005:249:1	4.25	59.25	346
1005:249:2	4.25	59.75	344
1005:249:3	4.75	59.25	355
1005:249:4	4.75	59.75	355
1005:350:1	5.25	50.25	350
1005:350:2	5.25	50.75	346
1005:350:3	5.75	50.25	354
1005:350:4	5.75	50.75	347
1005:351:1	5.25	51.25	344
1005:351:2	5.25	51.75	342
1005:351:3	5.75	51.25	344
1005:351:4	5.75	51.75	343
1005:352:1	5.25	52.25	343
1005:352:2	5.25	52.75	342
1005:352:3	5.75	52.25	342
1005:352:4	5.75	52.75	342
1005:353:1	5.25	53.25	343
1005:353:2	5.25	53.75	352
1005:353:3	5.75	53.25	341
1005:353:4	5.75	53.75	348
1005:354:1	5.25	54.25	341
1005:354:2	5.25	54.75	342
1005:354:3	5.75	54.25	352
1005:354:4	5.75	54.75	340
1005:360:1	6.25	50.25	381
1005:360:2	6.25	50.75	358
1005:360:3	6.75	50.25	409
1005:360:4	6.75	50.75	372
1005:361:1	6.25	51.25	342
1005:361:2	6.25	51.75	342
1005:361:3	6.75	51.25	345
1005:361:4	6.75	51.75	343
1005:362:1	6.25	52.25	342
1005:362:2	6.25	52.75	342
1005:362:3	6.75	52.25	343
1005:362:4	6.75	52.75	342
1005:363:1	6.25	53.25	341
1005:363:2	6.25	53.75	340
1005:363:3	6.75	53.25	340
1005:363:4	6.75	53.75	339
1005:364:1	6.25	54.25	357
1005:364:2	6.25	54.75	349
1005:364:3	6.75	54.25	339
1005:364:4	6.75	54.75	373
1005:370:1	7.25	50.25	463
1005:370:2	7.25	50.75	355
1005:370:3	7.75	50.25	2163
1005:370:4	7.75	50.75	379
1005:371:1	7.25	51.25	347
1005:371:2	7.25	51.75	342
1005:371:3	7.75	51.25	348
1005:371:4	7.75	51.75	342
1005:372:1	7.25	52.25	341
1005:372:2	7.25	52.75	340
1005:372:3	7.75	52.25	339
1005:372:4	7.75	52.75	341
1005:373:1	7.25	53.25	339
1005:373:2	7.25	53.75	339
1005:373:3	7.75	53.25	340
1005:373:4	7.75	53.75	340
1005:374:1	7.25	54.25	339
1005:374:2	7.25	54.75	341
1005:374:3	7.75	54.25	340
1005:374:4	7.75	54.75	340
1005:380:1	8.25	50.25	1989
1005:380:2	8.25	50.75	364
1005:380:3	8.75	50.25	1924
1005:380:4	8.75	50.75	2117
1005:381:1	8.25	51.25	355
1005:381:2	8.25	51.75	343
1005:381:3	8.75	51.25	404
1005:381:4	8.75	51.75	348
1005:382:1	8.25	52.25	342
1005:382:2	8.25	52.75	340
1005:382:3	8.75	52.25	344
1005:382:4	8.75	52.75	342
1005:383:1	8.25	53.25	352
1005:383:2	8.25	53.75	341
1005:383:3	8.75	53.25	342
1005:383:4	8.75	53.75	345
1005:384:1	8.25	54.25	342
1005:384:2	8.25	54.75	348
1005:384:3	8.75	54.25	343
1005:384:4	8.75	54.75	342
1005:390:2	9.25	50.75	1852
1005:390:4	9.75	50.75	1654
1005:391:1	9.25	51.25	438
1005:391:2	9.25	51.75	392
1005:391:3	9.75	51.25	1542
1005:391:4	9.75	51.75	457
1005:392:1	9.25	52.25	351
1005:392:2	9.25	52.75	344
1005:392:3	9.75	52.25	356
1005:392:4	9.75	52.75	341
1005:393:1	9.25	53.25	353
1005:393:2	9.25	53.75	355
1005:393:3	9.75	53.25	343
1005:393:4	9.75	53.75	343
1005:394:1	9.25	54.25	344
1005:394:2	9.25	54.75	344
1005:394:3	9.75	54.25	343
1005:394:4	9.75	54.75	342
1005:455:1	5.25	55.25	343
1005:455:2	5.25	55.75	346
1005:455:3	5.75	55.25	341
1005:455:4	5.75	55.75	342
1005:456:1	5.25	56.25	345
1005:456:2	5.25	56.75	344
1005:456:3	5.75	56.25	349
1005:456:4	5.75	56.75	356
1005:457:1	5.25	57.25	348
1005:457:2	5.25	57.75	345
1005:457:3	5.75	57.25	349
1005:457:4	5.75	57.75	352
1005:458:1	5.25	58.25	343
1005:458:2	5.25	58.75	338
1005:458:3	5.75	58.25	341
1005:458:4	5.75	58.75	344
1005:459:1	5.25	59.25	348
1005:459:2	5.25	59.75	353
1005:459:3	5.75	59.25	353
1005:459:4	5.75	59.75	354
1005:465:1	6.25	55.25	341
1005:465:2	6.25	55.75	340
1005:465:3	6.75	55.25	348
1005:465:4	6.75	55.75	345
1005:466:1	6.25	56.25	347
1005:466:2	6.25	56.75	349
1005:466:3	6.75	56.25	344
1005:466:4	6.75	56.75	345
1005:467:1	6.25	57.25	351
1005:467:2	6.25	57.75	347
1005:467:3	6.75	57.25	345
1005:467:4	6.75	57.75	350
1005:468:1	6.25	58.25	350
1005:468:2	6.25	58.75	359
1005:468:3	6.75	58.25	356
1005:468:4	6.75	58.75	360
1005:469:1	6.25	59.25	353
1005:469:2	6.25	59.75	363
1005:469:3	6.75	59.25	353
1005:469:4	6.75	59.75	361
1005:475:1	7.25	55.25	372
1005:475:2	7.25	55.75	346
1005:475:3	7.75	55.25	349
1005:475:4	7.75	55.75	373
1005:476:1	7.25	56.25	342
1005:476:2	7.25	56.75	345
1005:476:3	7.75	56.25	349
1005:476:4	7.75	56.75	351
1005:477:1	7.25	57.25	349
1005:477:2	7.25	57.75	350
1005:477:3	7.75	57.25	351
1005:477:4	7.75	57.75	357
1005:478:1	7.25	58.25	361
1005:478:2	7.25	58.75	351
1005:478:3	7.75	58.25	362
1005:478:4	7.75	58.75	365
1005:479:1	7.25	59.25	369
1005:479:2	7.25	59.75	367
1005:479:3	7.75	59.25	368
1005:479:4	7.75	59.75	361
1005:485:1	8.25	55.25	343
1005:485:2	8.25	55.75	348
1005:485:3	8.75	55.25	342
1005:485:4	8.75	55.75	353
1005:486:1	8.25	56.25	344
1005:486:2	8.25	56.75	347
1005:486:3	8.75	56.25	350
1005:486:4	8.75	56.75	351
1005:487:1	8.25	57.25	363
1005:487:2	8.25	57.75	361
1005:487:3	8.75	57.25	351
1005:487:4	8.75	57.75	370
1005:488:1	8.25	58.25	374
1005:488:2	8.25	58.75	368
1005:488:3	8.75	58.25	370
1005:488:4	8.75	58.75	374
1005:489:1	8.25	59.25	366
1005:489:2	8.25	59.75	370
1005:489:3	8.75	59.25	356
1005:489:4	8.75	59.75	353
1005:495:1	9.25	55.25	340
1005:495:2	9.25	55.75	344
1005:495:3	9.75	55.25	343
1005:495:4	9.75	55.75	355
1005:496:1	9.25	56.25	348
1005:496:2	9.25	56.75	361
1005:496:3	9.75	56.25	347
1005:496:4	9.75	56.75	361
1005:497:1	9.25	57.25	361
1005:497:2	9.25	57.75	370
1005:497:3	9.75	57.25	356
1005:497:4	9.75	57.75	359
1005:498:1	9.25	58.25	361
1005:498:2	9.25	58.75	364
1005:498:3	9.75	58.25	354
1005:498:4	9.75	58.75	349
1005:499:1	9.25	59.25	351
1005:499:2	9.25	59.75	347
1005:499:3	9.75	59.25	346
1005:499:4	9.75	59.75	340
1006:100:1	0.25	60.25	340
1006:100:2	0.25	60.75	340
1006:100:3	0.75	60.25	340
1006:100:4	0.75	60.75	343
1006:101:1	0.25	61.25	342
1006:101:2	0.25	61.75	340
1006:101:3	0.75	61.25	341
1006:101:4	0.75	61.75	343
1006:102:1	0.25	62.25	341
1006:102:2	0.25	62.75	342
1006:102:3	0.75	62.25	341
1006:102:4	0.75	62.75	345
1006:103:1	0.25	63.25	338
1006:103:2	0.25	63.75	336
1006:103:3	0.75	63.25	335
1006:103:4	0.75	63.75	346
1006:104:1	0.25	64.25	338
1006:104:2	0.25	64.75	345
1006:104:3	0.75	64.25	339
1006:104:4	0.75	64.75	340
1006:110:1	1.25	60.25	342
1006:110:2	1.25	60.75	341
1006:110:3	1.75	60.25	348
1006:110:4	1.75	60.75	344
1006:111:1	1.25	61.25	344
1006:111:2	1.25	61.75	339
1006:111:3	1.75	61.25	342
1006:111:4	1.75	61.75	339
1006:112:1	1.25	62.25	338
1006:112:2	1.25	62.75	343
1006:112:3	1.75	62.25	339
1006:112:4	1.75	62.75	338
1006:113:1	1.25	63.25	343
1006:113:2	1.25	63.75	340
1006:113:3	1.75	63.25	343
1006:113:4	1.75	63.75	347
1006:114:1	1.25	64.25	357
1006:114:2	1.25	64.75	346
1006:114:3	1.75	64.25	345
1006:114:4	1.75	64.75	342
1006:120:1	2.25	60.25	344
1006:120:2	2.25	60.75	347
1006:120:3	2.75	60.25	345
1006:120:4	2.75	60.75	341
1006:121:1	2.25	61.25	345
1006:121:2	2.25	61.75	341
1006:121:3	2.75	61.25	344
1006:121:4	2.75	61.75	346
1006:122:1	2.25	62.25	341
1006:122:2	2.25	62.75	345
1006:122:3	2.75	62.25	342
1006:122:4	2.75	62.75	337
1006:123:1	2.25	63.25	343
1006:123:2	2.25	63.75	341
1006:123:3	2.75	63.25	341
1006:123:4	2.75	63.75	346
1006:124:1	2.25	64.25	339
1006:124:2	2.25	64.75	333
1006:124:3	2.75	64.25	348
1006:124:4	2.75	64.75	348
1006:130:1	3.25	60.25	348
1006:130:2	3.25	60.75	351
1006:130:3	3.75	60.25	346
1006:130:4	3.75	60.75	347
1006:131:1	3.25	61.25	345
1006:131:2	3.25	61.75	341
1006:131:3	3.75	61.25	338
1006:131:4	3.75	61.75	337
1006:132:1	3.25	62.25	341
1006:132:2	3.25	62.75	341
1006:132:3	3.75	62.25	348
1006:132:4	3.75	62.75	347
1006:133:1	3.25	63.25	343
1006:133:2	3.25	63.75	341
1006:133:3	3.75	63.25	355
1006:133:4	3.75	63.75	332
1006:134:1	3.25	64.25	350
1006:134:2	3.25	64.75	334
1006:134:3	3.75	64.25	335
1006:134:4	3.75	64.75	329
1006:140:1	4.25	60.25	349
1006:140:2	4.25	60.75	355
1006:140:3	4.75	60.25	358
1006:140:4	4.75	60.75	354
1006:141:1	4.25	61.25	349
1006:141:2	4.25	61.75	342
1006:141:3	4.75	61.25	350
1006:141:4	4.75	61.75	357
1006:142:1	4.25	62.25	356
1006:142:2	4.25	62.75	342
1006:142:3	4.75	62.25	342
1006:142:4	4.75	62.75	342
1006:143:1	4.25	63.25	346
1006:143:2	4.25	63.75	336
1006:143:3	4.75	63.25	336
1006:143:4	4.75	63.75	327
1006:144:1	4.25	64.25	328
1006:144:2	4.25	64.75	326
1006:144:3	4.75	64.25	329
1006:144:4	4.75	64.75	318
1006:205:1	0.25	65.25	343
1006:205:2	0.25	65.75	338
1006:205:3	0.75	65.25	344
1006:205:4	0.75	65.75	357
1006:206:1	0.25	66.25	352
1006:206:2	0.25	66.75	380
1006:206:3	0.75	66.25	356
1006:206:4	0.75	66.75	357
1006:207:1	0.25	67.25	352
1006:207:2	0.25	67.75	356
1006:207:3	0.75	67.25	349
1006:207:4	0.75	67.75	349
1006:208:1	0.25	68.25	349
1006:208:2	0.25	68.75	346
1006:208:3	0.75	68.25	348
1006:208:4	0.75	68.75	349
1006:209:1	0.25	69.25	343
1006:209:2	0.25	69.75	340
1006:209:3	0.75	69.25	348
1006:209:4	0.75	69.75	343
1006:215:1	1.25	65.25	344
1006:215:2	1.25	65.75	342
1006:215:3	1.75	65.25	339
1006:215:4	1.75	65.75	344
1006:216:1	1.25	66.25	348
1006:216:2	1.25	66.75	363
1006:216:3	1.75	66.25	358
1006:216:4	1.75	66.75	354
1006:217:1	1.25	67.25	360
1006:217:2	1.25	67.75	350
1006:217:3	1.75	67.25	365
1006:217:4	1.75	67.75	346
1006:218:1	1.25	68.25	345
1006:218:2	1.25	68.75	339
1006:218:3	1.75	68.25	344
1006:218:4	1.75	68.75	342
1006:219:1	1.25	69.25	339
1006:219:2	1.25	69.75	342
1006:219:3	1.75	69.25	337
1006:219:4	1.75	69.75	338
1006:225:1	2.25	65.25	340
1006:225:2	2.25	65.75	342
1006:225:3	2.75	65.25	330
1006:225:4	2.75	65.75	351
1006:226:1	2.25	66.25	345
1006:226:2	2.25	66.75	346
1006:226:3	2.75	66.25	339
1006:226:4	2.75	66.75	328
1006:227:1	2.25	67.25	349
1006:227:2	2.25	67.75	337
1006:227:3	2.75	67.25	339
1006:227:4	2.75	67.75	337
1006:228:1	2.25	68.25	332
1006:228:2	2.25	68.75	338
1006:228:3	2.75	68.25	334
1006:228:4	2.75	68.75	333
1006:229:1	2.25	69.25	340
1006:229:2	2.25	69.75	338
1006:229:3	2.75	69.25	340
1006:229:4	2.75	69.75	339
1006:235:1	3.25	65.25	306
1006:235:2	3.25	65.75	339
1006:235:3	3.75	65.25	327
1006:235:4	3.75	65.75	325
1006:236:1	3.25	66.25	343
1006:236:2	3.25	66.75	336
1006:236:3	3.75	66.25	331
1006:236:4	3.75	66.75	327
1006:237:1	3.25	67.25	333
1006:237:2	3.25	67.75	331
1006:237:3	3.75	67.25	328
1006:237:4	3.75	67.75	327
1006:238:1	3.25	68.25	331
1006:238:2	3.25	68.75	335
1006:238:3	3.75	68.25	327
1006:238:4	3.75	68.75	328
1006:239:1	3.25	69.25	333
1006:239:2	3.25	69.75	337
1006:239:3	3.75	69.25	327
1006:239:4	3.75	69.75	333
1006:245:1	4.25	65.25	320
1006:245:2	4.25	65.75	331
1006:245:3	4.75	65.25	324
1006:245:4	4.75	65.75	318
1006:246:1	4.25	66.25	326
1006:246:2	4.25	66.75	324
1006:246:3	4.75	66.25	326
1006:246:4	4.75	66.75	319
1006:247:1	4.25	67.25	324
1006:247:2	4.25	67.75	319
1006:247:3	4.75	67.25	321
1006:247:4	4.75	67.75	321
1006:248:1	4.25	68.25	322
1006:248:2	4.25	68.75	330
1006:248:3	4.75	68.25	329
1006:248:4	4.75	68.75	329
1006:249:1	4.25	69.25	334
1006:249:2	4.25	69.75	333
1006:249:3	4.75	69.25	336
1006:249:4	4.75	69.75	336
1006:350:1	5.25	60.25	357
1006:350:2	5.25	60.75	358
1006:350:3	5.75	60.25	360
1006:350:4	5.75	60.75	369
1006:351:1	5.25	61.25	354
1006:351:2	5.25	61.75	346
1006:351:3	5.75	61.25	354
1006:351:4	5.75	61.75	343
1006:352:1	5.25	62.25	348
1006:352:2	5.25	62.75	337
1006:352:3	5.75	62.25	343
1006:352:4	5.75	62.75	330
1006:353:1	5.25	63.25	330
1006:353:2	5.25	63.75	330
1006:353:3	5.75	63.25	326
1006:353:4	5.75	63.75	323
1006:354:1	5.25	64.25	317
1006:354:2	5.25	64.75	320
1006:354:3	5.75	64.25	317
1006:354:4	5.75	64.75	308
1006:360:1	6.25	60.25	363
1006:360:2	6.25	60.75	355
1006:360:3	6.75	60.25	363
1006:360:4	6.75	60.75	360
1006:361:1	6.25	61.25	355
1006:361:2	6.25	61.75	337
1006:361:3	6.75	61.25	349
1006:361:4	6.75	61.75	337
1006:362:1	6.25	62.25	328
1006:362:2	6.25	62.75	322
1006:362:3	6.75	62.25	328
1006:362:4	6.75	62.75	319
1006:363:1	6.25	63.25	319
1006:363:2	6.25	63.75	311
1006:363:3	6.75	63.25	313
1006:363:4	6.75	63.75	307
1006:364:1	6.25	64.25	309
1006:364:2	6.25	64.75	306
1006:364:3	6.75	64.25	304
1006:364:4	6.75	64.75	291
1006:370:1	7.25	60.25	371
1006:370:2	7.25	60.75	354
1006:370:3	7.75	60.25	365
1006:370:4	7.75	60.75	354
1006:371:1	7.25	61.25	352
1006:371:2	7.25	61.75	333
1006:371:3	7.75	61.25	349
1006:371:4	7.75	61.75	334
1006:372:1	7.25	62.25	324
1006:372:2	7.25	62.75	314
1006:372:3	7.75	62.25	321
1006:372:4	7.75	62.75	311
1006:373:1	7.25	63.25	310
1006:373:2	7.25	63.75	306
1006:373:3	7.75	63.25	304
1006:373:4	7.75	63.75	303
1006:374:1	7.25	64.25	303
1006:374:2	7.25	64.75	300
1006:374:3	7.75	64.25	301
1006:374:4	7.75	64.75	298
1006:380:1	8.25	60.25	355
1006:380:2	8.25	60.75	350
1006:380:3	8.75	60.25	352
1006:380:4	8.75	60.75	354
1006:381:1	8.25	61.25	344
1006:381:2	8.25	61.75	335
1006:381:3	8.75	61.25	336
1006:381:4	8.75	61.75	326
1006:382:1	8.25	62.25	319
1006:382:2	8.25	62.75	310
1006:382:3	8.75	62.25	313
1006:382:4	8.75	62.75	305
1006:383:1	8.25	63.25	301
1006:383:2	8.25	63.75	300
1006:383:3	8.75	63.25	301
1006:383:4	8.75	63.75	299
1006:384:1	8.25	64.25	298
1006:384:2	8.25	64.75	297
1006:384:3	8.75	64.25	297
1006:384:4	8.75	64.75	298
1006:390:1	9.25	60.25	348
1006:390:2	9.25	60.75	346
1006:390:3	9.75	60.25	339
1006:390:4	9.75	60.75	336
1006:391:1	9.25	61.25	337
1006:391:2	9.25	61.75	326
1006:391:3	9.75	61.25	332
1006:391:4	9.75	61.75	326
1006:392:1	9.25	62.25	310
1006:392:2	9.25	62.75	294
1006:392:3	9.75	62.25	311
1006:392:4	9.75	62.75	292
1006:393:1	9.25	63.25	294
1006:393:2	9.25	63.75	298
1006:393:3	9.75	63.25	287
1006:393:4	9.75	63.75	285
1006:394:1	9.25	64.25	293
1006:394:2	9.25	64.75	289
1006:394:3	9.75	64.25	287
1006:394:4	9.75	64.75	285
1006:455:1	5.25	65.25	317
1006:455:2	5.25	65.75	316
1006:455:3	5.75	65.25	308
1006:455:4	5.75	65.75	313
1006:456:1	5.25	66.25	314
1006:456:2	5.25	66.75	320
1006:456:3	5.75	66.25	318
1006:456:4	5.75	66.75	320
1006:457:1	5.25	67.25	321
1006:457:2	5.25	67.75	321
1006:457:3	5.75	67.25	317
1006:457:4	5.75	67.75	323
1006:458:1	5.25	68.25	325
1006:458:2	5.25	68.75	328
1006:458:3	5.75	68.25	305
1006:458:4	5.75	68.75	323
1006:459:1	5.25	69.25	331
1006:459:2	5.25	69.75	332
1006:459:3	5.75	69.25	328
1006:459:4	5.75	69.75	327
1006:465:1	6.25	65.25	309
1006:465:2	6.25	65.75	312
1006:465:3	6.75	65.25	307
1006:465:4	6.75	65.75	308
1006:466:1	6.25	66.25	317
1006:466:2	6.25	66.75	301
1006:466:3	6.75	66.25	311
1006:466:4	6.75	66.75	313
1006:467:1	6.25	67.25	327
1006:467:2	6.25	67.75	308
1006:467:3	6.75	67.25	298
1006:467:4	6.75	67.75	314
1006:468:1	6.25	68.25	329
1006:468:2	6.25	68.75	322
1006:468:3	6.75	68.25	314
1006:468:4	6.75	68.75	300
1006:469:1	6.25	69.25	323
1006:469:2	6.25	69.75	324
1006:469:3	6.75	69.25	319
1006:469:4	6.75	69.75	322
1006:475:1	7.25	65.25	304
1006:475:2	7.25	65.75	307
1006:475:3	7.75	65.25	287
1006:475:4	7.75	65.75	302
1006:476:1	7.25	66.25	307
1006:476:2	7.25	66.75	311
1006:476:3	7.75	66.25	305
1006:476:4	7.75	66.75	308
1006:477:1	7.25	67.25	297
1006:477:2	7.25	67.75	312
1006:477:3	7.75	67.25	310
1006:477:4	7.75	67.75	310
1006:478:1	7.25	68.25	297
1006:478:2	7.25	68.75	311
1006:478:3	7.75	68.25	310
1006:478:4	7.75	68.75	310
1006:479:1	7.25	69.25	311
1006:479:2	7.25	69.75	317
1006:479:3	7.75	69.25	312
1006:479:4	7.75	69.75	315
1006:485:1	8.25	65.25	297
1006:485:2	8.25	65.75	299
1006:485:3	8.75	65.25	292
1006:485:4	8.75	65.75	294
1006:486:1	8.25	66.25	301
1006:486:2	8.25	66.75	302
1006:486:3	8.75	66.25	295
1006:486:4	8.75	66.75	298
1006:487:1	8.25	67.25	305
1006:487:2	8.25	67.75	309
1006:487:3	8.75	67.25	300
1006:487:4	8.75	67.75	305
1006:488:1	8.25	68.25	306
1006:488:2	8.25	68.75	307
1006:488:3	8.75	68.25	307
1006:488:4	8.75	68.75	304
1006:489:1	8.25	69.25	311
1006:489:2	8.25	69.75	314
1006:489:3	8.75	69.25	311
1006:489:4	8.75	69.75	314
1006:495:1	9.25	65.25	289
1006:495:2	9.25	65.75	290
1006:495:3	9.75	65.25	286
1006:495:4	9.75	65.75	287
1006:496:1	9.25	66.25	291
1006:496:2	9.25	66.75	293
1006:496:3	9.75	66.25	287
1006:496:4	9.75	66.75	289
1006:497:1	9.25	67.25	294
1006:497:2	9.25	67.75	302
1006:497:3	9.75	67.25	292
1006:497:4	9.75	67.75	296
1006:498:1	9.25	68.25	308
1006:498:2	9.25	68.75	311
1006:498:3	9.75	68.25	304
1006:498:4	9.75	68.75	311
1006:499:1	9.25	69.25	311
1006:499:2	9.25	69.75	314
1006:499:3	9.75	69.25	318
1006:499:4	9.75	69.75	319
1007:100:1	0.25	70.25	339
1007:100:2	0.25	70.75	341
1007:100:3	0.75	70.25	342
1007:100:4	0.75	70.75	339
1007:101:1	0.25	71.25	343
1007:101:2	0.25	71.75	343
1007:101:3	0.75	71.25	341
1007:101:4	0.75	71.75	340
1007:102:1	0.25	72.25	350
1007:102:2	0.25	72.75	511
1007:102:3	0.75	72.25	351
1007:102:4	0.75	72.75	549
1007:103:1	0.25	73.25	2259
1007:103:2	0.25	73.75	2315
1007:103:3	0.75	73.25	2241
1007:103:4	0.75	73.75	2360
1007:104:1	0.25	74.25	359
1007:104:2	0.25	74.75	342
1007:104:3	0.75	74.25	367
1007:104:4	0.75	74.75	350
1007:110:1	1.25	70.25	342
1007:110:2	1.25	70.75	339
1007:110:3	1.75	70.25	340
1007:110:4	1.75	70.75	340
1007:111:1	1.25	71.25	341
1007:111:2	1.25	71.75	342
1007:111:3	1.75	71.25	337
1007:111:4	1.75	71.75	339
1007:112:1	1.25	72.25	354
1007:112:2	1.25	72.75	351
1007:112:3	1.75	72.25	348
1007:112:4	1.75	72.75	380
1007:113:1	1.25	73.25	334
1007:113:2	1.25	73.75	361
1007:113:3	1.75	73.25	2257
1007:113:4	1.75	73.75	2354
1007:114:1	1.25	74.25	365
1007:114:2	1.25	74.75	363
1007:114:3	1.75	74.25	375
1007:114:4	1.75	74.75	369
1007:120:1	2.25	70.25	339
1007:120:2	2.25	70.75	337
1007:120:3	2.75	70.25	335
1007:120:4	2.75	70.75	337
1007:121:1	2.25	71.25	340
1007:121:2	2.25	71.75	347
1007:121:3	2.75	71.25	336
1007:121:4	2.75	71.75	342
1007:122:1	2.25	72.25	348
1007:122:2	2.25	72.75	2434
1007:122:3	2.75	72.25	354
1007:122:4	2.75	72.75	2285
1007:123:1	2.25	73.25	2310
1007:123:2	2.25	73.75	2438
1007:123:3	2.75	73.25	2306
1007:123:4	2.75	73.75	2459
1007:124:1	2.25	74.25	364
1007:124:2	2.25	74.75	369
1007:124:3	2.75	74.25	366
1007:124:4	2.75	74.75	370
1007:130:1	3.25	70.25	335
1007:130:2	3.25	70.75	336
1007:130:3	3.75	70.25	337
1007:130:4	3.75	70.75	337
1007:131:1	3.25	71.25	339
1007:131:2	3.25	71.75	346
1007:131:3	3.75	71.25	336
1007:131:4	3.75	71.75	342
1007:132:1	3.25	72.25	375
1007:132:2	3.25	72.75	2286
1007:132:3	3.75	72.25	369
1007:132:4	3.75	72.75	2222
1007:133:1	3.25	73.25	2231
1007:133:2	3.25	73.75	2445
1007:133:3	3.75	73.25	2215
1007:133:4	3.75	73.75	2453
1007:134:1	3.25	74.25	368
1007:134:2	3.25	74.75	369
1007:134:3	3.75	74.25	368
1007:134:4	3.75	74.75	365
1007:140:1	4.25	70.25	331
1007:140:2	4.25	70.75	334
1007:140:3	4.75	70.25	329
1007:140:4	4.75	70.75	340
1007:141:1	4.25	71.25	338
1007:141:2	4.25	71.75	343
1007:141:3	4.75	71.25	338
1007:141:4	4.75	71.75	344
1007:142:1	4.25	72.25	360
1007:142:2	4.25	72.75	2178
1007:142:3	4.75	72.25	374
1007:142:4	4.75	72.75	2124
1007:143:1	4.25	73.25	2223
1007:143:2	4.25	73.75	2420
1007:143:3	4.75	73.25	2147
1007:143:4	4.75	73.75	2317
1007:144:1	4.25	74.25	374
1007:144:2	4.25	74.75	369
1007:144:3	4.75	74.25	365
1007:144:4	4.75	74.75	362
1007:205:1	0.25	75.25	330
1007:205:2	0.25	75.75	327
1007:205:3	0.75	75.25	347
1007:205:4	0.75	75.75	333
1007:206:1	0.25	76.25	326
1007:206:2	0.25	76.75	324
1007:206:3	0.75	76.25	332
1007:206:4	0.75	76.75	331
1007:207:1	0.25	77.25	323
1007:207:2	0.25	77.75	326
1007:207:3	0.75	77.25	335
1007:207:4	0.75	77.75	335
1007:208:1	0.25	78.25	326
1007:208:2	0.25	78.75	326
1007:208:3	0.75	78.25	333
1007:208:4	0.75	78.75	331
1007:209:1	0.25	79.25	327
1007:209:2	0.25	79.75	327
1007:209:3	0.75	79.25	333
1007:209:4	0.75	79.75	333
1007:215:1	1.25	75.25	350
1007:215:2	1.25	75.75	344
1007:215:3	1.75	75.25	353
1007:215:4	1.75	75.75	344
1007:216:1	1.25	76.25	336
1007:216:2	1.25	76.75	335
1007:216:3	1.75	76.25	339
1007:216:4	1.75	76.75	341
1007:217:1	1.25	77.25	339
1007:217:2	1.25	77.75	337
1007:217:3	1.75	77.25	344
1007:217:4	1.75	77.75	340
1007:218:1	1.25	78.25	337
1007:218:2	1.25	78.75	337
1007:218:3	1.75	78.25	340
1007:218:4	1.75	78.75	341
1007:219:1	1.25	79.25	338
1007:219:2	1.25	79.75	338
1007:219:3	1.75	79.25	341
1007:219:4	1.75	79.75	342
1007:225:1	2.25	75.25	357
1007:225:2	2.25	75.75	347
1007:225:3	2.75	75.25	362
1007:225:4	2.75	75.75	352
1007:226:1	2.25	76.25	351
1007:226:2	2.25	76.75	339
1007:226:3	2.75	76.25	344
1007:226:4	2.75	76.75	342
1007:227:1	2.25	77.25	341
1007:227:2	2.25	77.75	343
1007:227:3	2.75	77.25	343
1007:227:4	2.75	77.75	351
1007:228:1	2.25	78.25	343
1007:228:2	2.25	78.75	343
1007:228:3	2.75	78.25	351
1007:228:4	2.75	78.75	355
1007:229:1	2.25	79.25	342
1007:229:2	2.25	79.75	345
1007:229:3	2.75	79.25	350
1007:229:4	2.75	79.75	346
1007:235:1	3.25	75.25	362
1007:235:2	3.25	75.75	358
1007:235:3	3.75	75.25	367
1007:235:4	3.75	75.75	366
1007:236:1	3.25	76.25	350
1007:236:2	3.25	76.75	348
1007:236:3	3.75	76.25	357
1007:236:4	3.75	76.75	361
1007:237:1	3.25	77.25	349
1007:237:2	3.25	77.75	353
1007:237:3	3.75	77.25	350
1007:237:4	3.75	77.75	351
1007:238:1	3.25	78.25	357
1007:238:2	3.25	78.75	358
1007:238:3	3.75	78.25	355
1007:238:4	3.75	78.75	346
1007:239:1	3.25	79.25	348
1007:239:2	3.25	79.75	344
1007:239:3	3.75	79.25	343
1007:239:4	3.75	79.75	342
1007:245:1	4.25	75.25	367
1007:245:2	4.25	75.75	370
1007:245:3	4.75	75.25	362
1007:245:4	4.75	75.75	369
1007:246:1	4.25	76.25	367
1007:246:2	4.25	76.75	354
1007:246:3	4.75	76.25	370
1007:246:4	4.75	76.75	354
1007:247:1	4.25	77.25	358
1007:247:2	4.25	77.75	361
1007:247:3	4.75	77.25	360
1007:247:4	4.75	77.75	364
1007:248:1	4.25	78.25	355
1007:248:2	4.25	78.75	344
1007:248:3	4.75	78.25	353
1007:248:4	4.75	78.75	343
1007:249:1	4.25	79.25	343
1007:249:2	4.25	79.75	342
1007:249:3	4.75	79.25	338
1007:249:4	4.75	79.75	337
1007:350:1	5.25	70.25	331
1007:350:2	5.25	70.75	331
1007:350:3	5.75	70.25	333
1007:350:4	5.75	70.75	330
1007:351:1	5.25	71.25	335
1007:351:2	5.25	71.75	349
1007:351:3	5.75	71.25	332
1007:351:4	5.75	71.75	348
1007:352:1	5.25	72.25	342
1007:352:2	5.25	72.75	2102
1007:352:3	5.75	72.25	365
1007:352:4	5.75	72.75	2028
1007:353:1	5.25	73.25	2071
1007:353:2	5.25	73.75	2153
1007:353:3	5.75	73.25	2002
1007:353:4	5.75	73.75	2094
1007:354:1	5.25	74.25	354
1007:354:2	5.25	74.75	354
1007:354:3	5.75	74.25	355
1007:354:4	5.75	74.75	351
1007:360:1	6.25	70.25	328
1007:360:2	6.25	70.75	330
1007:360:3	6.75	70.25	326
1007:360:4	6.75	70.75	326
1007:361:1	6.25	71.25	333
1007:361:2	6.25	71.75	344
1007:361:3	6.75	71.25	331
1007:361:4	6.75	71.75	341
1007:362:1	6.25	72.25	363
1007:362:2	6.25	72.75	2143
1007:362:3	6.75	72.25	344
1007:362:4	6.75	72.75	2019
1007:363:1	6.25	73.25	1950
1007:363:2	6.25	73.75	383
1007:363:3	6.75	73.25	1996
1007:363:4	6.75	73.75	375
1007:364:1	6.25	74.25	353
1007:364:2	6.25	74.75	350
1007:364:3	6.75	74.25	350
1007:364:4	6.75	74.75	355
1007:370:1	7.25	70.25	321
1007:370:2	7.25	70.75	322
1007:370:3	7.75	70.25	318
1007:370:4	7.75	70.75	323
1007:371:1	7.25	71.25	325
1007:371:2	7.25	71.75	339
1007:371:3	7.75	71.25	327
1007:371:4	7.75	71.75	342
1007:372:1	7.25	72.25	357
1007:372:2	7.25	72.75	1921
1007:372:3	7.75	72.25	345
1007:372:4	7.75	72.75	252
1007:373:1	7.25	73.25	1968
1007:373:2	7.25	73.75	354
1007:373:3	7.75	73.25	334
1007:373:4	7.75	73.75	350
1007:374:1	7.25	74.25	349
1007:374:2	7.25	74.75	349
1007:374:3	7.75	74.25	347
1007:374:4	7.75	74.75	353
1007:380:1	8.25	70.25	320
1007:380:2	8.25	70.75	322
1007:380:3	8.75	70.25	319
1007:380:4	8.75	70.75	322
1007:381:1	8.25	71.25	328
1007:381:2	8.25	71.75	339
1007:381:3	8.75	71.25	325
1007:381:4	8.75	71.75	334
1007:382:1	8.25	72.25	348
1007:382:2	8.25	72.75	277
1007:382:3	8.75	72.25	347
1007:382:4	8.75	72.75	329
1007:383:1	8.25	73.25	1934
1007:383:2	8.25	73.75	359
1007:383:3	8.75	73.25	357
1007:383:4	8.75	73.75	346
1007:384:1	8.25	74.25	347
1007:384:2	8.25	74.75	353
1007:384:3	8.75	74.25	346
1007:384:4	8.75	74.75	348
1007:390:1	9.25	70.25	320
1007:390:2	9.25	70.75	322
1007:390:3	9.75	70.25	320
1007:390:4	9.75	70.75	322
1007:391:1	9.25	71.25	329
1007:391:2	9.25	71.75	336
1007:391:3	9.75	71.25	333
1007:391:4	9.75	71.75	342
1007:392:1	9.25	72.25	345
1007:392:2	9.25	72.75	336
1007:392:3	9.75	72.25	336
1007:392:4	9.75	72.75	330
1007:393:1	9.25	73.25	334
1007:393:2	9.25	73.75	348
1007:393:3	9.75	73.25	370
1007:393:4	9.75	73.75	339
1007:394:1	9.25	74.25	343
1007:394:2	9.25	74.75	365
1007:394:3	9.75	74.25	343
1007:394:4	9.75	74.75	353
1007:455:1	5.25	75.25	360
1007:455:2	5.25	75.75	359
1007:455:3	5.75	75.25	359
1007:455:4	5.75	75.75	354
1007:456:1	5.25	76.25	366
1007:456:2	5.25	76.75	367
1007:456:3	5.75	76.25	371
1007:456:4	5.75	76.75	372
1007:457:1	5.25	77.25	364
1007:457:2	5.25	77.75	363
1007:457:3	5.75	77.25	364
1007:457:4	5.75	77.75	361
1007:458:1	5.25	78.25	350
1007:458:2	5.25	78.75	338
1007:458:3	5.75	78.25	350
1007:458:4	5.75	78.75	346
1007:459:1	5.25	79.25	335
1007:459:2	5.25	79.75	329
1007:459:3	5.75	79.25	337
1007:459:4	5.75	79.75	555
1007:465:1	6.25	75.25	357
1007:465:2	6.25	75.75	355
1007:465:3	6.75	75.25	359
1007:465:4	6.75	75.75	347
1007:466:1	6.25	76.25	351
1007:466:2	6.25	76.75	370
1007:466:3	6.75	76.25	346
1007:466:4	6.75	76.75	352
1007:467:1	6.25	77.25	361
1007:467:2	6.25	77.75	352
1007:467:3	6.75	77.25	371
1007:467:4	6.75	77.75	357
1007:468:1	6.25	78.25	348
1007:468:2	6.25	78.75	344
1007:468:3	6.75	78.25	342
1007:468:4	6.75	78.75	343
1007:469:1	6.25	79.25	342
1007:469:2	6.25	79.75	1684
1007:469:3	6.75	79.25	343
1007:469:4	6.75	79.75	1921
1007:475:1	7.25	75.25	363
1007:475:2	7.25	75.75	345
1007:475:3	7.75	75.25	367
1007:475:4	7.75	75.75	353
1007:476:1	7.25	76.25	341
1007:476:2	7.25	76.75	756
1007:476:3	7.75	76.25	319
1007:476:4	7.75	76.75	1025
1007:477:1	7.25	77.25	934
1007:477:2	7.25	77.75	637
1007:477:3	7.75	77.25	880
1007:477:4	7.75	77.75	1734
1007:478:1	7.25	78.25	379
1007:478:2	7.25	78.75	342
1007:478:3	7.75	78.25	2396
1007:478:4	7.75	78.75	329
1007:479:1	7.25	79.25	334
1007:479:2	7.25	79.75	1972
1007:479:3	7.75	79.25	327
1007:479:4	7.75	79.75	2198
1007:485:1	8.25	75.25	365
1007:485:2	8.25	75.75	328
1007:485:3	8.75	75.25	367
1007:485:4	8.75	75.75	417
1007:486:1	8.25	76.25	430
1007:486:2	8.25	76.75	1398
1007:486:3	8.75	76.25	1078
1007:486:4	8.75	76.75	1415
1007:487:1	8.25	77.25	1283
1007:487:2	8.25	77.75	1365
1007:488:1	8.25	78.25	1860
1007:488:2	8.25	78.75	313
1007:488:3	8.75	78.25	1983
1007:488:4	8.75	78.75	2287
1007:489:1	8.25	79.25	293
1007:489:2	8.25	79.75	2529
1007:489:3	8.75	79.25	2420
1007:489:4	8.75	79.75	2528
1007:495:1	9.25	75.25	366
1007:495:2	9.25	75.75	544
1007:495:3	9.75	75.25	359
1007:495:4	9.75	75.75	2100
1007:496:1	9.25	76.25	1712
1007:496:2	9.25	76.75	1560
1007:496:3	9.75	76.25	1841
1007:498:1	9.25	78.25	1885
1007:498:2	9.25	78.75	1944
1007:498:4	9.75	78.75	1992
1007:499:1	9.25	79.25	2293
1007:499:2	9.25	79.75	2318
1007:499:3	9.75	79.25	2292
1007:499:4	9.75	79.75	2173
1008:100:1	0.25	80.25	327
1008:100:2	0.25	80.75	327
1008:100:3	0.75	80.25	333
1008:100:4	0.75	80.75	334
1008:101:1	0.25	81.25	326
1008:101:2	0.25	81.75	327
1008:101:3	0.75	81.25	332
1008:101:4	0.75	81.75	331
1008:102:1	0.25	82.25	327
1008:102:2	0.25	82.75	328
1008:102:3	0.75	82.25	331
1008:102:4	0.75	82.75	330
1008:103:1	0.25	83.25	328
1008:103:2	0.25	83.75	327
1008:103:3	0.75	83.25	329
1008:103:4	0.75	83.75	328
1008:104:1	0.25	84.25	325
1008:104:2	0.25	84.75	325
1008:104:3	0.75	84.25	330
1008:104:4	0.75	84.75	328
1008:110:1	1.25	80.25	336
1008:110:2	1.25	80.75	337
1008:110:3	1.75	80.25	344
1008:110:4	1.75	80.75	342
1008:111:1	1.25	81.25	338
1008:111:2	1.25	81.75	337
1008:111:3	1.75	81.25	340
1008:111:4	1.75	81.75	340
1008:112:1	1.25	82.25	336
1008:112:2	1.25	82.75	335
1008:112:3	1.75	82.25	338
1008:112:4	1.75	82.75	338
1008:113:1	1.25	83.25	333
1008:113:2	1.25	83.75	332
1008:113:3	1.75	83.25	334
1008:113:4	1.75	83.75	334
1008:114:1	1.25	84.25	329
1008:114:2	1.25	84.75	328
1008:114:3	1.75	84.25	333
1008:114:4	1.75	84.75	329
1008:120:1	2.25	80.25	344
1008:120:2	2.25	80.75	343
1008:120:3	2.75	80.25	351
1008:120:4	2.75	80.75	347
1008:121:1	2.25	81.25	343
1008:121:2	2.25	81.75	341
1008:121:3	2.75	81.25	345
1008:121:4	2.75	81.75	344
1008:122:1	2.25	82.25	339
1008:122:2	2.25	82.75	338
1008:122:3	2.75	82.25	343
1008:122:4	2.75	82.75	343
1008:123:1	2.25	83.25	337
1008:123:2	2.25	83.75	334
1008:123:3	2.75	83.25	343
1008:123:4	2.75	83.75	341
1008:124:1	2.25	84.25	333
1008:124:2	2.25	84.75	330
1008:124:3	2.75	84.25	336
1008:124:4	2.75	84.75	333
1008:130:1	3.25	80.25	344
1008:130:2	3.25	80.75	345
1008:130:3	3.75	80.25	342
1008:130:4	3.75	80.75	343
1008:131:1	3.25	81.25	344
1008:131:2	3.25	81.75	344
1008:131:3	3.75	81.25	344
1008:131:4	3.75	81.75	345
1008:132:1	3.25	82.25	346
1008:132:2	3.25	82.75	346
1008:132:3	3.75	82.25	345
1008:132:4	3.75	82.75	346
1008:133:1	3.25	83.25	344
1008:133:2	3.25	83.75	343
1008:133:3	3.75	83.25	346
1008:133:4	3.75	83.75	342
1008:134:1	3.25	84.25	344
1008:134:2	3.25	84.75	340
1008:134:3	3.75	84.25	343
1008:134:4	3.75	84.75	348
1008:140:1	4.25	80.25	342
1008:140:2	4.25	80.75	341
1008:140:3	4.75	80.25	336
1008:140:4	4.75	80.75	335
1008:141:1	4.25	81.25	341
1008:141:2	4.25	81.75	343
1008:141:3	4.75	81.25	337
1008:141:4	4.75	81.75	337
1008:142:1	4.25	82.25	341
1008:142:2	4.25	82.75	343
1008:142:3	4.75	82.25	339
1008:142:4	4.75	82.75	341
1008:143:1	4.25	83.25	342
1008:143:2	4.25	83.75	343
1008:143:3	4.75	83.25	341
1008:143:4	4.75	83.75	341
1008:144:1	4.25	84.25	345
1008:144:2	4.25	84.75	341
1008:144:3	4.75	84.25	342
1008:144:4	4.75	84.75	343
1008:205:1	0.25	85.25	325
1008:205:2	0.25	85.75	324
1008:205:3	0.75	85.25	325
1008:205:4	0.75	85.75	325
1008:206:1	0.25	86.25	323
1008:206:2	0.25	86.75	321
1008:206:3	0.75	86.25	324
1008:206:4	0.75	86.75	322
1008:207:1	0.25	87.25	319
1008:207:2	0.25	87.75	317
1008:207:3	0.75	87.25	317
1008:207:4	0.75	87.75	313
1008:208:1	0.25	88.25	314
1008:208:2	0.25	88.75	311
1008:208:3	0.75	88.25	310
1008:208:4	0.75	88.75	308
1008:209:1	0.25	89.25	312
1008:209:2	0.25	89.75	298
1008:209:3	0.75	89.25	322
1008:209:4	0.75	89.75	324
1008:215:1	1.25	85.25	326
1008:215:2	1.25	85.75	325
1008:215:3	1.75	85.25	328
1008:215:4	1.75	85.75	327
1008:216:1	1.25	86.25	324
1008:216:2	1.25	86.75	322
1008:216:3	1.75	86.25	323
1008:216:4	1.75	86.75	320
1008:217:1	1.25	87.25	318
1008:217:2	1.25	87.75	313
1008:217:3	1.75	87.25	315
1008:217:4	1.75	87.75	307
1008:218:1	1.25	88.25	305
1008:218:2	1.25	88.75	305
1008:218:3	1.75	88.25	305
1008:218:4	1.75	88.75	298
1008:219:1	1.25	89.25	317
1008:219:2	1.25	89.75	319
1008:219:3	1.75	89.25	310
1008:219:4	1.75	89.75	312
1008:225:1	2.25	85.25	330
1008:225:2	2.25	85.75	328
1008:225:3	2.75	85.25	330
1008:225:4	2.75	85.75	328
1008:226:1	2.25	86.25	327
1008:226:2	2.25	86.75	318
1008:226:3	2.75	86.25	326
1008:226:4	2.75	86.75	322
1008:227:1	2.25	87.25	311
1008:227:2	2.25	87.75	305
1008:227:3	2.75	87.25	315
1008:227:4	2.75	87.75	308
1008:228:1	2.25	88.25	300
1008:228:2	2.25	88.75	310
1008:228:3	2.75	88.25	303
1008:228:4	2.75	88.75	300
1008:229:1	2.25	89.25	319
1008:229:2	2.25	89.75	311
1008:229:3	2.75	89.25	310
1008:229:4	2.75	89.75	315
1008:235:1	3.25	85.25	333
1008:235:2	3.25	85.75	332
1008:235:3	3.75	85.25	343
1008:235:4	3.75	85.75	332
1008:236:1	3.25	86.25	326
1008:236:2	3.25	86.75	322
1008:236:3	3.75	86.25	331
1008:236:4	3.75	86.75	325
1008:237:1	3.25	87.25	318
1008:237:2	3.25	87.75	316
1008:237:3	3.75	87.25	321
1008:237:4	3.75	87.75	316
1008:238:1	3.25	88.25	307
1008:238:2	3.25	88.75	301
1008:238:3	3.75	88.25	313
1008:238:4	3.75	88.75	308
1008:239:1	3.25	89.25	297
1008:239:2	3.25	89.75	312
1008:239:3	3.75	89.25	301
1008:239:4	3.75	89.75	309
1008:245:1	4.25	85.25	345
1008:245:2	4.25	85.75	336
1008:245:3	4.75	85.25	345
1008:245:4	4.75	85.75	343
1008:246:1	4.25	86.25	333
1008:246:2	4.25	86.75	327
1008:246:3	4.75	86.25	332
1008:246:4	4.75	86.75	329
1008:247:1	4.25	87.25	323
1008:247:2	4.25	87.75	318
1008:247:3	4.75	87.25	327
1008:247:4	4.75	87.75	323
1008:248:1	4.25	88.25	316
1008:248:2	4.25	88.75	309
1008:248:3	4.75	88.25	321
1008:248:4	4.75	88.75	311
1008:249:1	4.25	89.25	300
1008:249:2	4.25	89.75	303
1008:249:3	4.75	89.25	306
1008:249:4	4.75	89.75	299
1008:350:1	5.25	80.25	329
1008:350:2	5.25	80.75	328
1008:350:3	5.75	80.25	2533
1008:350:4	5.75	80.75	2511
1008:351:1	5.25	81.25	328
1008:351:2	5.25	81.75	329
1008:351:3	5.75	81.25	2527
1008:351:4	5.75	81.75	362
1008:352:1	5.25	82.25	332
1008:352:2	5.25	82.75	339
1008:352:3	5.75	82.25	328
1008:352:4	5.75	82.75	333
1008:353:1	5.25	83.25	340
1008:353:2	5.25	83.75	340
1008:353:3	5.75	83.25	337
1008:353:4	5.75	83.75	338
1008:354:1	5.25	84.25	340
1008:354:2	5.25	84.75	340
1008:354:3	5.75	84.25	339
1008:354:4	5.75	84.75	338
1008:360:1	6.25	80.25	2229
1008:360:2	6.25	80.75	2058
1008:360:3	6.75	80.25	1147
1008:361:1	6.25	81.25	2290
1008:361:2	6.25	81.75	2614
1008:361:4	6.75	81.75	2492
1008:362:1	6.25	82.25	328
1008:362:2	6.25	82.75	329
1008:362:3	6.75	82.25	1072
1008:362:4	6.75	82.75	325
1008:363:1	6.25	83.25	331
1008:363:2	6.25	83.75	335
1008:363:3	6.75	83.25	331
1008:363:4	6.75	83.75	335
1008:364:1	6.25	84.25	334
1008:364:2	6.25	84.75	331
1008:364:3	6.75	84.25	333
1008:364:4	6.75	84.75	329
1008:371:2	7.25	81.75	2453
1008:371:4	7.75	81.75	2477
1008:372:1	7.25	82.25	2544
1008:372:2	7.25	82.75	328
1008:372:3	7.75	82.25	501
1008:372:4	7.75	82.75	327
1008:373:1	7.25	83.25	331
1008:373:2	7.25	83.75	330
1008:373:3	7.75	83.25	327
1008:373:4	7.75	83.75	331
1008:374:1	7.25	84.25	329
1008:374:2	7.25	84.75	326
1008:374:3	7.75	84.25	329
1008:374:4	7.75	84.75	328
1008:381:1	8.25	81.25	2103
1008:381:2	8.25	81.75	2659
1008:381:3	8.75	81.25	2458
1008:381:4	8.75	81.75	689
1008:382:1	8.25	82.25	326
1008:382:2	8.25	82.75	325
1008:382:3	8.75	82.25	324
1008:382:4	8.75	82.75	324
1008:383:1	8.25	83.25	329
1008:383:2	8.25	83.75	327
1008:383:3	8.75	83.25	326
1008:383:4	8.75	83.75	324
1008:384:1	8.25	84.25	329
1008:384:2	8.25	84.75	331
1008:384:3	8.75	84.25	327
1008:384:4	8.75	84.75	327
1008:390:1	9.25	80.25	2082
1008:390:2	9.25	80.75	2529
1008:390:3	9.75	80.25	2371
1008:390:4	9.75	80.75	2467
1008:391:1	9.25	81.25	2530
1008:391:2	9.25	81.75	329
1008:391:3	9.75	81.25	369
1008:391:4	9.75	81.75	325
1008:392:1	9.25	82.25	323
1008:392:2	9.25	82.75	323
1008:392:3	9.75	82.25	323
1008:392:4	9.75	82.75	325
1008:393:1	9.25	83.25	326
1008:393:2	9.25	83.75	326
1008:393:3	9.75	83.25	326
1008:393:4	9.75	83.75	327
1008:394:1	9.25	84.25	326
1008:394:2	9.25	84.75	325
1008:394:3	9.75	84.25	327
1008:394:4	9.75	84.75	327
1008:455:1	5.25	85.25	338
1008:455:2	5.25	85.75	337
1008:455:3	5.75	85.25	338
1008:455:4	5.75	85.75	335
1008:456:1	5.25	86.25	330
1008:456:2	5.25	86.75	328
1008:456:3	5.75	86.25	334
1008:456:4	5.75	86.75	331
1008:457:1	5.25	87.25	330
1008:457:2	5.25	87.75	326
1008:457:3	5.75	87.25	329
1008:457:4	5.75	87.75	325
1008:458:1	5.25	88.25	320
1008:458:2	5.25	88.75	323
1008:458:3	5.75	88.25	325
1008:458:4	5.75	88.75	321
1008:459:1	5.25	89.25	327
1008:459:2	5.25	89.75	324
1008:459:3	5.75	89.25	323
1008:459:4	5.75	89.75	329
1008:465:1	6.25	85.25	331
1008:465:2	6.25	85.75	333
1008:465:3	6.75	85.25	329
1008:465:4	6.75	85.75	333
1008:466:1	6.25	86.25	334
1008:466:2	6.25	86.75	332
1008:466:3	6.75	86.25	332
1008:466:4	6.75	86.75	329
1008:467:1	6.25	87.25	328
1008:467:2	6.25	87.75	327
1008:467:3	6.75	87.25	329
1008:467:4	6.75	87.75	325
1008:468:1	6.25	88.25	323
1008:468:2	6.25	88.75	320
1008:468:3	6.75	88.25	324
1008:468:4	6.75	88.75	323
1008:469:1	6.25	89.25	325
1008:469:2	6.25	89.75	329
1008:469:3	6.75	89.25	324
1008:469:4	6.75	89.75	335
1008:475:1	7.25	85.25	325
1008:475:2	7.25	85.75	327
1008:475:3	7.75	85.25	329
1008:475:4	7.75	85.75	331
1008:476:1	7.25	86.25	330
1008:476:2	7.25	86.75	328
1008:476:3	7.75	86.25	329
1008:476:4	7.75	86.75	327
1008:477:1	7.25	87.25	327
1008:477:2	7.25	87.75	327
1008:477:3	7.75	87.25	327
1008:477:4	7.75	87.75	325
1008:478:1	7.25	88.25	326
1008:478:2	7.25	88.75	323
1008:478:3	7.75	88.25	323
1008:478:4	7.75	88.75	322
1008:479:1	7.25	89.25	320
1008:479:2	7.25	89.75	335
1008:479:3	7.75	89.25	324
1008:479:4	7.75	89.75	330
1008:485:1	8.25	85.25	330
1008:485:2	8.25	85.75	327
1008:485:3	8.75	85.25	328
1008:485:4	8.75	85.75	328
1008:486:1	8.25	86.25	326
1008:486:2	8.25	86.75	327
1008:486:3	8.75	86.25	328
1008:486:4	8.75	86.75	326
1008:487:1	8.25	87.25	325
1008:487:2	8.25	87.75	324
1008:487:3	8.75	87.25	324
1008:487:4	8.75	87.75	326
1008:488:1	8.25	88.25	322
1008:488:2	8.25	88.75	323
1008:488:3	8.75	88.25	325
1008:488:4	8.75	88.75	324
1008:489:1	8.25	89.25	325
1008:489:2	8.25	89.75	331
1008:489:3	8.75	89.25	321
1008:489:4	8.75	89.75	322
1008:495:1	9.25	85.25	326
1008:495:2	9.25	85.75	325
1008:495:3	9.75	85.25	327
1008:495:4	9.75	85.75	325
1008:496:1	9.25	86.25	325
1008:496:2	9.25	86.75	326
1008:496:3	9.75	86.25	324
1008:496:4	9.75	86.75	323
1008:497:1	9.25	87.25	325
1008:497:2	9.25	87.75	323
1008:497:3	9.75	87.25	323
1008:497:4	9.75	87.75	322
1008:498:1	9.25	88.25	322
1008:498:2	9.25	88.75	320
1008:498:3	9.75	88.25	319
1008:498:4	9.75	88.75	317
1008:499:1	9.25	89.25	316
1008:499:2	9.25	89.75	319
1008:499:3	9.75	89.25	310
1008:499:4	9.75	89.75	307
1009:100:1	0.25	90.25	284
1009:100:2	0.25	90.75	278
1009:100:3	0.75	90.25	289
1009:100:4	0.75	90.75	275
1009:101:1	0.25	91.25	275
1009:101:2	0.25	91.75	274
1009:101:3	0.75	91.25	272
1009:101:4	0.75	91.75	272
1009:102:1	0.25	92.25	272
1009:102:2	0.25	92.75	271
1009:102:3	0.75	92.25	270
1009:102:4	0.75	92.75	266
1009:103:1	0.25	93.25	267
1009:103:2	0.25	93.75	263
1009:103:3	0.75	93.25	262
1009:103:4	0.75	93.75	262
1009:104:1	0.25	94.25	264
1009:104:2	0.25	94.75	264
1009:104:3	0.75	94.25	261
1009:104:4	0.75	94.75	261
1009:110:1	1.25	90.25	315
1009:110:2	1.25	90.75	275
1009:110:3	1.75	90.25	309
1009:110:4	1.75	90.75	273
1009:111:1	1.25	91.25	263
1009:111:2	1.25	91.75	263
1009:111:3	1.75	91.25	264
1009:111:4	1.75	91.75	263
1009:112:1	1.25	92.25	264
1009:112:2	1.25	92.75	262
1009:112:3	1.75	92.25	261
1009:112:4	1.75	92.75	259
1009:113:1	1.25	93.25	259
1009:113:2	1.25	93.75	258
1009:113:3	1.75	93.25	256
1009:113:4	1.75	93.75	257
1009:114:1	1.25	94.25	259
1009:114:2	1.25	94.75	257
1009:114:3	1.75	94.25	258
1009:114:4	1.75	94.75	253
1009:120:1	2.25	90.25	310
1009:120:2	2.25	90.75	307
1009:120:3	2.75	90.25	309
1009:120:4	2.75	90.75	311
1009:121:1	2.25	91.25	269
1009:121:2	2.25	91.75	264
1009:121:3	2.75	91.25	271
1009:121:4	2.75	91.75	264
1009:122:1	2.25	92.25	260
1009:122:2	2.25	92.75	258
1009:122:3	2.75	92.25	261
1009:122:4	2.75	92.75	258
1009:123:1	2.25	93.25	257
1009:123:2	2.25	93.75	255
1009:123:3	2.75	93.25	257
1009:123:4	2.75	93.75	255
1009:124:1	2.25	94.25	254
1009:124:2	2.25	94.75	258
1009:124:3	2.75	94.25	270
1009:124:4	2.75	94.75	341
1009:130:1	3.25	90.25	312
1009:130:2	3.25	90.75	311
1009:130:3	3.75	90.25	305
1009:130:4	3.75	90.75	315
1009:131:1	3.25	91.25	269
1009:131:2	3.25	91.75	265
1009:131:3	3.75	91.25	271
1009:131:4	3.75	91.75	265
1009:132:1	3.25	92.25	262
1009:132:2	3.25	92.75	259
1009:132:3	3.75	92.25	261
1009:132:4	3.75	92.75	259
1009:133:1	3.25	93.25	256
1009:133:2	3.25	93.75	277
1009:133:3	3.75	93.25	261
1009:133:4	3.75	93.75	282
1009:134:1	3.25	94.25	285
1009:134:2	3.25	94.75	282
1009:134:3	3.75	94.25	285
[truncated: 160,725 more rows]

## Sheet: Anthozoa
Table S2: Species range records. Species range data were derived from AquaMaps (https://www.aquamaps.org, assessed on 12 October, 2019). Species Richness Mapping Parameters for Anthozoa (with a probability of occurrence > 0.5)
C-Square Code	Center Latitude	Center Longitude	Species Count
3012:238:4	-3.75	128.75	607
3013:130:1	-3.25	130.25	607
1012:455:1	5.25	125.25	606
1012:455:2	5.25	125.75	606
3013:120:3	-2.75	130.25	606
1012:394:4	9.75	124.75	605
3012:219:1	-1.25	129.25	605
3012:237:4	-3.75	127.75	605
3012:239:1	-3.25	129.25	605
1012:236:4	3.75	126.75	604
1012:245:3	4.75	125.25	604
1012:245:4	4.75	125.75	604
1012:495:2	9.25	125.75	604
1112:351:4	15.75	121.75	604
3012:219:2	-1.25	129.75	604
3012:229:3	-2.75	129.25	604
3012:238:2	-3.25	128.75	604
1112:352:1	15.25	122.25	603
3012:228:4	-2.75	128.75	603
3012:229:4	-2.75	129.75	603
3012:237:2	-3.25	127.75	603
3012:238:3	-3.75	128.25	603
3013:110:1	-1.25	130.25	603
3013:120:1	-2.25	130.25	602
1012:208:1	0.25	128.25	601
3012:236:1	-3.25	126.25	601
3012:237:1	-3.25	127.25	601
3012:237:3	-3.75	127.25	601
3013:130:3	-3.75	130.25	601
1012:228:2	2.25	128.75	600
1012:228:4	2.75	128.75	600
1012:235:4	3.75	125.75	600
1012:455:4	5.75	125.75	600
1012:466:1	6.25	126.25	599
1012:495:3	9.75	125.25	599
1112:133:4	13.75	123.75	599
3012:228:3	-2.75	128.25	599
3013:120:2	-2.25	130.75	599
1012:217:4	1.75	127.75	598
1012:228:3	2.75	128.25	598
1013:111:1	1.25	131.25	598
1112:361:2	16.25	121.75	598
3012:209:1	-0.25	129.25	598
3012:209:2	-0.25	129.75	598
3012:217:3	-1.75	127.25	598
3012:236:2	-3.25	126.75	598
1013:100:4	0.75	130.75	597
3012:227:4	-2.75	127.75	597
3013:141:1	-4.25	131.25	597
3013:141:2	-4.25	131.75	597
1012:209:3	0.75	129.25	596
1012:246:4	4.75	126.75	596
3012:208:1	-0.25	128.25	596
3013:131:3	-3.75	131.25	596
3013:141:4	-4.75	131.75	596
1012:228:1	2.25	128.25	595
1112:142:4	14.75	122.75	595
1112:143:2	14.25	123.75	595
1112:372:3	17.75	122.25	595
3012:218:2	-1.25	128.75	595
3012:239:2	-3.25	129.75	595
3012:249:2	-4.25	129.75	595
1012:209:1	0.25	129.25	594
1013:101:3	0.75	131.25	594
1112:142:2	14.25	122.75	594
1112:143:1	14.25	123.25	594
1112:382:1	18.25	122.25	594
3012:208:4	-0.75	128.75	594
3012:217:4	-1.75	127.75	594
3012:236:3	-3.75	126.25	594
3012:209:4	-0.75	129.75	593
3012:219:4	-1.75	129.75	593
3013:130:4	-3.75	130.75	593
1013:121:4	2.75	131.75	592
3012:217:1	-1.25	127.25	592
3013:130:2	-3.25	130.75	592
1012:218:4	1.75	128.75	591
1012:394:2	9.25	124.75	591
1112:142:3	14.75	122.25	591
3012:236:4	-3.75	126.75	591
1112:133:2	13.25	123.75	590
1012:218:2	1.25	128.75	589
1012:227:2	2.25	127.75	589
1112:382:3	18.75	122.25	589
3012:132:4	-3.75	122.75	589
3013:100:3	-0.75	130.25	589
3013:110:2	-1.25	130.75	589
3013:110:4	-1.75	130.75	589
1012:246:2	4.25	126.75	588
1012:208:2	0.25	128.75	587
1112:104:2	10.25	124.75	587
3011:238:2	-3.25	118.75	587
1012:208:4	0.75	128.75	586
3011:249:1	-4.25	119.25	586
3011:458:2	-5.25	118.75	586
3012:207:4	-0.75	127.75	586
1012:209:2	0.25	129.75	585
1012:394:3	9.75	124.25	585
3011:239:3	-3.75	119.25	585
3012:143:3	-4.75	123.25	585
1012:455:3	5.75	125.25	584
1013:131:2	3.25	131.75	584
3011:459:3	-5.75	119.25	584
3012:216:4	-1.75	126.75	584
3013:100:4	-0.75	130.75	584
3013:121:4	-2.75	131.75	584
1012:495:1	9.25	125.25	583
3012:238:1	-3.25	128.25	583
3013:100:1	-0.25	130.25	583
1012:393:1	9.25	123.25	582
3011:458:1	-5.25	118.25	582
3012:122:3	-2.75	122.25	582
3012:217:2	-1.25	127.75	582
1012:208:3	0.75	128.25	581
1012:235:3	3.75	125.25	581
1012:495:4	9.75	125.75	581
1012:235:2	3.25	125.75	580
1012:393:2	9.25	123.75	580
1112:351:2	15.25	121.75	580
3010:465:1	-6.25	105.25	580
3012:208:3	-0.75	128.25	580
3012:218:3	-1.75	128.25	580
1112:225:1	12.25	125.25	579
3011:248:4	-4.75	118.75	579
3012:226:1	-2.25	126.25	579
3013:121:1	-2.25	131.25	579
1012:218:3	1.75	128.25	577
1013:101:1	0.25	131.25	577
3011:238:4	-3.75	118.75	577
3012:218:1	-1.25	128.25	577
3012:352:2	-5.25	122.75	577
3012:353:1	-5.25	123.25	577
3013:101:3	-0.75	131.25	577
3013:140:3	-4.75	130.25	577
1011:208:3	0.75	118.25	576
1012:466:3	6.75	126.25	576
1112:360:3	16.75	120.25	576
1112:381:4	18.75	121.75	576
3012:207:3	-0.75	127.25	576
1112:114:1	11.25	124.25	575
3011:247:3	-4.75	117.25	575
3011:459:1	-5.25	119.25	575
3011:219:3	-1.75	119.25	574
3012:112:3	-1.75	122.25	574
1011:207:2	0.25	117.75	573
1011:218:4	1.75	118.75	573
1112:134:3	13.75	124.25	573
3011:468:2	-6.25	118.75	573
1012:383:3	8.75	123.25	572
1012:383:4	8.75	123.75	571
1012:384:3	8.75	124.25	571
1012:496:1	9.25	126.25	571
1112:104:3	10.75	124.25	571
3012:112:2	-1.25	122.75	571
3012:132:1	-3.25	122.25	571
3013:100:2	-0.25	130.75	571
3013:101:1	-0.25	131.25	571
3013:111:3	-1.75	131.25	571
1012:247:3	4.75	127.25	570
1112:104:1	10.25	124.25	570
1112:123:4	12.75	123.75	570
3011:249:3	-4.75	119.25	570
3011:476:1	-7.25	116.25	570
1112:372:1	17.25	122.25	569
3011:217:3	-1.75	117.25	569
3011:457:1	-5.25	117.25	569
3011:468:3	-6.75	118.25	569
3011:478:1	-7.25	118.25	569
1012:392:4	9.75	122.75	568
1112:144:1	14.25	124.25	568
3011:457:4	-5.75	117.75	568
1012:217:2	1.25	127.75	567
1013:100:1	0.25	130.25	567
1013:100:2	0.25	130.75	567
3011:228:4	-2.75	118.75	567
3011:229:1	-2.25	119.25	567
1111:469:2	16.25	119.75	566
3012:352:1	-5.25	122.25	566
3013:225:3	-2.75	135.25	566
1011:208:4	0.75	118.75	565
1011:498:3	9.75	118.25	565
3012:143:1	-4.25	123.25	565
3013:351:4	-5.75	131.75	565
3013:352:1	-5.25	132.25	565
3013:352:2	-5.25	132.75	565
3015:392:3	-9.75	152.25	565
1112:104:4	10.75	124.75	564
3011:207:4	-0.75	117.75	564
3011:219:1	-1.25	119.25	564
3011:247:4	-4.75	117.75	564
3011:457:2	-5.25	117.75	564
3011:466:3	-6.75	116.25	564
3011:477:3	-7.75	117.25	564
3012:141:4	-4.75	121.75	564
3012:249:4	-4.75	129.75	564
1011:497:2	9.25	117.75	563
1112:114:3	11.75	124.25	563
1112:132:3	13.75	122.25	563
3011:207:2	-0.25	117.75	563
3011:237:4	-3.75	117.75	563
3011:239:1	-3.25	119.25	563
3013:225:1	-2.25	135.25	563
3013:371:4	-7.75	131.75	563
1112:215:1	11.25	125.25	562
1112:362:3	16.75	122.25	562
3012:477:1	-7.25	127.25	562
3013:132:1	-3.25	132.25	562
1011:207:4	0.75	117.75	561
1012:207:2	0.25	127.75	561
1012:384:4	8.75	124.75	561
1112:133:3	13.75	123.25	561
3012:457:4	-5.75	127.75	561
3012:477:3	-7.75	127.25	561
3013:110:3	-1.75	130.25	561
3013:353:1	-5.25	133.25	561
3015:391:2	-9.25	151.75	561
1112:123:3	12.75	123.25	560
3012:477:4	-7.75	127.75	560
3013:124:4	-2.75	134.75	560
3013:371:3	-7.75	131.25	560
3013:381:1	-8.25	131.25	560
1112:102:3	10.75	122.25	559
1112:205:1	10.25	125.25	559
3011:237:2	-3.25	117.75	559
3013:142:2	-4.25	132.75	559
3015:393:1	-9.25	153.25	559
3015:393:2	-9.25	153.75	559
1012:111:2	1.25	121.75	558
1012:225:4	2.75	125.75	558
1012:354:4	5.75	124.75	558
1013:104:3	0.75	134.25	558
3011:374:3	-7.75	114.25	558
3012:353:3	-5.75	123.25	558
3014:205:4	-0.75	145.75	558
1011:228:2	2.25	118.75	557
1112:131:3	13.75	121.25	557
3011:459:4	-5.75	119.75	557
3012:142:2	-4.25	122.75	557
3013:205:1	-0.25	135.25	557
3014:205:3	-0.75	145.25	557
3015:140:3	-4.75	150.25	557
3015:391:1	-9.25	151.25	557
3011:477:1	-7.25	117.25	556
3013:225:4	-2.75	135.75	556
3013:361:4	-6.75	131.75	556
3014:113:1	-1.25	143.25	556
3014:114:2	-1.25	144.75	556
3014:215:1	-1.25	145.25	556
3015:381:1	-8.25	151.25	556
3015:381:3	-8.75	151.25	556
3015:382:3	-8.75	152.25	556
3015:392:1	-9.25	152.25	556
1111:208:2	10.25	118.75	555
1112:124:1	12.25	124.25	555
1112:132:4	13.75	122.75	555
1112:142:1	14.25	122.25	555
3011:475:2	-7.25	115.75	555
3011:477:2	-7.25	117.75	555
3012:132:2	-3.25	122.75	555
3012:216:3	-1.75	126.25	555
3012:353:2	-5.25	123.75	555
3012:354:1	-5.25	124.25	555
3014:219:2	-1.25	149.75	555
3014:249:4	-4.75	149.75	555
3014:486:4	-8.75	146.75	555
3015:391:3	-9.75	151.25	555
1111:459:2	15.25	119.75	554
1112:205:3	10.75	125.25	554
1112:215:4	11.75	125.75	554
3013:225:2	-2.25	135.75	554
3013:353:3	-5.75	133.25	554
1012:225:3	2.75	125.25	553
1013:142:3	4.75	132.25	553
1110:219:2	11.25	109.75	553
3011:227:1	-2.25	117.25	553
3012:207:2	-0.25	127.75	553
3013:124:2	-2.25	134.75	553
3013:143:1	-4.25	133.25	553
3014:249:3	-4.75	149.25	553
1112:381:2	18.25	121.75	552
3012:111:4	-1.75	121.75	552
3012:352:4	-5.75	122.75	552
3012:354:3	-5.75	124.25	552
3012:364:1	-6.25	124.25	552
3012:476:4	-7.75	126.75	552
3013:143:2	-4.25	133.75	552
1012:207:4	0.75	127.75	551
1012:456:4	5.75	126.75	551
1012:485:3	8.75	125.25	551
1112:362:1	16.25	122.25	551
3011:227:2	-2.25	117.75	551
3011:374:2	-7.25	114.75	551
3011:468:4	-6.75	118.75	551
3013:352:3	-5.75	132.25	551
3013:371:1	-7.25	131.25	551
3014:459:2	-5.25	149.75	551
3014:486:3	-8.75	146.25	551
3015:143:2	-4.25	153.75	551
1011:218:2	1.25	118.75	550
1112:102:1	10.25	122.25	550
3011:249:2	-4.25	119.75	550
3012:111:1	-1.25	121.25	550
3012:225:2	-2.25	125.75	550
3012:353:4	-5.75	123.75	550
3013:114:4	-1.75	134.75	550
3013:132:2	-3.25	132.75	550
3013:132:4	-3.75	132.75	550
3014:215:3	-1.75	145.25	550
3014:486:1	-8.25	146.25	550
3015:110:3	-1.75	150.25	550
3015:133:1	-3.25	153.25	550
3015:381:4	-8.75	151.75	550
3015:382:4	-8.75	152.75	550
3115:103:3	-10.75	153.25	550
1111:209:3	10.75	119.25	549
1212:110:4	21.75	120.75	549
3011:239:4	-3.75	119.75	549
3012:475:4	-7.75	125.75	549
3012:476:3	-7.75	126.25	549
3012:489:1	-8.25	129.25	549
3013:363:2	-6.25	133.75	549
3014:459:1	-5.25	149.25	549
3015:122:4	-2.75	152.75	549
3115:102:4	-10.75	152.75	549
3011:456:2	-5.25	116.75	548
3012:101:3	-0.75	121.25	548
3012:362:2	-6.25	122.75	548
3013:371:2	-7.25	131.75	548
3014:219:4	-1.75	149.75	548
3015:122:3	-2.75	152.25	548
3015:350:1	-5.25	150.25	548
3115:113:4	-11.75	153.75	548
1112:101:4	10.75	121.75	547
1112:130:4	13.75	120.75	547
1112:392:1	19.25	122.25	547
3011:458:3	-5.75	118.25	547
3012:131:3	-3.75	121.25	547
3013:101:4	-0.75	131.75	547
3013:215:3	-1.75	135.25	547
3013:370:2	-7.25	130.75	547
3013:372:1	-7.25	132.25	547
3015:132:2	-3.25	152.75	547
3015:133:4	-3.75	153.75	547
1012:486:3	8.75	126.25	546
3012:112:1	-1.25	122.25	546
3012:133:3	-3.75	123.25	546
3012:142:1	-4.25	122.25	546
3013:124:3	-2.75	134.25	546
3013:352:4	-5.75	132.75	546
3014:218:3	-1.75	148.25	546
3014:497:1	-9.25	147.25	546
3015:350:2	-5.25	150.75	546
1012:114:1	1.25	124.25	545
1112:124:3	12.75	124.25	545
3012:142:3	-4.75	122.25	545
3014:112:4	-1.75	142.75	545
3014:114:1	-1.25	144.25	545
3014:228:1	-2.25	148.25	545
1012:112:1	1.25	122.25	544
1012:225:1	2.25	125.25	544
1013:352:1	5.25	132.25	544
3011:466:1	-6.25	116.25	544
3011:475:1	-7.25	115.25	544
3012:354:2	-5.25	124.75	544
3013:226:1	-2.25	136.25	544
3013:235:1	-3.25	135.25	544
3013:354:1	-5.25	134.25	544
3013:362:3	-6.75	132.25	544
3014:217:3	-1.75	147.25	544
3014:458:1	-5.25	148.25	544
3015:380:2	-8.25	150.75	544
1112:112:1	11.25	122.25	543
1112:123:2	12.25	123.75	543
1112:380:2	18.25	120.75	543
1112:391:2	19.25	121.75	543
3011:478:2	-7.25	118.75	543
3014:497:3	-9.75	147.25	543
3014:497:4	-9.75	147.75	543
3015:113:4	-1.75	153.75	543
3015:390:3	-9.75	150.25	543
3115:101:2	-10.25	151.75	543
3115:111:2	-11.25	151.75	543
1012:112:2	1.25	122.75	542
3011:374:1	-7.25	114.25	542
3012:133:1	-3.25	123.25	542
3012:141:1	-4.25	121.25	542
3013:380:2	-8.25	130.75	542
3014:458:2	-5.25	148.75	542
3015:123:1	-2.25	153.25	542
3015:141:3	-4.75	151.25	542
3115:101:1	-10.25	151.25	542
1112:112:3	11.75	122.25	541
1112:114:2	11.25	124.75	541
3011:246:4	-4.75	116.75	541
3011:364:4	-6.75	114.75	541
3011:374:4	-7.75	114.75	541
3012:110:2	-1.25	120.75	541
3012:469:4	-6.75	129.75	541
3014:457:2	-5.25	147.75	541
3115:113:3	-11.75	153.25	541
3011:237:3	-3.75	117.25	540
3012:132:3	-3.75	122.25	540
3012:142:4	-4.75	122.75	540
3012:489:2	-8.25	129.75	540
3014:468:2	-6.25	148.75	540
3014:488:3	-8.75	148.25	540
3014:489:2	-8.25	149.75	540
1012:215:3	1.75	125.25	539
1012:218:1	1.25	128.25	539
1112:124:2	12.25	124.75	539
3011:227:4	-2.75	117.75	539
3011:469:3	-6.75	119.25	539
3012:121:2	-2.25	121.75	539
3012:469:3	-6.75	129.25	539
3013:133:4	-3.75	133.75	539
3013:364:1	-6.25	134.25	539
3014:227:3	-2.75	147.25	539
3014:238:1	-3.25	148.25	539
3014:485:2	-8.25	145.75	539
3014:489:1	-8.25	149.25	539
3015:392:2	-9.25	152.75	539
3115:111:1	-11.25	151.25	539
1012:114:2	1.25	124.75	538
1111:219:1	11.25	119.25	538
1112:113:4	11.75	123.75	538
1112:140:1	14.25	120.25	538
3012:130:3	-3.75	120.25	538
3012:371:1	-7.25	121.25	538
3014:227:2	-2.25	147.75	538
3014:496:2	-9.25	146.75	538
3015:390:1	-9.25	150.25	538
3015:390:4	-9.75	150.75	538
3114:207:2	-10.25	147.75	538
1112:133:1	13.25	123.25	537
3011:245:4	-4.75	115.75	537
3011:465:2	-6.25	115.75	537
3012:140:1	-4.25	120.25	537
3012:141:2	-4.25	121.75	537
3012:350:3	-5.75	120.25	537
3012:360:1	-6.25	120.25	537
3012:478:2	-7.25	128.75	537
3013:104:4	-0.75	134.75	537
3013:354:3	-5.75	134.25	537
3014:237:2	-3.25	147.75	537
3014:499:4	-9.75	149.75	537
3115:113:2	-11.25	153.75	537
1010:498:4	9.75	108.75	536
1012:113:1	1.25	123.25	536
1112:112:4	11.75	122.75	536
3011:465:3	-6.75	115.25	536
3012:140:3	-4.75	120.25	536
3012:350:1	-5.25	120.25	536
3014:226:3	-2.75	146.25	536
3015:380:1	-8.25	150.25	536
3115:113:1	-11.25	153.25	536
1012:110:1	1.25	120.25	535
1012:486:1	8.25	126.25	535
1110:219:4	11.75	109.75	535
1112:113:2	11.25	123.75	535
1112:120:4	12.75	120.75	535
1112:131:4	13.75	121.75	535
3011:354:1	-5.25	114.25	535
3013:205:4	-0.75	135.75	535
3014:246:1	-4.25	146.25	535
3014:457:1	-5.25	147.25	535
3014:488:2	-8.25	148.75	535
3014:489:4	-8.75	149.75	535
3115:100:1	-10.25	150.25	535
3115:112:4	-11.75	152.75	535
1011:209:3	0.75	119.25	534
1011:219:1	1.25	119.25	534
1212:101:4	20.75	121.75	534
3012:112:4	-1.75	122.75	534
3013:144:1	-4.25	134.25	534
3013:354:2	-5.25	134.75	534
3013:364:3	-6.75	134.25	534
3013:370:4	-7.75	130.75	534
3114:209:4	-10.75	149.75	534
1011:498:4	9.75	118.75	533
1012:215:1	1.25	125.25	533
1112:370:1	17.25	120.25	533
1112:391:4	19.75	121.75	533
3011:354:2	-5.25	114.75	533
3012:362:3	-6.75	122.25	533
3013:144:4	-4.75	134.75	533
3013:205:3	-0.75	135.25	533
3014:216:4	-1.75	146.75	533
3015:113:3	-1.75	153.25	533
3113:110:1	-11.25	130.25	533
1011:209:4	0.75	119.75	532
1012:110:2	1.25	120.75	532
1112:215:3	11.75	125.25	532
3011:249:4	-4.75	119.75	532
3012:479:4	-7.75	129.75	532
3013:114:3	-1.75	134.25	532
3013:373:3	-7.75	133.25	532
3015:380:3	-8.75	150.25	532
3115:102:3	-10.75	152.25	532
1012:111:1	1.25	121.25	531
1110:249:3	14.75	109.25	531
1112:370:3	17.75	120.25	531
1112:381:3	18.75	121.25	531
3011:354:3	-5.75	114.25	531
3011:354:4	-5.75	114.75	531
3011:364:3	-6.75	114.25	531
3011:465:4	-6.75	115.75	531
3012:140:4	-4.75	120.75	531
3013:363:3	-6.75	133.25	531
3013:373:1	-7.25	133.25	531
3014:458:4	-5.75	148.75	531
3014:467:4	-6.75	147.75	531
3015:131:1	-3.25	151.25	531
3015:143:1	-4.25	153.25	531
3115:114:1	-11.25	154.25	531
1112:225:2	12.25	125.75	530
3011:363:4	-6.75	113.75	530
3013:370:3	-7.75	130.25	530
3014:488:4	-8.75	148.75	530
3113:110:3	-11.75	130.25	530
3114:208:1	-10.25	148.25	530
3115:101:3	-10.75	151.25	530
3115:101:4	-10.75	151.75	530
3115:112:1	-11.25	152.25	530
1111:380:2	18.25	110.75	529
1112:130:2	13.25	120.75	529
3012:113:4	-1.75	123.75	529
3012:141:3	-4.75	121.25	529
3013:124:1	-2.25	134.25	529
3013:206:3	-0.75	136.25	529
3014:499:1	-9.25	149.25	529
3015:141:2	-4.25	151.75	529
3113:111:2	-11.25	131.75	529
3113:111:3	-11.75	131.25	529
3115:112:2	-11.25	152.75	529
1012:100:3	0.75	120.25	528
1012:392:2	9.25	122.75	528
3011:227:3	-2.75	117.25	528
3012:370:1	-7.25	120.25	528
3013:121:2	-2.25	131.75	528
3013:122:4	-2.75	132.75	528
3013:215:4	-1.75	135.75	528
3014:458:3	-5.75	148.25	528
3113:110:4	-11.75	130.75	528
3114:209:2	-10.25	149.75	528
3115:100:2	-10.25	150.75	528
1110:209:3	10.75	109.25	527
1112:123:1	12.25	123.25	527
3011:352:4	-5.75	112.75	527
3012:215:4	-1.75	125.75	527
3012:350:4	-5.75	120.75	527
1011:249:4	4.75	119.75	526
1011:459:2	5.25	119.75	526
1012:103:4	0.75	123.75	526
1012:104:4	0.75	124.75	526
1015:114:2	1.25	154.75	526
1110:209:1	10.25	109.25	526
1111:380:1	18.25	110.25	526
1112:113:3	11.75	123.25	526
3012:114:4	-1.75	124.75	526
1012:351:3	5.75	121.25	525
1012:476:3	7.75	126.25	525
1112:114:4	11.75	124.75	525
1212:121:2	22.25	121.75	525
3012:103:3	-0.75	123.25	525
3012:350:2	-5.25	120.75	525
3012:370:2	-7.25	120.75	525
3012:371:2	-7.25	121.75	525
3013:134:3	-3.75	134.25	525
3113:111:4	-11.75	131.75	525
1012:103:2	0.25	123.75	524
1012:350:2	5.25	120.75	524
3011:209:2	-0.25	119.75	524
3011:226:2	-2.25	116.75	524
3011:361:1	-6.25	111.25	524
3011:363:3	-6.75	113.25	524
3012:100:3	-0.75	120.25	524
3012:113:1	-1.25	123.25	524
3012:351:2	-5.25	121.75	524
3014:477:4	-7.75	147.75	524
3015:120:2	-2.25	150.75	524
1011:219:3	1.75	119.25	523
1012:207:3	0.75	127.25	523
1012:393:3	9.75	123.25	523
1110:229:4	12.75	109.75	523
1110:458:4	15.75	108.75	523
1111:370:3	17.75	110.25	523
1212:121:4	22.75	121.75	523
3011:237:1	-3.25	117.25	523
3012:103:4	-0.75	123.75	523
3012:113:2	-1.25	123.75	523
3012:122:2	-2.25	122.75	523
3012:360:3	-6.75	120.25	523
3013:235:2	-3.25	135.75	523
3014:498:2	-9.25	148.75	523
1011:498:1	9.25	118.25	522
1012:217:1	1.25	127.25	522
1110:249:1	14.25	109.25	522
1112:392:3	19.75	122.25	522
3010:218:4	-1.75	108.75	522
3011:144:4	-4.75	114.75	522
3011:246:1	-4.25	116.25	522
3013:102:1	-0.25	132.25	522
3013:363:4	-6.75	133.75	522
3015:380:4	-8.75	150.75	522
3113:110:2	-11.25	130.75	522
3113:111:1	-11.25	131.25	522
3114:208:2	-10.25	148.75	522
3115:114:3	-11.75	154.25	522
1011:459:1	5.25	119.25	521
1012:114:4	1.75	124.75	521
1110:229:2	12.25	109.75	521
1111:459:4	15.75	119.75	521
1212:102:3	20.75	122.25	521
3011:209:4	-0.75	119.75	521
3012:124:1	-2.25	124.25	521
3012:207:1	-0.25	127.25	521
3012:361:3	-6.75	121.25	521
3013:455:1	-5.25	135.25	521
3014:227:1	-2.25	147.25	521
3015:143:3	-4.75	153.25	521
3015:144:1	-4.25	154.25	521
1110:459:1	15.25	109.25	520
1111:219:4	11.75	119.75	520
1111:380:4	18.75	110.75	520
1212:120:2	22.25	120.75	520
3014:477:3	-7.75	147.25	520
3014:499:2	-9.25	149.75	520
3015:134:1	-3.25	154.25	520
3015:351:1	-5.25	151.25	520
3114:245:1	-14.25	145.25	520
3115:100:3	-10.75	150.25	520
1110:479:2	17.25	109.75	519
1112:130:1	13.25	120.25	519
1112:391:1	19.25	121.25	519
3013:102:2	-0.25	132.75	519
3014:488:1	-8.25	148.25	519
1012:216:1	1.25	126.25	518
3012:360:2	-6.25	120.75	518
3013:364:2	-6.25	134.75	518
3114:455:2	-15.25	145.75	518
1012:104:1	0.25	124.25	517
1012:207:1	0.25	127.25	517
1112:380:4	18.75	120.75	517
3011:207:3	-0.75	117.25	517
3011:465:1	-6.25	115.25	517
3013:103:1	-0.25	133.25	517
3015:134:2	-3.25	154.75	517
3114:209:1	-10.25	149.25	517
3114:245:4	-14.75	145.75	517
1011:209:2	0.25	119.75	516
1011:487:3	8.75	117.25	516
1110:458:2	15.25	108.75	516
1110:459:3	15.75	109.25	516
1110:468:1	16.25	108.25	516
1110:486:2	18.25	106.75	516
1212:120:1	22.25	120.25	516
1212:120:3	22.75	120.25	516
3012:361:1	-6.25	121.25	516
3014:469:1	-6.25	149.25	516
3014:489:3	-8.75	149.25	516
3114:476:2	-17.25	146.75	516
3115:100:4	-10.75	150.75	516
1010:124:2	2.25	104.75	515
1012:140:3	4.75	120.25	515
1110:219:1	11.25	109.25	515
3010:218:2	-1.25	108.75	515
3011:216:4	-1.75	116.75	515
3011:362:4	-6.75	112.75	515
3012:123:1	-2.25	123.25	515
3012:130:1	-3.25	120.25	515
3013:103:3	-0.75	133.25	515
3013:133:3	-3.75	133.25	515
3014:394:3	-9.75	144.25	515
1011:249:1	4.25	119.25	514
1012:350:1	5.25	120.25	514
1012:351:4	5.75	121.75	514
1212:101:2	20.25	121.75	514
1212:121:3	22.75	121.25	514
1212:143:1	24.25	123.25	514
3011:360:2	-6.25	110.75	514
3012:123:2	-2.25	123.75	514
3013:134:2	-3.25	134.75	514
3013:455:3	-5.75	135.25	514
3014:246:3	-4.75	146.25	514
3015:132:4	-3.75	152.75	514
3015:144:3	-4.75	154.25	514
3113:112:1	-11.25	132.25	514
3114:134:4	-13.75	144.75	514
1010:498:2	9.25	108.75	513
1011:354:1	5.25	114.25	513
1012:206:3	0.75	126.25	513
1012:382:2	8.25	122.75	513
1015:134:4	3.75	154.75	513
1112:102:4	10.75	122.75	513
1112:132:2	13.25	122.75	513
1212:102:1	20.25	122.25	513
3010:219:3	-1.75	109.25	513
3013:133:2	-3.25	133.75	513
3014:226:4	-2.75	146.75	513
3014:457:4	-5.75	147.75	513
3015:121:4	-2.75	151.75	513
3015:123:2	-2.25	153.75	513
3015:245:4	-4.75	155.75	513
3016:381:3	-8.75	161.25	513
3114:487:2	-18.25	147.75	513
3116:110:3	-11.75	160.25	513
3116:110:4	-11.75	160.75	513
1011:459:3	5.75	119.25	512
1110:467:4	16.75	107.75	512
3011:350:4	-5.75	110.75	512
3013:364:4	-6.75	134.75	512
3015:144:4	-4.75	154.75	512
3015:390:2	-9.25	150.75	512
1010:228:4	2.75	108.75	511
1012:392:3	9.75	122.25	511
1110:477:1	17.25	107.25	511
1110:498:4	19.75	108.75	511
1112:100:4	10.75	120.75	511
1112:101:2	10.25	121.75	511
1112:111:4	11.75	121.75	511
1112:112:2	11.25	122.75	511
1112:205:2	10.25	125.75	511
1212:120:4	22.75	120.75	511
1212:131:4	23.75	121.75	511
3011:226:4	-2.75	116.75	511
3012:140:2	-4.25	120.75	511
3016:370:4	-7.75	160.75	511
3016:380:4	-8.75	160.75	511
3016:391:2	-9.25	161.75	511
3016:391:4	-9.75	161.75	511
3114:123:4	-12.75	143.75	511
1011:218:3	1.75	118.25	510
1012:350:4	5.75	120.75	510
1015:235:3	3.75	155.25	510
1111:229:2	12.25	119.75	510
3011:245:2	-4.25	115.75	510
3013:103:4	-0.75	133.75	510
3013:114:2	-1.25	134.75	510
3015:245:3	-4.75	155.25	510
3015:479:4	-7.75	159.75	510
3114:466:3	-16.75	146.25	510
3116:102:4	-10.75	162.75	510
3116:110:1	-11.25	160.25	510
1010:124:4	2.75	104.75	509
1010:143:4	4.75	103.75	509
1212:131:1	23.25	121.25	509
1212:143:2	24.25	123.75	509
1212:144:3	24.75	124.25	509
1212:144:4	24.75	124.75	509
3011:373:2	-7.25	113.75	509
3012:360:4	-6.75	120.75	509
3016:382:2	-8.25	162.75	509
3114:465:2	-16.25	145.75	509
3116:102:1	-10.25	162.25	509
3116:120:1	-12.25	160.25	509
1011:392:4	9.75	112.75	508
1110:467:3	16.75	107.25	508
1110:476:4	17.75	106.75	508
1110:479:4	17.75	109.75	508
1111:209:1	10.25	119.25	508
1111:209:2	10.25	119.75	508
1112:122:2	12.25	122.75	508
3010:227:2	-2.25	107.75	508
3011:131:4	-3.75	111.75	508
3012:131:1	-3.25	121.25	508
3012:215:3	-1.75	125.25	508
3013:144:2	-4.25	134.75	508
3015:478:2	-7.25	158.75	508
3114:144:2	-14.25	144.75	508
3114:476:4	-17.75	146.75	508
3116:101:2	-10.25	161.75	508
1011:459:4	5.75	119.75	507
1012:104:2	0.25	124.75	507
1111:381:3	18.75	111.25	507
1212:354:4	25.75	124.75	507
3011:361:3	-6.75	111.25	507
3012:100:4	-0.75	120.75	507
3015:132:3	-3.75	152.25	507
3016:380:3	-8.75	160.25	507
3114:455:4	-15.75	145.75	507
1110:468:2	16.25	108.75	506
1111:391:1	19.25	111.25	506
1112:100:3	10.75	120.25	506
1212:245:4	24.75	125.75	506
1212:353:4	25.75	123.75	506
3010:227:1	-2.25	107.25	506
3011:226:3	-2.75	116.25	506
3011:236:1	-3.25	116.25	506
3011:352:3	-5.75	112.25	506
3013:122:3	-2.75	132.25	506
3013:123:1	-2.25	133.25	506
3013:216:3	-1.75	136.25	506
3013:226:3	-2.75	136.25	506
3013:373:4	-7.75	133.75	506
3013:374:2	-7.25	134.75	506
3014:394:2	-9.25	144.75	506
3014:478:3	-7.75	148.25	506
3015:131:2	-3.25	151.75	506
3015:478:1	-7.25	158.25	506
3016:391:3	-9.75	161.25	506
3016:392:3	-9.75	162.25	506
3114:487:1	-18.25	147.25	506
3116:101:4	-10.75	161.75	506
1010:143:2	4.25	103.75	505
1011:228:1	2.25	118.25	505
1011:393:3	9.75	113.25	505
1011:498:2	9.25	118.75	505
1016:352:2	5.25	162.75	505
1110:239:3	13.75	109.25	505
1112:362:4	16.75	122.75	505
3010:205:4	-0.75	105.75	505
3011:207:1	-0.25	117.25	505
3011:362:3	-6.75	112.25	505
3012:114:3	-1.75	124.25	505
3013:354:4	-5.75	134.75	505
3013:465:1	-6.25	135.25	505
3014:499:3	-9.75	149.25	505
3015:479:3	-7.75	159.25	505
3114:134:3	-13.75	144.25	505
1010:486:4	8.75	106.75	504
1112:134:1	13.25	124.25	504
3010:205:1	-0.25	105.25	504
3010:227:4	-2.75	107.75	504
3010:228:3	-2.75	108.25	504
3010:237:2	-3.25	107.75	504
3010:469:4	-6.75	109.75	504
3011:360:3	-6.75	110.25	504
3115:205:4	-10.75	155.75	504
3116:120:3	-12.75	160.25	504
1010:217:2	1.25	107.75	503
1110:219:3	11.75	109.25	503
1111:114:1	11.25	114.25	503
1112:101:3	10.75	121.25	503
1112:122:1	12.25	122.25	503
1212:144:1	24.25	124.25	503
3010:238:1	-3.25	108.25	503
3013:215:1	-1.25	135.25	503
3014:246:4	-4.75	146.75	503
3015:120:4	-2.75	150.75	503
3015:249:1	-4.25	159.25	503
3016:390:2	-9.25	160.75	503
3112:239:2	-13.25	129.75	503
3113:102:3	-10.75	132.25	503
3113:112:2	-11.25	132.75	503
3113:120:1	-12.25	130.25	503
3114:123:2	-12.25	143.75	503
1010:228:2	2.25	108.75	502
1011:487:4	8.75	117.75	502
1012:372:3	7.75	122.25	502
1110:498:2	19.25	108.75	502
1112:110:1	11.25	120.25	502
1112:110:2	11.25	120.75	502
3010:237:1	-3.25	107.25	502
3011:360:4	-6.75	110.75	502
3011:361:4	-6.75	111.75	502
3014:226:1	-2.25	146.25	502
3014:393:4	-9.75	143.75	502
3015:132:1	-3.25	152.25	502
3015:247:3	-4.75	157.25	502
3015:466:1	-6.25	156.25	502
3015:467:3	-6.75	157.25	502
3015:478:4	-7.75	158.75	502
3113:102:4	-10.75	132.75	502
1110:229:1	12.25	109.25	501
1110:489:1	18.25	109.25	501
1112:122:4	12.75	122.75	501
1112:372:2	17.25	122.75	501
3011:236:2	-3.25	116.75	501
3012:102:4	-0.75	122.75	501
3013:122:2	-2.25	132.75	501
3013:373:2	-7.25	133.75	501
3013:486:1	-8.25	136.25	501
3014:394:4	-9.75	144.75	501
3014:459:3	-5.75	149.25	501
3015:488:4	-8.75	158.75	501
3116:120:4	-12.75	160.75	501
1010:229:3	2.75	109.25	500
1011:488:3	8.75	118.25	500
1110:458:3	15.75	108.25	500
1111:219:2	11.25	119.75	500
1116:112:3	11.75	162.25	500
3010:469:2	-6.25	109.75	500
3015:249:3	-4.75	159.25	500
3113:113:3	-11.75	133.25	500
3114:131:1	-13.25	141.25	500
3114:488:3	-18.75	148.25	500
1010:134:1	3.25	104.25	499
1010:207:1	0.25	107.25	499
1010:207:4	0.75	107.75	499
1012:350:3	5.75	120.25	499
1016:497:2	9.25	167.75	499
1110:488:2	18.25	108.75	499
3012:130:4	-3.75	120.75	499
3013:245:3	-4.75	135.25	499
3113:120:2	-12.25	130.75	499
3114:487:4	-18.75	147.75	499
3114:488:4	-18.75	148.75	499
3115:219:2	-11.25	159.75	499
1011:380:2	8.25	110.75	498
1016:487:4	8.75	167.75	498
1110:239:1	13.25	109.25	498
3010:469:1	-6.25	109.25	498
3011:236:3	-3.75	116.25	498
3011:236:4	-3.75	116.75	498
3014:229:4	-2.75	149.75	498
3014:393:2	-9.25	143.75	498
3015:120:1	-2.25	150.25	498
3015:141:4	-4.75	151.75	498
3015:469:1	-6.25	159.25	498
3015:488:1	-8.25	158.25	498
3113:113:2	-11.25	133.75	498
1010:207:2	0.25	107.75	497
1011:249:3	4.75	119.25	497
1012:103:1	0.25	123.25	497
1016:478:3	7.75	168.25	497
1017:371:1	7.25	171.25	497
1111:104:3	10.75	114.25	497
1110:486:3	18.75	106.25	497
1111:354:3	15.75	114.25	497
1112:103:4	10.75	123.75	497
1212:245:3	24.75	125.25	497
3010:227:3	-2.75	107.25	497
3010:228:2	-2.25	108.75	497
3015:488:2	-8.25	158.75	497
3016:380:2	-8.25	160.75	497
3112:209:3	-10.75	129.25	497
3113:112:4	-11.75	132.75	497
3114:121:3	-12.75	141.25	497
1011:248:2	4.25	118.75	496
1011:382:3	8.75	112.25	496
1011:465:1	6.25	115.25	496
1012:362:1	6.25	122.25	496
1016:499:4	9.75	169.75	496
1017:352:3	5.75	172.25	496
1110:248:4	14.75	108.75	496
1110:476:3	17.75	106.25	496
1110:489:2	18.25	109.75	496
1212:141:2	24.25	121.75	496
3015:478:3	-7.75	158.25	496
3015:499:1	-9.25	159.25	496
3113:103:3	-10.75	133.25	496
3114:113:4	-11.75	143.75	496
3114:134:1	-13.25	144.25	496
3114:465:1	-16.25	145.25	496
1011:381:4	8.75	111.75	495
1011:382:4	8.75	112.75	495
1016:478:2	7.25	168.75	495
1017:371:2	7.25	171.75	495
1017:381:3	8.75	171.25	495
1212:455:2	25.25	125.75	495
3010:238:2	-3.25	108.75	495
3010:354:2	-5.25	104.75	495
3013:102:3	-0.75	132.25	495
3013:374:1	-7.25	134.25	495
3015:489:3	-8.75	159.25	495
3016:391:1	-9.25	161.25	495
3113:206:4	-10.75	136.75	495
3114:499:2	-19.25	149.75	495
3116:101:1	-10.25	161.25	495
3116:205:2	-10.25	165.75	495
3116:216:1	-11.25	166.25	495
1010:208:1	0.25	108.25	494
1012:372:2	7.25	122.75	494
1016:469:1	6.25	169.25	494
1016:488:1	8.25	168.25	494
1017:390:1	9.25	170.25	494
1112:103:3	10.75	123.25	494
1211:206:4	20.75	116.75	494
3015:486:2	-8.25	156.75	494
3015:499:2	-9.25	159.75	494
3015:499:4	-9.75	159.75	494
3016:390:4	-9.75	160.75	494
3113:121:1	-12.25	131.25	494
3010:354:4	-5.75	104.75	494
1010:217:1	1.25	107.25	493
1016:499:3	9.75	169.25	493
1111:209:4	10.75	119.75	493
1112:120:3	12.75	120.25	493
1112:225:3	12.75	125.25	493
3012:103:1	-0.25	123.25	493
3014:392:4	-9.75	142.75	493
3015:488:3	-8.75	158.25	493
3016:390:1	-9.25	160.25	493
3113:113:1	-11.25	133.25	493
3114:360:2	-16.25	140.75	493
3116:102:3	-10.75	162.25	493
1012:100:1	0.25	120.25	492
1012:103:3	0.75	123.25	492
1012:361:2	6.25	121.75	492
1016:499:2	9.25	169.75	492
1111:229:4	12.75	119.75	492
1111:391:3	19.75	111.25	492
1112:113:1	11.25	123.25	492
1116:215:3	11.75	165.25	492
1211:229:3	22.75	119.25	492
3010:228:4	-2.75	108.75	492
3015:476:4	-7.75	156.75	492
3015:477:4	-7.75	157.75	492
3015:487:3	-8.75	157.25	492
3113:113:4	-11.75	133.75	492
3113:216:1	-11.25	136.25	492
3114:111:4	-11.75	141.75	492
1112:103:2	10.25	123.75	492
1011:382:1	8.25	112.25	491
1011:465:4	6.75	115.75	491
1011:476:4	7.75	116.75	491
1012:361:3	6.75	121.25	491
1012:372:1	7.25	122.25	491
1016:248:4	4.75	168.75	491
1110:229:3	12.75	109.25	491
1110:496:1	19.25	106.25	491
1111:380:3	18.75	110.25	491
1112:215:2	11.25	125.75	491
3012:120:3	-2.75	120.25	491
3014:392:3	-9.75	142.25	491
3015:477:2	-7.25	157.75	491
3015:477:3	-7.75	157.25	491
3016:380:1	-8.25	160.25	491
3016:390:3	-9.75	160.25	491
3114:123:1	-12.25	143.25	491
3114:499:1	-19.25	149.25	491
1010:133:4	3.75	103.75	490
1012:104:3	0.75	124.25	490
1012:360:1	6.25	120.25	490
1015:353:2	5.25	153.75	490
1017:380:4	8.75	170.75	490
1111:370:1	17.25	110.25	490
1112:110:3	11.75	120.25	490
1112:131:1	13.25	121.25	490
1116:209:2	10.25	169.75	490
1211:227:2	22.25	117.75	490
3011:132:3	-3.75	112.25	490
3012:102:2	-0.25	122.75	490
3012:121:3	-2.75	121.25	490
3015:489:2	-8.25	159.75	490
3112:249:1	-14.25	129.25	490
1010:124:3	2.75	104.25	489
1011:371:4	7.75	111.75	489
1011:383:1	8.25	113.25	489
1012:100:4	0.75	120.75	489
1013:374:1	7.25	134.25	489
1016:496:2	9.25	166.75	489
1110:218:2	11.25	108.75	489
1111:219:3	11.75	119.25	489
1111:391:2	19.25	111.75	489
1112:111:1	11.25	121.25	489
3010:469:3	-6.75	109.25	489
3011:245:1	-4.25	115.25	489
3012:100:1	-0.25	120.25	489
3012:113:3	-1.75	123.25	489
3013:487:2	-8.25	137.75	489
3015:459:2	-5.25	159.75	489
3015:489:4	-8.75	159.75	489
3113:120:3	-12.75	130.25	489
3113:130:1	-13.25	130.25	489
1010:238:2	3.25	108.75	488
1010:498:3	9.75	108.25	488
1012:360:2	6.25	120.75	488
1016:478:4	7.75	168.75	488
1016:479:3	7.75	169.25	488
1111:104:4	10.75	114.75	488
3113:112:3	-11.75	132.25	488
3113:215:4	-11.75	135.75	488
3113:216:2	-11.25	136.75	488
3113:216:3	-11.75	136.25	488
3114:114:1	-11.25	144.25	488
1010:104:4	0.75	104.75	487
1011:499:3	9.75	119.25	487
1012:102:2	0.25	122.75	487
1110:486:1	18.25	106.25	487
1110:488:4	18.75	108.75	487
1111:208:4	10.75	118.75	487
1112:120:1	12.25	120.25	487
1112:124:4	12.75	124.75	487
3014:467:2	-6.25	147.75	487
3015:466:4	-6.75	156.75	487
3015:477:1	-7.25	157.25	487
3113:114:3	-11.75	134.25	487
3113:114:4	-11.75	134.75	487
3114:131:3	-13.75	141.25	487
1010:247:2	4.25	107.75	486
1011:381:2	8.25	111.75	486
1011:489:4	8.75	119.75	486
1016:469:2	6.25	169.75	486
1016:495:2	9.25	165.75	486
1017:381:1	8.25	171.25	486
1111:104:2	10.25	114.75	486
1111:216:2	11.25	116.75	486
1212:455:1	25.25	125.25	486
3010:205:3	-0.75	105.25	486
3014:391:3	-9.75	141.25	486
3112:239:4	-13.75	129.75	486
3113:100:3	-10.75	130.25	486
3113:215:3	-11.75	135.25	486
3113:236:3	-13.75	136.25	486
3113:469:2	-16.25	139.75	486
3114:121:1	-12.25	141.25	486
3215:101:1	-20.25	151.25	486
1010:248:3	4.75	108.25	485
1011:487:1	8.25	117.25	485
1012:362:3	6.75	122.25	485
1016:459:3	5.75	169.25	485
1110:467:2	16.25	107.75	485
1110:476:2	17.25	106.75	485
1111:114:4	11.75	114.75	485
1213:141:3	24.75	131.25	485
3010:228:1	-2.25	108.25	485
3014:394:1	-9.25	144.25	485
3015:351:3	-5.75	151.25	485
3015:489:1	-8.25	159.25	485
3113:216:4	-11.75	136.75	485
3113:469:1	-16.25	139.25	485
3114:103:2	-10.25	143.75	485
3115:390:3	-19.75	150.25	485
3215:102:3	-20.75	152.25	485
1010:104:2	0.25	104.75	484
1010:225:4	2.75	105.75	484
1010:235:2	3.25	105.75	484
1012:100:2	0.25	120.75	484
1012:383:1	8.25	123.25	484
1016:459:4	5.75	169.75	484
1016:497:1	9.25	167.25	484
1017:103:1	0.25	173.25	484
1017:103:2	0.25	173.75	484
1110:499:3	19.75	109.25	484
1111:392:1	19.25	112.25	484
1112:140:2	14.25	120.75	484
3011:144:2	-4.25	114.75	484
3013:104:3	-0.75	134.25	484
3014:475:4	-7.75	145.75	484
3015:120:3	-2.75	150.25	484
3113:247:1	-14.25	137.25	484
3113:457:1	-15.25	137.25	484
3114:104:1	-10.25	144.25	484
1010:206:4	0.75	106.75	483
1010:247:4	4.75	107.75	483
1011:477:1	7.25	117.25	483
1012:391:3	9.75	121.25	483
1012:465:2	6.25	125.75	483
1016:458:3	5.75	168.25	483
1017:361:2	6.25	171.75	483
1111:390:2	19.25	110.75	483
1116:209:1	10.25	169.25	483
3013:496:3	-9.75	136.25	483
3014:457:3	-5.75	147.25	483
3014:469:2	-6.25	149.75	483
3014:495:4	-9.75	145.75	483
3015:350:4	-5.75	150.75	483
3015:487:2	-8.25	157.75	483
3113:225:2	-12.25	135.75	483
3114:361:1	-16.25	141.25	483
3114:466:1	-16.25	146.25	483
3215:101:4	-20.75	151.75	483
3215:102:4	-20.75	152.75	483
3215:113:4	-21.75	153.75	483
1010:114:2	1.25	104.75	482
1010:207:3	0.75	107.25	482
1010:216:2	1.25	106.75	482
1011:143:1	4.25	113.25	482
1013:374:3	7.75	134.25	482
1016:353:1	5.25	163.25	482
1111:114:2	11.25	114.75	482
1112:121:1	12.25	121.25	482
1112:122:3	12.75	122.25	482
1112:130:3	13.75	120.25	482
1112:140:3	14.75	120.25	482
1116:205:2	10.25	165.75	482
3013:123:2	-2.25	133.75	482
3014:390:2	-9.25	140.75	482
3014:393:3	-9.75	143.25	482
3113:236:4	-13.75	136.75	482
3114:110:4	-11.75	140.75	482
3114:360:1	-16.25	140.25	482
1010:237:4	3.75	107.75	481
1011:372:4	7.75	112.75	481
1012:101:1	0.25	121.25	481
1013:364:3	6.75	134.25	481
1015:353:4	5.75	153.75	481
1111:104:1	10.25	114.25	481
3011:217:1	-1.25	117.25	481
3014:384:3	-8.75	144.25	481
3015:142:2	-4.25	152.75	481
3015:476:2	-7.25	156.75	481
3113:226:1	-12.25	136.25	481
3114:487:3	-18.75	147.25	481
1010:205:3	0.75	105.25	480
1010:225:3	2.75	105.25	480
1010:486:3	8.75	106.25	480
1011:394:3	9.75	114.25	480
1011:394:4	9.75	114.75	480
1012:382:1	8.25	122.25	480
1012:476:4	7.75	126.75	480
1016:486:3	8.75	166.25	480
1112:111:3	11.75	121.25	480
3011:350:3	-5.75	110.25	480
3014:392:1	-9.25	142.25	480
3015:487:4	-8.75	157.75	480
3016:497:3	-9.75	167.25	480
3113:225:1	-12.25	135.25	480
3113:226:2	-12.25	136.75	480
3113:226:4	-12.75	136.75	480
3114:102:1	-10.25	142.25	480
3114:114:3	-11.75	144.25	480
3114:245:2	-14.25	145.75	480
3115:390:4	-19.75	150.75	480
1011:383:4	8.75	113.75	479
1011:393:2	9.25	113.75	479
1017:362:1	6.25	172.25	479
1111:216:1	11.25	116.25	479
1111:364:1	16.25	114.25	479
1111:457:2	15.25	117.75	479
1112:131:2	13.25	121.75	479
1116:206:1	10.25	166.25	479
1116:215:4	11.75	165.75	479
1212:352:1	25.25	122.25	479
3012:130:2	-3.25	120.75	479
3114:104:3	-10.75	144.25	479
3114:112:2	-11.25	142.75	479
3114:351:3	-15.75	141.25	479
1011:143:3	4.75	113.25	478
1011:352:2	5.25	112.75	478
1011:383:2	8.25	113.75	478
1011:478:2	7.25	118.75	478
1012:102:1	0.25	122.25	478
1012:360:4	6.75	120.75	478
1017:103:3	0.75	173.25	478
1017:123:1	2.25	173.25	478
1017:390:3	9.75	170.25	478
3010:104:2	-0.25	104.75	478
3010:468:2	-6.25	108.75	478
3015:121:3	-2.75	151.25	478
3016:206:4	-0.75	166.75	478
3114:102:4	-10.75	142.75	478
3114:121:4	-12.75	141.75	478
3114:205:2	-10.25	145.75	478
3114:236:4	-13.75	146.75	478
3116:206:3	-10.75	166.25	478
1010:236:1	3.25	106.25	477
1010:238:3	3.75	108.25	477
1010:248:1	4.25	108.25	477
1010:384:2	8.25	104.75	477
1011:468:4	6.75	118.75	477
1012:101:2	0.25	121.75	477
1013:374:2	7.25	134.75	477
1013:384:2	8.25	134.75	477
1016:485:4	8.75	165.75	477
1112:132:1	13.25	122.25	477
1116:112:1	11.25	162.25	477
3014:380:3	-8.75	140.25	477
3017:104:3	-0.75	174.25	477
3113:217:3	-11.75	137.25	477
3113:236:2	-13.25	136.75	477
3114:121:2	-12.25	141.75	477
1010:237:2	3.25	107.75	476
1011:477:3	7.75	117.25	476
1011:478:1	7.25	118.25	476
1011:478:4	7.75	118.75	476
1011:487:2	8.25	117.75	476
1012:390:2	9.25	120.75	476
3012:101:4	-0.75	121.75	476
3015:466:3	-6.75	156.25	476
3016:206:2	-0.25	166.75	476
3113:121:2	-12.25	131.75	476
3114:102:3	-10.75	142.25	476
3114:104:2	-10.25	144.75	476
3114:205:1	-10.25	145.25	476
3116:216:2	-11.25	166.75	476
3117:487:1	-18.25	177.25	476
1010:226:3	2.75	106.25	475
1010:248:2	4.25	108.75	475
1012:380:3	8.75	120.25	475
1012:383:2	8.25	123.75	475
1112:100:1	10.25	120.25	475
1212:466:2	26.25	126.75	475
3113:122:1	-12.25	132.25	475
3113:246:1	-14.25	136.25	475
3113:456:2	-15.25	136.75	475
3113:468:1	-16.25	138.25	475
3114:124:1	-12.25	144.25	475
3114:360:3	-16.75	140.25	475
3114:497:2	-19.25	147.75	475
3116:205:4	-10.75	165.75	475
3117:487:2	-18.25	177.75	475
3117:487:4	-18.75	177.75	475
1010:225:2	2.25	105.75	474
1010:236:2	3.25	106.75	474
1012:496:3	9.75	126.25	474
1015:457:3	5.75	157.25	474
1016:360:2	6.25	160.75	474
3011:130:1	-3.25	110.25	474
3011:228:3	-2.75	118.25	474
3014:391:1	-9.25	141.25	474
3015:476:1	-7.25	156.25	474
3016:209:4	-0.75	169.75	474
3017:466:1	-6.25	176.25	474
3112:249:4	-14.75	129.75	474
3114:133:4	-13.75	143.75	474
3114:465:4	-16.75	145.75	474
3114:476:1	-17.25	146.25	474
3117:488:3	-18.75	178.25	474
3215:101:3	-20.75	151.25	474
3215:113:3	-21.75	153.25	474
1010:227:4	2.75	107.75	473
1013:374:4	7.75	134.75	473
1017:132:2	3.25	172.75	473
1110:208:2	10.25	108.75	473
1111:362:3	16.75	112.25	473
1112:121:2	12.25	121.75	473
1210:207:2	20.25	107.75	473
3010:216:1	-1.25	106.25	473
3010:468:1	-6.25	108.25	473
3011:216:2	-1.25	116.75	473
3113:237:3	-13.75	137.25	473
3113:246:2	-14.25	136.75	473
3114:112:1	-11.25	142.25	473
3114:113:1	-11.25	143.25	473
3114:133:2	-13.25	143.75	473
3116:206:1	-10.25	166.25	473
3117:488:1	-18.25	178.25	473
1017:103:4	0.75	173.75	472
1017:113:1	1.25	173.25	472
3010:467:2	-6.25	107.75	472
3017:216:1	-1.25	176.25	472
3113:122:2	-12.25	132.75	472
3113:245:2	-14.25	135.75	472
3114:112:4	-11.75	142.75	472
3114:131:2	-13.25	141.75	472
3114:144:1	-14.25	144.25	472
3116:216:4	-11.75	166.75	472
3215:100:2	-20.25	150.75	472
3215:112:2	-21.25	152.75	472
1010:485:1	8.25	105.25	471
1011:374:3	7.75	114.25	471
1012:476:1	7.25	126.25	471
1017:133:1	3.25	173.25	471
1111:207:3	10.75	117.25	471
1117:100:1	10.25	170.25	471
3010:216:4	-1.75	106.75	471
3010:458:3	-5.75	108.25	471
3113:235:2	-13.25	135.75	471
3113:235:4	-13.75	135.75	471
1011:384:3	8.75	114.25	470
1014:455:3	5.75	145.25	470
1111:205:4	10.75	115.75	470
1211:239:2	23.25	119.75	470
1212:141:4	24.75	121.75	470
3113:227:1	-12.25	137.25	470
3114:113:3	-11.75	143.25	470
3114:123:3	-12.75	143.25	470
3114:141:2	-14.25	141.75	470
3114:466:4	-16.75	146.75	470
3013:215:2	-1.25	135.75	470
1012:373:1	7.25	123.25	469
1012:476:2	7.25	126.75	469
1111:216:3	11.75	116.25	469
3010:458:4	-5.75	108.75	469
3013:489:1	-8.25	139.25	469
3015:475:2	-7.25	155.75	469
3017:104:1	-0.25	174.25	469
3017:104:4	-0.75	174.75	469
3113:456:1	-15.25	136.25	469
3113:469:4	-16.75	139.75	469
1010:226:1	2.25	106.25	468
1012:361:4	6.75	121.75	468
1014:374:2	7.25	144.75	468
1017:122:2	2.25	172.75	468
1110:239:2	13.25	109.75	468
1111:217:1	11.25	117.25	468
3014:391:4	-9.75	141.75	468
3116:217:3	-11.75	167.25	468
3117:476:2	-17.25	176.75	468
3014:467:3	-6.75	147.25	468
1011:143:4	4.75	113.75	467
1011:373:4	7.75	113.75	467
1011:468:3	6.75	118.25	467
1017:102:4	0.75	172.75	467
1112:121:4	12.75	121.75	467
3017:114:2	-1.25	174.75	467
3112:249:3	-14.75	129.25	467
3113:245:3	-14.75	135.25	467
3113:457:3	-15.75	137.25	467
1011:384:2	8.25	114.75	466
1011:478:3	7.75	118.25	466
1012:372:4	7.75	122.75	466
1014:363:3	6.75	143.25	466
1017:112:2	1.25	172.75	466
1017:113:3	1.75	173.25	466
1212:466:4	26.75	126.75	466
3013:465:3	-6.75	135.25	466
3015:354:4	-5.75	154.75	466
3015:465:2	-6.25	155.75	466
3114:101:4	-10.75	141.75	466
3114:245:3	-14.75	145.25	466
3114:455:1	-15.25	145.25	466
3114:498:2	-19.25	148.75	466
3116:456:4	-15.75	166.75	466
3117:488:2	-18.25	178.75	466
1010:216:3	1.75	106.25	465
1116:216:1	11.25	166.25	465
3011:246:3	-4.75	116.25	465
3012:102:1	-0.25	122.25	465
3113:236:1	-13.25	136.25	465
3114:113:2	-11.25	143.75	465
3114:455:3	-15.75	145.25	465
3116:467:1	-16.25	167.25	465
1011:373:2	7.25	113.75	464
1111:362:2	16.25	112.75	464
1111:372:1	17.25	112.25	464
1210:209:3	20.75	109.25	464
3010:456:2	-5.25	106.75	464
3015:455:3	-5.75	155.25	464
3015:459:1	-5.25	159.25	464
3113:206:1	-10.25	136.25	464
3113:245:4	-14.75	135.75	464
3114:102:2	-10.25	142.75	464
3114:486:2	-18.25	146.75	464
3215:104:3	-20.75	154.25	464
3013:114:1	-1.25	134.25	464
1010:239:1	3.25	109.25	463
1011:476:2	7.25	116.75	463
1011:485:1	8.25	115.25	463
1012:371:2	7.25	121.75	463
1013:487:1	8.25	137.25	463
1111:206:3	10.75	116.25	463
1112:205:4	10.75	125.75	463
3114:101:2	-10.25	141.75	463
3114:141:4	-14.75	141.75	463
1011:384:1	8.25	114.25	462
1111:216:4	11.75	116.75	462
3010:226:2	-2.25	106.75	462
3013:488:1	-8.25	138.25	462
3013:495:4	-9.75	135.75	462
3017:467:1	-6.25	177.25	462
3113:467:2	-16.25	137.75	462
3114:103:4	-10.75	143.75	462
3215:225:1	-22.25	155.25	462
1012:364:1	6.25	124.25	461
1213:351:3	25.75	131.25	461
3013:488:2	-8.25	138.75	461
3013:489:2	-8.25	139.75	461
3017:215:4	-1.75	175.75	461
3017:478:3	-7.75	178.25	461
3112:229:4	-12.75	129.75	461
3113:237:1	-13.25	137.25	461
3114:103:1	-10.25	143.25	461
3114:478:3	-17.75	148.25	461
3013:245:1	-4.25	135.25	461
1011:477:2	7.25	117.75	460
1111:371:2	17.25	111.75	460
1211:207:3	20.75	117.25	460
1212:130:1	23.25	120.25	460
1212:468:1	26.25	128.25	460
3017:215:1	-1.25	175.25	460
3017:215:3	-1.75	175.25	460
3017:226:1	-2.25	176.25	460
3017:226:4	-2.75	176.75	460
3112:249:2	-14.25	129.75	460
3114:350:3	-15.75	140.25	460
3116:467:4	-16.75	167.75	460
1014:478:4	7.75	148.75	459
1111:362:4	16.75	112.75	459
3012:101:2	-0.25	121.75	459
3012:102:3	-0.75	122.25	459
3017:456:3	-5.75	176.25	459
3117:488:4	-18.75	178.75	459
3216:104:1	-20.25	164.25	459
1010:238:4	3.75	108.75	458
1011:217:4	1.75	117.75	458
1012:384:1	8.25	124.25	458
1111:351:3	15.75	111.25	458
1111:361:4	16.75	111.75	458
1111:390:4	19.75	110.75	458
1116:217:1	11.25	167.25	458
3017:114:4	-1.75	174.75	458
3017:216:2	-1.25	176.75	458
3113:227:3	-12.75	137.25	458
3114:498:1	-19.25	148.25	458
3117:477:3	-17.75	177.25	458
1010:226:4	2.75	106.75	457
1211:228:4	22.75	118.75	457
3114:103:3	-10.75	143.25	457
3215:215:2	-21.25	155.75	457
3015:142:1	-4.25	152.25	457
1011:228:3	2.75	118.25	456
1015:468:3	6.75	158.25	456
1111:371:1	17.25	111.25	456
3117:498:1	-19.25	178.25	456
3014:226:2	-2.25	146.75	456
1012:364:2	6.25	124.75	455
1111:362:1	16.25	112.25	455
1212:467:1	26.25	127.25	455
3010:457:4	-5.75	107.75	455
3112:239:3	-13.75	129.25	455
3117:477:2	-17.25	177.75	455
1111:217:3	11.75	117.25	454
1116:217:2	11.25	167.75	454
1211:101:1	20.25	111.25	454
3015:354:2	-5.25	154.75	454
3017:477:1	-7.25	177.25	454
3017:478:2	-7.25	178.75	454
3113:469:3	-16.75	139.25	454
3114:111:3	-11.75	141.25	454
3117:479:1	-17.25	179.25	454
3216:103:2	-20.25	163.75	454
1014:374:4	7.75	144.75	453
1110:469:3	16.75	109.25	453
3010:237:3	-3.75	107.25	453
3011:130:2	-3.25	110.75	453
3011:143:2	-4.25	113.75	453
3114:351:2	-15.25	141.75	453
3114:476:3	-17.75	146.25	453
3114:486:1	-18.25	146.25	453
3114:486:4	-18.75	146.75	453
1010:104:3	0.75	104.25	452
1010:218:4	1.75	108.75	452
1017:112:4	1.75	172.75	452
1212:467:3	26.75	127.25	452
3010:215:2	-1.25	105.75	452
3114:475:2	-17.25	145.75	452
3116:393:3	-19.75	163.25	452
3117:477:1	-17.25	177.25	452
3117:478:4	-17.75	178.75	452
3013:226:2	-2.25	136.75	452
3014:466:4	-6.75	146.75	452
1011:133:3	3.75	113.25	451
1212:467:2	26.25	127.75	451
3010:104:4	-0.75	104.75	451
3010:226:4	-2.75	106.75	451
3116:467:3	-16.75	167.25	451
3117:468:3	-16.75	178.25	451
1112:351:1	15.25	121.25	451
1116:216:2	11.25	166.75	450
3017:488:1	-8.25	178.25	450
3114:360:4	-16.75	140.75	450
3117:478:2	-17.25	178.75	450
3215:209:3	-20.75	159.25	450
3215:219:1	-21.25	159.25	450
1010:229:1	2.25	109.25	449
3113:456:3	-15.75	136.25	449
3117:467:4	-16.75	177.75	449
3117:468:1	-16.25	178.25	449
3117:479:3	-17.75	179.25	449
3014:456:4	-5.75	146.75	449
1010:216:4	1.75	106.75	448
1012:361:1	6.25	121.25	448
1014:488:2	8.25	148.75	448
3113:468:4	-16.75	138.75	448
3114:143:2	-14.25	143.75	448
3117:478:1	-17.25	178.25	448
3117:498:2	-19.25	178.75	448
3015:360:1	-6.25	150.25	448
1111:361:2	16.25	111.75	447
3117:489:1	-18.25	179.25	447
1112:350:1	15.25	120.25	447
1011:142:4	4.75	112.75	446
3010:216:3	-1.75	106.25	446
3113:455:2	-15.25	135.75	446
3014:456:1	-5.25	146.25	446
1011:467:4	6.75	117.75	445
1010:143:1	4.25	103.25	444
1010:236:3	3.75	106.25	444
1011:131:2	3.25	111.75	444
3011:131:1	-3.25	111.25	444
3013:477:4	-7.75	137.75	444
3017:489:1	-8.25	179.25	444
3114:499:4	-19.75	149.75	444
3215:143:1	-24.25	153.25	444
3216:216:4	-21.75	166.75	444
1010:488:1	8.25	108.25	443
3010:104:1	-0.25	104.25	443
3113:467:1	-16.25	137.25	443
3114:112:3	-11.75	142.25	443
3114:498:4	-19.75	148.75	443
3116:467:2	-16.25	167.75	443
3215:219:3	-21.75	159.25	443
1010:104:1	0.25	104.25	442
1011:465:2	6.25	115.75	442
3011:246:2	-4.25	116.75	442
3017:499:2	-9.25	179.75	442
3114:499:3	-19.75	149.25	442
3117:468:4	-16.75	178.75	442
1110:208:4	10.75	108.75	442
3014:245:2	-4.25	145.75	442
1010:370:1	7.25	100.25	441
1011:132:1	3.25	112.25	441
1210:209:4	20.75	109.75	441
1211:112:2	21.25	112.75	441
1212:467:4	26.75	127.75	441
1212:468:3	26.75	128.25	441
3015:465:1	-6.25	155.25	441
1014:488:4	8.75	148.75	440
1112:134:4	13.75	124.75	440
3216:104:4	-20.75	164.75	440
1013:487:2	8.25	137.75	439
1013:487:3	8.75	137.25	439
1015:478:1	7.25	158.25	439
3017:489:3	-8.75	179.25	439
3113:124:1	-12.25	134.25	439
3117:489:4	-18.75	179.75	439
3214:209:2	-20.25	149.75	439
1010:371:2	7.25	101.75	438
1011:354:4	5.75	114.75	438
1014:489:4	8.75	149.75	438
3014:380:4	-8.75	140.75	438
3114:498:3	-19.75	148.25	438
3117:467:3	-16.75	177.25	438
3117:468:2	-16.25	178.75	438
3117:499:2	-19.25	179.75	438
1112:102:2	10.25	122.75	438
1210:209:2	20.25	109.75	437
1212:352:3	25.75	122.25	437
3015:364:2	-6.25	154.75	437
3015:487:1	-8.25	157.25	437
3114:144:4	-14.75	144.75	437
3010:215:1	-1.25	105.25	436
3215:208:2	-20.25	158.75	436
3215:235:2	-23.25	155.75	436
3014:456:3	-5.75	146.25	436
3011:144:1	-4.25	114.25	435
3114:131:4	-13.75	141.75	435
3117:469:4	-16.75	179.75	435
1210:206:2	20.25	106.75	434
3215:100:3	-20.75	150.25	434
3215:218:2	-21.25	158.75	434
3215:219:4	-21.75	159.75	434
3216:227:2	-22.25	167.75	434
1011:354:2	5.25	114.75	434
1112:141:2	14.25	121.75	434
3014:235:3	-3.75	145.25	434
1010:218:1	1.25	108.25	433
1210:207:4	20.75	107.75	433
3216:215:1	-21.25	165.25	433
3015:351:2	-5.25	151.75	433
1212:477:2	27.25	127.75	432
1212:478:2	27.25	128.75	432
3113:100:4	-10.75	130.75	432
3216:215:2	-21.25	165.75	432
1011:467:3	6.75	117.25	432
1012:465:1	6.25	125.25	432
1212:478:3	27.75	128.25	431
3116:393:1	-19.25	163.25	431
3116:456:2	-15.25	166.75	431
3215:208:4	-20.75	158.75	431
3013:111:4	-1.75	131.75	431
3013:216:1	-1.25	136.25	431
1010:362:2	6.25	102.75	430
1014:373:2	7.25	143.75	430
1210:209:1	20.25	109.25	430
1210:219:1	21.25	109.25	430
3010:215:4	-1.75	105.75	430
3011:458:4	-5.75	118.75	430
3117:469:3	-16.75	179.25	430
3216:215:4	-21.75	165.75	430
1214:362:3	26.75	142.25	429
3215:100:1	-20.25	150.25	429
3215:112:4	-21.75	152.75	429
3215:132:1	-23.25	152.25	429
3216:216:3	-21.75	166.25	429
3216:227:1	-22.25	167.25	429
1010:143:3	4.75	103.25	429
1010:353:3	5.75	103.25	429
1010:247:1	4.25	107.25	428
3114:486:3	-18.75	146.25	428
3214:209:1	-20.25	149.25	428
3216:104:3	-20.75	164.25	428
1112:103:1	10.25	123.25	428
3013:216:4	-1.75	136.75	428
3114:496:2	-19.25	146.75	427
3215:122:2	-22.25	152.75	427
3011:120:3	-2.75	110.25	426
3114:497:1	-19.25	147.25	426
3116:393:4	-19.75	163.75	426
3215:110:2	-21.25	150.75	426
1010:218:2	1.25	108.75	426
1011:455:3	5.75	115.25	426
1014:380:1	8.25	140.25	425
1212:478:1	27.25	128.25	425
1212:479:3	27.75	129.25	425
3115:498:4	-19.75	158.75	425
3215:353:2	-25.25	153.75	425
1210:207:3	20.75	107.25	424
3010:219:1	-1.25	109.25	424
3113:205:2	-10.25	135.75	424
3214:209:4	-20.75	149.75	424
3216:217:4	-21.75	167.75	424
3013:111:1	-1.25	131.25	424
3010:465:2	-6.25	105.75	424
3014:455:2	-5.25	145.75	424
3113:456:4	-15.75	136.75	423
3116:457:1	-15.25	167.25	423
3216:104:2	-20.25	164.75	423
1010:370:3	7.75	100.25	423
3014:477:1	-7.25	147.25	423
1212:111:2	21.25	121.75	422
3114:351:1	-15.25	141.25	422
1010:486:2	8.25	106.75	421
3116:457:3	-15.75	167.25	421
3116:478:1	-17.25	168.25	421
3215:112:1	-21.25	152.25	421
3216:227:4	-22.75	167.75	421
3013:486:3	-8.75	136.25	420
3114:459:3	-15.75	149.25	420
3114:497:4	-19.75	147.75	420
3215:122:1	-22.25	152.25	420
3216:215:3	-21.75	165.25	420
3011:235:4	-3.75	115.75	420
1010:208:3	0.75	108.25	419
3113:468:3	-16.75	138.25	419
3116:382:2	-18.25	162.75	419
3215:100:4	-20.75	150.75	419
3216:205:3	-20.75	165.25	419
3114:478:4	-17.75	148.75	418
3215:110:1	-21.25	150.25	418
3216:114:2	-21.25	164.75	418
1112:141:4	14.75	121.75	418
1210:218:1	21.25	108.25	417
1212:478:4	27.75	128.75	417
3011:217:2	-1.25	117.75	417
3117:469:1	-16.25	179.25	417
3215:110:4	-21.75	150.75	417
3215:111:3	-21.75	151.25	417
3215:111:4	-21.75	151.75	417
1012:393:4	9.75	123.75	417
1011:486:2	8.25	116.75	416
3114:361:3	-16.75	141.25	416
3116:383:3	-18.75	163.25	416
1010:114:3	1.75	104.25	415
1015:467:4	6.75	157.75	415
1010:371:1	7.25	101.25	414
1210:217:2	21.25	107.75	414
3010:246:3	-4.75	106.25	414
3012:354:4	-5.75	124.75	414
3013:382:2	-8.25	132.75	414
3116:468:3	-16.75	168.25	414
1011:133:1	3.25	113.25	414
1014:476:1	7.25	146.25	413
1015:371:2	7.25	151.75	413
1010:380:2	8.25	100.75	413
3014:392:2	-9.25	142.75	413
3015:142:3	-4.75	152.25	413
1014:487:2	8.25	147.75	412
1210:219:2	21.25	109.75	412
1211:112:1	21.25	112.25	412
3010:457:1	-5.25	107.25	412
3116:246:4	-14.75	166.75	412
3214:208:2	-20.25	148.75	412
1214:104:4	20.75	144.75	411
3010:236:2	-3.25	106.75	411
1011:143:2	4.25	113.75	411
1014:498:1	9.25	148.25	410
1210:218:3	21.75	108.25	410
3116:478:4	-17.75	168.75	410
3215:132:3	-23.75	152.25	410
1010:361:3	6.75	101.25	409
1114:495:3	19.75	145.25	408
1214:372:1	27.25	142.25	408
3117:469:2	-16.25	179.75	408
3012:120:4	-2.75	120.75	408
3216:216:1	-21.25	166.25	407
3216:217:1	-21.25	167.25	407
1011:248:1	4.25	118.25	407
1013:487:4	8.75	137.75	406
3214:208:1	-20.25	148.25	406
3215:110:3	-21.75	150.25	406
1010:133:2	3.25	103.75	406
1010:361:4	6.75	101.75	406
1011:132:2	3.25	112.75	406
1211:228:1	22.25	118.25	405
3116:383:1	-18.25	163.25	405
3116:393:2	-19.25	163.75	405
3116:478:3	-17.75	168.25	405
3215:111:2	-21.25	151.75	405
3215:122:4	-22.75	152.75	405
1010:360:4	6.75	100.75	405
1010:238:1	3.25	108.25	404
1010:487:2	8.25	107.75	404
1015:477:2	7.25	157.75	404
1212:130:3	23.75	120.25	404
3214:209:3	-20.75	149.25	404
1010:133:3	3.75	103.25	404
1112:360:1	16.25	120.25	404
1111:206:4	10.75	116.75	403
3114:111:2	-11.25	141.75	403
3115:392:1	-19.25	152.25	403
3215:112:3	-21.75	152.25	403
3216:218:3	-21.75	168.25	403
1014:384:2	8.25	144.75	402
1114:485:4	18.75	145.75	402
1213:380:1	28.25	130.25	402
3116:382:4	-18.75	162.75	402
1210:218:4	21.75	108.75	401
1212:489:4	28.75	129.75	401
1213:206:1	20.25	136.25	401
1214:370:2	27.25	140.75	401
1214:372:3	27.75	142.25	401
3216:227:3	-22.75	167.25	401
3014:245:4	-4.75	145.75	401
1014:479:3	7.75	149.25	400
1114:455:2	15.25	145.75	400
3115:370:4	-17.75	150.75	400
3214:208:4	-20.75	148.75	400
3214:219:2	-21.25	149.75	400
3215:142:2	-24.25	152.75	400
3216:217:2	-21.25	167.75	400
1014:477:4	7.75	147.75	399
1212:489:3	28.75	129.25	399
3215:121:4	-22.75	151.75	399
1010:229:2	2.25	109.75	399
1010:370:2	7.25	100.75	399
1012:373:3	7.75	123.25	399
3010:455:3	-5.75	105.25	399
3015:360:2	-6.25	150.75	399
1114:475:4	17.75	145.75	398
3216:206:3	-20.75	166.25	398
1011:133:4	3.75	113.75	398
1015:380:3	8.75	150.25	397
3114:101:3	-10.75	141.25	397
3114:111:1	-11.25	141.25	397
3216:206:4	-20.75	166.75	397
3216:226:1	-22.25	166.25	397
1010:208:4	0.75	108.75	397
1211:239:4	23.75	119.75	396
3114:467:2	-16.25	147.75	396
3116:468:1	-16.25	168.25	396
3216:205:4	-20.75	165.75	396
3216:218:1	-21.25	168.25	396
1212:489:2	28.25	129.75	395
3216:226:2	-22.25	166.75	395
3011:373:4	-7.75	113.75	395
3015:465:3	-6.75	155.25	395
1014:476:3	7.75	146.25	394
1015:371:4	7.75	151.75	394
3215:111:1	-21.25	151.25	394
3010:456:1	-5.25	106.25	394
3011:120:1	-2.25	110.25	394
1112:206:1	10.25	126.25	393
1114:485:2	18.25	145.75	393
1210:219:3	21.75	109.25	393
3010:459:4	-5.75	109.75	393
3114:101:1	-10.25	141.25	393
3114:478:1	-17.25	148.25	393
3116:478:2	-17.25	168.75	393
3216:111:2	-21.25	161.75	393
1211:100:4	20.75	110.75	392
1211:228:3	22.75	118.25	392
3215:120:2	-22.25	150.75	392
5117:479:2	-17.25	-179.75	392
3013:134:4	-3.75	134.75	392
1014:485:1	8.25	145.25	391
1010:362:3	6.75	102.25	390
1211:227:4	22.75	117.75	390
3116:499:3	-19.75	169.25	390
3215:143:3	-24.75	153.25	390
5117:489:4	-18.75	-179.75	390
1110:208:1	10.25	108.25	390
1014:475:4	7.75	145.75	389
1212:489:1	28.25	129.25	389
3117:478:3	-17.75	178.25	389
3015:351:4	-5.75	151.75	389
3015:465:4	-6.75	155.75	388
3012:485:3	-8.75	125.25	388
1210:217:4	21.75	107.75	387
3010:236:4	-3.75	106.75	387
3010:247:3	-4.75	107.25	387
3010:458:2	-5.25	108.75	387
3010:219:4	-1.75	109.75	387
3011:120:4	-2.75	110.75	387
3012:381:4	-8.75	121.75	387
3012:382:3	-8.75	122.25	387
1010:486:1	8.25	106.25	386
1110:469:1	16.25	109.25	386
3215:113:1	-21.25	153.25	386
5117:489:3	-18.75	-179.25	386
1211:239:1	23.25	119.25	386
3011:497:1	-9.25	117.25	386
3012:380:3	-8.75	120.25	386
3012:380:4	-8.75	120.75	386
3012:381:3	-8.75	121.25	386
1010:488:3	8.75	108.25	385
1212:499:1	29.25	129.25	385
3012:495:2	-9.25	125.75	385
3011:487:4	-8.75	117.75	384
3012:384:2	-8.25	124.75	384
3012:486:4	-8.75	126.75	384
1212:143:3	24.75	123.25	383
3114:350:4	-15.75	140.75	383
3116:394:3	-19.75	164.25	383
3116:499:1	-19.25	169.25	383
5117:479:3	-17.75	-179.25	383
5117:489:1	-18.25	-179.25	383
1010:485:4	8.75	105.75	383
3013:112:3	-1.75	132.25	383
3012:382:4	-8.75	122.75	383
3012:390:1	-9.25	120.25	383
3012:393:4	-9.75	123.75	383
3012:394:2	-9.25	124.75	383
3115:499:1	-19.25	159.25	382
3216:228:2	-22.25	168.75	382
3010:246:1	-4.25	106.25	382
3010:467:1	-6.25	107.25	382
3011:499:4	-9.75	119.75	382
1112:143:3	14.75	123.25	381
1116:219:2	11.25	169.75	381
1212:475:4	27.75	125.75	381
3115:498:2	-19.25	158.75	381
3010:468:4	-6.75	108.75	381
3010:353:2	-5.25	103.75	381
3011:486:1	-8.25	116.25	381
3012:390:4	-9.75	120.75	381
3012:495:3	-9.75	125.25	381
3012:496:1	-9.25	126.25	381
3014:380:1	-8.25	140.25	380
3010:354:3	-5.75	104.25	380
3011:496:2	-9.25	116.75	380
3012:394:4	-9.75	124.75	380
1014:479:1	7.25	149.25	379
1212:499:4	29.75	129.75	379
3114:467:4	-16.75	147.75	379
3116:489:3	-18.75	169.25	379
3215:143:4	-24.75	153.75	379
3113:120:4	-12.75	130.75	379
3011:487:2	-8.25	117.75	379
3011:488:3	-8.75	118.25	379
3011:489:1	-8.25	119.25	379
3011:489:2	-8.25	119.75	379
3011:498:2	-9.25	118.75	379
3012:487:3	-8.75	127.25	379
1211:227:3	22.75	117.25	378
3011:350:1	-5.25	110.25	378
1011:468:1	6.25	118.25	378
3013:216:2	-1.25	136.75	378
3013:219:3	-1.75	139.25	378
3010:120:1	-2.25	100.25	378
3010:142:1	-4.25	102.25	378
3011:485:2	-8.25	115.75	378
3012:380:2	-8.25	120.75	378
3012:485:1	-8.25	125.25	378
3114:468:1	-16.25	148.25	377
3010:219:2	-1.25	109.75	377
3013:111:2	-1.25	131.75	377
3014:122:3	-2.75	142.25	377
3010:120:4	-2.75	100.75	377
3010:130:2	-3.25	100.75	377
3011:486:4	-8.75	116.75	377
3011:488:2	-8.25	118.75	377
3011:498:4	-9.75	118.75	377
3011:499:1	-9.25	119.25	377
3012:383:3	-8.75	123.25	377
3012:495:1	-9.25	125.25	377
3115:498:3	-19.75	158.25	376
3214:219:1	-21.25	149.25	376
5117:488:4	-18.75	-178.75	376
3010:120:2	-2.25	100.75	376
3010:142:4	-4.75	102.75	376
3011:488:1	-8.25	118.25	376
3011:499:2	-9.25	119.75	376
3012:394:1	-9.25	124.25	376
3011:226:1	-2.25	116.25	375
3015:142:4	-4.75	152.75	375
3011:486:3	-8.75	116.25	375
3010:246:2	-4.25	106.75	374
3216:226:4	-22.75	166.75	374
3010:226:1	-2.25	106.25	374
3010:110:4	-1.75	100.75	374
3010:131:2	-3.25	101.75	374
3011:485:1	-8.25	115.25	374
3011:489:3	-8.75	119.25	374
3012:384:1	-8.25	124.25	374
1011:468:2	6.25	118.75	373
1114:465:2	16.25	145.75	373
3215:131:2	-23.25	151.75	373
1010:380:1	8.25	100.25	373
3010:121:3	-2.75	101.25	373
3010:132:3	-3.75	102.25	373
3012:383:4	-8.75	123.75	373
3012:384:4	-8.75	124.75	373
3011:361:2	-6.25	111.75	372
3013:104:2	-0.25	134.75	372
1011:466:4	6.75	116.75	372
1009:237:1	3.25	97.25	372
3010:131:3	-3.75	101.25	372
1212:499:2	29.25	129.75	371
3013:383:1	-8.25	133.25	371
3215:239:3	-23.75	159.25	371
1010:353:1	5.25	103.25	371
3010:131:1	-3.25	101.25	371
3010:131:4	-3.75	101.75	371
3010:465:3	-6.75	105.25	371
3011:486:2	-8.25	116.75	371
3011:488:4	-8.75	118.75	371
3012:380:1	-8.25	120.25	371
1113:209:2	10.25	139.75	370
1011:227:2	2.25	117.75	370
3014:475:3	-7.75	145.25	370
3015:352:1	-5.25	152.25	370
3009:209:2	-0.25	99.75	370
3010:120:3	-2.75	100.25	370
3010:142:2	-4.25	102.75	370
[truncated: 96,055 more rows]

## Sheet: Elasmobranchii
Table S2: Species range records. Species range data were derived from AquaMaps (https://www.aquamaps.org, assessed on 12 October, 2019). Species Richness Mapping Parameters for Elasmobranchii (with a probability of occurrence > 0.5)
C-Square Code	Center Latitude	Center Longitude	Species Count
1000:207:3	0.75	7.25	20
1000:207:4	0.75	7.75	17
1000:208:1	0.25	8.25	20
1000:208:2	0.25	8.75	67
1000:208:3	0.75	8.25	15
1000:208:4	0.75	8.75	51
1000:209:1	0.25	9.25	61
1000:209:2	0.25	9.75	61
1000:209:3	0.75	9.25	73
1000:209:4	0.75	9.75	48
1000:215:1	1.25	5.25	20
1000:215:2	1.25	5.75	20
1000:215:3	1.75	5.25	20
1000:215:4	1.75	5.75	20
1000:216:1	1.25	6.25	20
1000:216:2	1.25	6.75	20
1000:216:3	1.75	6.25	20
1000:216:4	1.75	6.75	20
1000:217:1	1.25	7.25	81
1000:217:2	1.25	7.75	42
1000:217:3	1.75	7.25	78
1000:217:4	1.75	7.75	78
1000:218:1	1.25	8.25	14
1000:218:2	1.25	8.75	22
1000:218:3	1.75	8.25	15
1000:218:4	1.75	8.75	15
1000:219:1	1.25	9.25	48
1000:219:2	1.25	9.75	39
1000:219:3	1.75	9.25	26
1000:219:4	1.75	9.75	34
1000:225:1	2.25	5.25	20
1000:225:2	2.25	5.75	20
1000:225:3	2.75	5.25	20
1000:225:4	2.75	5.75	20
1000:226:1	2.25	6.25	20
1000:226:2	2.25	6.75	20
1000:226:3	2.75	6.25	21
1000:226:4	2.75	6.75	20
1000:227:1	2.25	7.25	18
1000:227:2	2.25	7.75	16
1000:227:3	2.75	7.25	17
1000:227:4	2.75	7.75	13
1000:228:1	2.25	8.25	16
1000:228:2	2.25	8.75	14
1000:228:3	2.75	8.25	37
1000:228:4	2.75	8.75	7
1000:229:1	2.25	9.25	17
1000:229:2	2.25	9.75	21
1000:229:3	2.75	9.25	16
1000:229:4	2.75	9.75	24
1000:235:1	3.25	5.25	21
1000:235:2	3.25	5.75	38
1000:235:3	3.75	5.25	58
1000:235:4	3.75	5.75	83
1000:236:1	3.25	6.25	31
1000:236:2	3.25	6.75	26
1000:236:3	3.75	6.25	77
1000:236:4	3.75	6.75	56
1000:237:1	3.25	7.25	15
1000:237:2	3.25	7.75	11
1000:237:3	3.75	7.25	35
1000:237:4	3.75	7.75	23
1000:238:1	3.25	8.25	21
1000:238:2	3.25	8.75	24
1000:238:3	3.75	8.25	16
1000:238:4	3.75	8.75	31
1000:239:1	3.25	9.25	35
1000:239:2	3.25	9.75	20
1000:239:3	3.75	9.25	22
1000:239:4	3.75	9.75	16
1000:245:1	4.25	5.25	86
1000:245:2	4.25	5.75	65
1000:245:3	4.75	5.25	80
1000:245:4	4.75	5.75	55
1000:246:1	4.25	6.25	64
1000:246:2	4.25	6.75	60
1000:246:4	4.75	6.75	13
1000:247:1	4.25	7.25	59
1000:247:2	4.25	7.75	40
1000:247:3	4.75	7.25	11
1000:247:4	4.75	7.75	43
1000:248:1	4.25	8.25	28
1000:248:2	4.25	8.75	23
1000:248:3	4.75	8.25	34
1000:248:4	4.75	8.75	29
1000:249:1	4.25	9.25	30
1000:249:2	4.25	9.75	4
1000:350:1	5.25	0.25	91
1000:350:2	5.25	0.75	28
1000:350:3	5.75	0.25	91
1000:350:4	5.75	0.75	98
1000:351:1	5.25	1.25	23
1000:351:2	5.25	1.75	20
1000:351:3	5.75	1.25	105
1000:351:4	5.75	1.75	59
1000:352:1	5.25	2.25	20
1000:352:2	5.25	2.75	20
1000:352:3	5.75	2.25	22
1000:352:4	5.75	2.75	24
1000:353:1	5.25	3.25	20
1000:353:2	5.25	3.75	24
1000:353:3	5.75	3.25	20
1000:353:4	5.75	3.75	25
1000:354:1	5.25	4.25	46
1000:354:2	5.25	4.75	84
1000:354:3	5.75	4.25	60
1000:354:4	5.75	4.75	74
1000:361:1	6.25	1.25	72
1000:361:2	6.25	1.75	97
1000:362:1	6.25	2.25	95
1000:362:2	6.25	2.75	93
1000:363:1	6.25	3.25	89
1000:363:2	6.25	3.75	85
1000:363:3	6.75	3.25	21
1000:363:4	6.75	3.75	19
1000:364:1	6.25	4.25	80
1000:364:2	6.25	4.75	63
1000:455:1	5.25	5.25	61
1000:455:2	5.25	5.75	17
1000:455:3	5.75	5.25	59
1000:455:4	5.75	5.75	17
1001:130:1	3.25	10.25	4
1004:102:2	0.25	42.75	104
1004:103:1	0.25	43.25	127
1004:103:2	0.25	43.75	63
1004:103:3	0.75	43.25	91
1004:103:4	0.75	43.75	128
1004:104:1	0.25	44.25	30
1004:104:2	0.25	44.75	26
1004:104:3	0.75	44.25	101
1004:104:4	0.75	44.75	29
1004:113:2	1.25	43.75	31
1004:114:1	1.25	44.25	129
1004:114:2	1.25	44.75	129
1004:114:4	1.75	44.75	125
1004:205:1	0.25	45.25	26
1004:205:2	0.25	45.75	25
1004:205:3	0.75	45.25	26
1004:205:4	0.75	45.75	26
1004:206:1	0.25	46.25	25
1004:206:2	0.25	46.75	25
1004:206:3	0.75	46.25	25
1004:206:4	0.75	46.75	25
1004:207:1	0.25	47.25	25
1004:207:2	0.25	47.75	25
1004:207:3	0.75	47.25	25
1004:207:4	0.75	47.75	25
1004:208:1	0.25	48.25	25
1004:208:2	0.25	48.75	25
1004:208:3	0.75	48.25	25
1004:208:4	0.75	48.75	25
1004:209:1	0.25	49.25	25
1004:209:2	0.25	49.75	25
1004:209:3	0.75	49.25	25
1004:209:4	0.75	49.75	25
1004:215:1	1.25	45.25	40
1004:215:2	1.25	45.75	26
1004:215:3	1.75	45.25	127
1004:215:4	1.75	45.75	64
1004:216:1	1.25	46.25	26
1004:216:2	1.25	46.75	25
1004:216:3	1.75	46.25	27
1004:216:4	1.75	46.75	26
1004:217:1	1.25	47.25	25
1004:217:2	1.25	47.75	25
1004:217:3	1.75	47.25	25
1004:217:4	1.75	47.75	25
1004:218:1	1.25	48.25	25
1004:218:2	1.25	48.75	25
1004:218:3	1.75	48.25	25
1004:218:4	1.75	48.75	25
1004:219:1	1.25	49.25	25
1004:219:2	1.25	49.75	25
1004:219:3	1.75	49.25	25
1004:219:4	1.75	49.75	25
1004:225:1	2.25	45.25	99
1004:225:2	2.25	45.75	130
1004:226:1	2.25	46.25	132
1004:226:2	2.25	46.75	27
1004:226:3	2.75	46.25	124
1004:226:4	2.75	46.75	130
1004:227:1	2.25	47.25	26
1004:227:2	2.25	47.75	25
1004:227:3	2.75	47.25	31
1004:227:4	2.75	47.75	26
1004:228:1	2.25	48.25	25
1004:228:2	2.25	48.75	25
1004:228:3	2.75	48.25	25
1004:228:4	2.75	48.75	25
1004:229:1	2.25	49.25	25
1004:229:2	2.25	49.75	25
1004:229:3	2.75	49.25	25
1004:229:4	2.75	49.75	25
1004:236:2	3.25	46.75	121
1004:237:1	3.25	47.25	128
1004:237:2	3.25	47.75	33
1004:237:3	3.75	47.25	121
1004:237:4	3.75	47.75	127
1004:238:1	3.25	48.25	26
1004:238:2	3.25	48.75	25
1004:238:3	3.75	48.25	49
1004:238:4	3.75	48.75	30
1004:239:1	3.25	49.25	25
1004:239:2	3.25	49.75	25
1004:239:3	3.75	49.25	27
1004:239:4	3.75	49.75	25
1004:247:2	4.25	47.75	114
1004:248:1	4.25	48.25	129
1004:248:2	4.25	48.75	50
1004:248:3	4.75	48.25	121
1004:248:4	4.75	48.75	71
1004:249:1	4.25	49.25	28
1004:249:2	4.25	49.75	26
1004:249:3	4.75	49.25	27
1004:249:4	4.75	49.75	26
1004:458:1	5.25	48.25	106
1004:458:2	5.25	48.75	126
1004:458:4	5.75	48.75	123
1004:459:1	5.25	49.25	34
1004:459:2	5.25	49.75	26
1004:459:3	5.75	49.25	124
1004:459:4	5.75	49.75	44
1004:468:2	6.25	48.75	85
1004:469:1	6.25	49.25	128
1004:469:2	6.25	49.75	57
1004:469:3	6.75	49.25	123
1004:469:4	6.75	49.75	80
1004:479:1	7.25	49.25	97
1004:479:2	7.25	49.75	126
1004:479:4	7.75	49.75	119
1004:489:2	8.25	49.75	43
1005:100:1	0.25	50.25	25
1005:100:2	0.25	50.75	25
1005:100:3	0.75	50.25	25
1005:100:4	0.75	50.75	25
1005:101:1	0.25	51.25	25
1005:101:2	0.25	51.75	25
1005:101:3	0.75	51.25	25
1005:101:4	0.75	51.75	25
1005:102:1	0.25	52.25	25
1005:102:2	0.25	52.75	25
1005:102:3	0.75	52.25	25
1005:102:4	0.75	52.75	25
1005:103:1	0.25	53.25	25
1005:103:2	0.25	53.75	25
1005:103:3	0.75	53.25	25
1005:103:4	0.75	53.75	25
1005:104:1	0.25	54.25	24
1005:104:2	0.25	54.75	24
1005:104:3	0.75	54.25	25
1005:104:4	0.75	54.75	24
1005:110:1	1.25	50.25	25
1005:110:2	1.25	50.75	25
1005:110:3	1.75	50.25	25
1005:110:4	1.75	50.75	25
1005:111:1	1.25	51.25	25
1005:111:2	1.25	51.75	25
1005:111:3	1.75	51.25	25
1005:111:4	1.75	51.75	25
1005:112:1	1.25	52.25	25
1005:112:2	1.25	52.75	25
1005:112:3	1.75	52.25	25
1005:112:4	1.75	52.75	25
1005:113:1	1.25	53.25	25
1005:113:2	1.25	53.75	25
1005:113:3	1.75	53.25	25
1005:113:4	1.75	53.75	25
1005:114:1	1.25	54.25	25
1005:114:2	1.25	54.75	24
1005:114:3	1.75	54.25	25
1005:114:4	1.75	54.75	24
1005:120:1	2.25	50.25	25
1005:120:2	2.25	50.75	25
1005:120:3	2.75	50.25	25
1005:120:4	2.75	50.75	25
1005:121:1	2.25	51.25	25
1005:121:2	2.25	51.75	25
1005:121:3	2.75	51.25	25
1005:121:4	2.75	51.75	25
1005:122:1	2.25	52.25	25
1005:122:2	2.25	52.75	25
1005:122:3	2.75	52.25	25
1005:122:4	2.75	52.75	25
1005:123:1	2.25	53.25	25
1005:123:2	2.25	53.75	25
1005:123:3	2.75	53.25	25
1005:123:4	2.75	53.75	25
1005:124:1	2.25	54.25	25
1005:124:2	2.25	54.75	24
1005:124:3	2.75	54.25	25
1005:124:4	2.75	54.75	25
1005:130:1	3.25	50.25	25
1005:130:2	3.25	50.75	25
1005:130:3	3.75	50.25	25
1005:130:4	3.75	50.75	25
1005:131:1	3.25	51.25	25
1005:131:2	3.25	51.75	25
1005:131:3	3.75	51.25	25
1005:131:4	3.75	51.75	25
1005:132:1	3.25	52.25	25
1005:132:2	3.25	52.75	25
1005:132:3	3.75	52.25	25
1005:132:4	3.75	52.75	25
1005:133:1	3.25	53.25	25
1005:133:2	3.25	53.75	25
1005:133:3	3.75	53.25	25
1005:133:4	3.75	53.75	25
1005:134:1	3.25	54.25	25
1005:134:2	3.25	54.75	25
1005:134:3	3.75	54.25	25
1005:134:4	3.75	54.75	25
1005:140:1	4.25	50.25	25
1005:140:2	4.25	50.75	25
1005:140:3	4.75	50.25	25
1005:140:4	4.75	50.75	25
1005:141:1	4.25	51.25	25
1005:141:2	4.25	51.75	25
1005:141:3	4.75	51.25	25
1005:141:4	4.75	51.75	25
1005:142:1	4.25	52.25	25
1005:142:2	4.25	52.75	25
1005:142:3	4.75	52.25	25
1005:142:4	4.75	52.75	25
1005:143:1	4.25	53.25	25
1005:143:2	4.25	53.75	25
1005:143:3	4.75	53.25	25
1005:143:4	4.75	53.75	25
1005:144:1	4.25	54.25	25
1005:144:2	4.25	54.75	25
1005:144:3	4.75	54.25	25
1000:100:1	0.25	0.25	20
1000:100:2	0.25	0.75	20
1000:100:3	0.75	0.25	20
1000:100:4	0.75	0.75	20
1000:101:1	0.25	1.25	20
1000:101:2	0.25	1.75	20
1000:101:3	0.75	1.25	20
1000:101:4	0.75	1.75	20
1000:102:1	0.25	2.25	20
1000:102:2	0.25	2.75	20
1000:102:3	0.75	2.25	20
1000:102:4	0.75	2.75	20
1000:103:1	0.25	3.25	20
1000:103:2	0.25	3.75	20
1000:103:3	0.75	3.25	20
1000:103:4	0.75	3.75	20
1000:104:1	0.25	4.25	20
1000:104:2	0.25	4.75	20
1000:104:3	0.75	4.25	20
1000:104:4	0.75	4.75	20
1000:110:1	1.25	0.25	20
1000:110:2	1.25	0.75	20
1000:110:3	1.75	0.25	20
1000:110:4	1.75	0.75	20
1000:111:1	1.25	1.25	20
1000:111:2	1.25	1.75	20
1000:111:3	1.75	1.25	20
1000:111:4	1.75	1.75	20
1000:112:1	1.25	2.25	20
1000:112:2	1.25	2.75	20
1000:112:3	1.75	2.25	20
1000:112:4	1.75	2.75	20
1000:113:1	1.25	3.25	20
1000:113:2	1.25	3.75	20
1000:113:3	1.75	3.25	20
1000:113:4	1.75	3.75	20
1000:114:1	1.25	4.25	20
1000:114:2	1.25	4.75	20
1000:114:3	1.75	4.25	20
1000:114:4	1.75	4.75	20
1000:120:1	2.25	0.25	20
1000:120:2	2.25	0.75	20
1000:120:3	2.75	0.25	20
1000:120:4	2.75	0.75	20
1000:121:1	2.25	1.25	20
1000:121:2	2.25	1.75	20
1000:121:3	2.75	1.25	20
1000:121:4	2.75	1.75	20
1000:122:1	2.25	2.25	20
1000:122:2	2.25	2.75	20
1000:122:3	2.75	2.25	20
1000:122:4	2.75	2.75	20
1000:123:1	2.25	3.25	20
1000:123:2	2.25	3.75	20
1000:123:3	2.75	3.25	20
1000:123:4	2.75	3.75	20
1000:124:1	2.25	4.25	20
1000:124:2	2.25	4.75	20
1000:124:3	2.75	4.25	20
1000:124:4	2.75	4.75	20
1000:130:1	3.25	0.25	20
1000:130:2	3.25	0.75	20
1000:130:3	3.75	0.25	20
1000:130:4	3.75	0.75	20
1000:131:1	3.25	1.25	20
1000:131:2	3.25	1.75	20
1000:131:3	3.75	1.25	20
1000:131:4	3.75	1.75	20
1000:132:1	3.25	2.25	20
1000:132:2	3.25	2.75	20
1000:132:3	3.75	2.25	20
1000:132:4	3.75	2.75	20
1000:133:1	3.25	3.25	20
1000:133:2	3.25	3.75	20
1000:133:3	3.75	3.25	20
1000:133:4	3.75	3.75	20
1000:134:1	3.25	4.25	20
1000:134:2	3.25	4.75	20
1000:134:3	3.75	4.25	20
1000:134:4	3.75	4.75	29
1000:140:1	4.25	0.25	20
1000:140:2	4.25	0.75	20
1000:140:3	4.75	0.25	20
1000:140:4	4.75	0.75	20
1000:141:1	4.25	1.25	20
1000:141:2	4.25	1.75	20
1000:141:3	4.75	1.25	20
1000:141:4	4.75	1.75	20
1000:142:1	4.25	2.25	20
1000:142:2	4.25	2.75	20
1000:142:3	4.75	2.25	20
1000:142:4	4.75	2.75	20
1000:143:1	4.25	3.25	20
1000:143:2	4.25	3.75	20
1000:143:3	4.75	3.25	20
1000:143:4	4.75	3.75	20
1000:144:1	4.25	4.25	28
1000:144:2	4.25	4.75	50
1000:144:3	4.75	4.25	37
1000:144:4	4.75	4.75	86
1000:205:1	0.25	5.25	20
1000:205:2	0.25	5.75	20
1000:205:3	0.75	5.25	20
1000:205:4	0.75	5.75	20
1000:206:1	0.25	6.25	61
1000:206:2	0.25	6.75	90
1000:206:3	0.75	6.25	20
1000:206:4	0.75	6.75	27
1000:207:1	0.25	7.25	20
1000:207:2	0.25	7.75	20
1005:144:4	4.75	54.75	25
1005:205:1	0.25	55.25	24
1005:205:2	0.25	55.75	31
1005:205:3	0.75	55.25	24
1005:205:4	0.75	55.75	24
1005:206:1	0.25	56.25	46
1005:206:2	0.25	56.75	24
1005:206:3	0.75	56.25	31
1005:206:4	0.75	56.75	24
1005:207:1	0.25	57.25	24
1005:207:2	0.25	57.75	24
1005:207:3	0.75	57.25	24
1005:207:4	0.75	57.75	24
1005:208:1	0.25	58.25	24
1005:208:2	0.25	58.75	24
1005:208:3	0.75	58.25	24
1005:208:4	0.75	58.75	24
1005:209:1	0.25	59.25	22
1005:209:2	0.25	59.75	22
1005:209:3	0.75	59.25	23
1005:209:4	0.75	59.75	22
1005:215:1	1.25	55.25	24
1005:215:2	1.25	55.75	24
1005:215:3	1.75	55.25	24
1005:215:4	1.75	55.75	24
1005:216:1	1.25	56.25	29
1005:216:2	1.25	56.75	47
1005:216:3	1.75	56.25	24
1005:216:4	1.75	56.75	24
1005:217:1	1.25	57.25	24
1005:217:2	1.25	57.75	24
1005:217:3	1.75	57.25	24
1005:217:4	1.75	57.75	24
1005:218:1	1.25	58.25	24
1005:218:2	1.25	58.75	24
1005:218:3	1.75	58.25	24
1005:218:4	1.75	58.75	24
1005:219:1	1.25	59.25	23
1005:219:2	1.25	59.75	22
1005:219:3	1.75	59.25	23
1005:219:4	1.75	59.75	22
1005:225:1	2.25	55.25	24
1005:225:2	2.25	55.75	24
1005:225:3	2.75	55.25	24
1005:225:4	2.75	55.75	24
1005:226:1	2.25	56.25	24
1005:226:2	2.25	56.75	24
1005:226:3	2.75	56.25	24
1005:226:4	2.75	56.75	24
1005:227:1	2.25	57.25	24
1005:227:2	2.25	57.75	24
1005:227:3	2.75	57.25	24
1005:227:4	2.75	57.75	24
1005:228:1	2.25	58.25	24
1005:228:2	2.25	58.75	24
1005:228:3	2.75	58.25	24
1005:228:4	2.75	58.75	24
1005:229:1	2.25	59.25	23
1005:229:2	2.25	59.75	22
1005:229:3	2.75	59.25	23
1005:229:4	2.75	59.75	22
1005:235:1	3.25	55.25	25
1005:235:2	3.25	55.75	24
1005:235:3	3.75	55.25	25
1005:235:4	3.75	55.75	25
1005:236:1	3.25	56.25	24
1005:236:2	3.25	56.75	24
1005:236:3	3.75	56.25	24
1005:236:4	3.75	56.75	24
1005:237:1	3.25	57.25	24
1005:237:2	3.25	57.75	24
1005:237:3	3.75	57.25	24
1005:237:4	3.75	57.75	24
1005:238:1	3.25	58.25	24
1005:238:2	3.25	58.75	24
1005:238:3	3.75	58.25	24
1005:238:4	3.75	58.75	24
1005:239:1	3.25	59.25	23
1005:239:2	3.25	59.75	22
1005:239:3	3.75	59.25	23
1005:239:4	3.75	59.75	22
1005:245:1	4.25	55.25	25
1005:245:2	4.25	55.75	25
1005:245:3	4.75	55.25	25
1005:245:4	4.75	55.75	25
1005:246:1	4.25	56.25	25
1005:246:2	4.25	56.75	24
1005:246:3	4.75	56.25	25
1005:246:4	4.75	56.75	25
1005:247:1	4.25	57.25	24
1005:247:2	4.25	57.75	24
1005:247:3	4.75	57.25	24
1005:247:4	4.75	57.75	24
1005:248:1	4.25	58.25	24
1005:248:2	4.25	58.75	24
1005:248:3	4.75	58.25	24
1005:248:4	4.75	58.75	24
1005:249:1	4.25	59.25	23
1005:249:2	4.25	59.75	22
1005:249:3	4.75	59.25	23
1005:249:4	4.75	59.75	22
1005:350:1	5.25	50.25	25
1005:350:2	5.25	50.75	25
1005:350:3	5.75	50.25	25
1005:350:4	5.75	50.75	25
1005:351:1	5.25	51.25	25
1005:351:2	5.25	51.75	25
1005:351:3	5.75	51.25	25
1005:351:4	5.75	51.75	25
1005:352:1	5.25	52.25	25
1005:352:2	5.25	52.75	25
1005:352:3	5.75	52.25	25
1005:352:4	5.75	52.75	25
1005:353:1	5.25	53.25	25
1005:353:2	5.25	53.75	25
1005:353:3	5.75	53.25	25
1005:353:4	5.75	53.75	25
1005:354:1	5.25	54.25	25
1005:354:2	5.25	54.75	25
1005:354:3	5.75	54.25	25
1005:354:4	5.75	54.75	25
1005:360:1	6.25	50.25	27
1005:360:2	6.25	50.75	25
1005:360:3	6.75	50.25	39
1005:360:4	6.75	50.75	28
1005:361:1	6.25	51.25	25
1005:361:2	6.25	51.75	25
1005:361:3	6.75	51.25	25
1005:361:4	6.75	51.75	25
1005:362:1	6.25	52.25	25
1005:362:2	6.25	52.75	25
1005:362:3	6.75	52.25	25
1005:362:4	6.75	52.75	25
1005:363:1	6.25	53.25	25
1005:363:2	6.25	53.75	25
1005:363:3	6.75	53.25	25
1005:363:4	6.75	53.75	25
1005:364:1	6.25	54.25	25
1005:364:2	6.25	54.75	25
1005:364:3	6.75	54.25	25
1005:364:4	6.75	54.75	27
1005:370:1	7.25	50.25	55
1005:370:2	7.25	50.75	25
1005:370:3	7.75	50.25	130
1005:370:4	7.75	50.75	31
1005:371:1	7.25	51.25	25
1005:371:2	7.25	51.75	25
1005:371:3	7.75	51.25	25
1005:371:4	7.75	51.75	25
1005:372:1	7.25	52.25	25
1005:372:2	7.25	52.75	25
1005:372:3	7.75	52.25	25
1005:372:4	7.75	52.75	25
1005:373:1	7.25	53.25	25
1005:373:2	7.25	53.75	25
1005:373:3	7.75	53.25	25
1005:373:4	7.75	53.75	25
1005:374:1	7.25	54.25	25
1005:374:2	7.25	54.75	25
1005:374:3	7.75	54.25	25
1005:374:4	7.75	54.75	25
1005:380:1	8.25	50.25	125
1005:380:2	8.25	50.75	41
1005:380:3	8.75	50.25	123
1005:380:4	8.75	50.75	129
1005:381:1	8.25	51.25	25
1005:381:2	8.25	51.75	25
1005:381:3	8.75	51.25	41
1005:381:4	8.75	51.75	25
1005:382:1	8.25	52.25	25
1005:382:2	8.25	52.75	25
1005:382:3	8.75	52.25	25
1005:382:4	8.75	52.75	25
1005:383:1	8.25	53.25	25
1005:383:2	8.25	53.75	25
1005:383:3	8.75	53.25	25
1005:383:4	8.75	53.75	25
1005:384:1	8.25	54.25	25
1005:384:2	8.25	54.75	25
1005:384:3	8.75	54.25	25
1005:384:4	8.75	54.75	25
1005:390:2	9.25	50.75	121
1005:390:4	9.75	50.75	114
1005:391:1	9.25	51.25	57
1005:391:2	9.25	51.75	37
1005:391:3	9.75	51.25	121
1005:391:4	9.75	51.75	56
1005:392:1	9.25	52.25	25
1005:392:2	9.25	52.75	25
1005:392:3	9.75	52.25	26
1005:392:4	9.75	52.75	25
1005:393:1	9.25	53.25	25
1005:393:2	9.25	53.75	25
1005:393:3	9.75	53.25	25
1005:393:4	9.75	53.75	25
1005:394:1	9.25	54.25	25
1005:394:2	9.25	54.75	25
1005:394:3	9.75	54.25	25
1005:394:4	9.75	54.75	25
1005:455:1	5.25	55.25	25
1005:455:2	5.25	55.75	25
1005:455:3	5.75	55.25	25
1005:455:4	5.75	55.75	25
1005:456:1	5.25	56.25	25
1005:456:2	5.25	56.75	25
1005:456:3	5.75	56.25	25
1005:456:4	5.75	56.75	25
1005:457:1	5.25	57.25	24
1005:457:2	5.25	57.75	24
1005:457:3	5.75	57.25	25
1005:457:4	5.75	57.75	24
1005:458:1	5.25	58.25	24
1005:458:2	5.25	58.75	24
1005:458:3	5.75	58.25	24
1005:458:4	5.75	58.75	24
1005:459:1	5.25	59.25	23
1005:459:2	5.25	59.75	22
1005:459:3	5.75	59.25	24
1005:459:4	5.75	59.75	22
1005:465:1	6.25	55.25	25
1005:465:2	6.25	55.75	25
1005:465:3	6.75	55.25	25
1005:465:4	6.75	55.75	25
1005:466:1	6.25	56.25	25
1005:466:2	6.25	56.75	25
1005:466:3	6.75	56.25	25
1005:466:4	6.75	56.75	25
1005:467:1	6.25	57.25	25
1005:467:2	6.25	57.75	25
1005:467:3	6.75	57.25	25
1005:467:4	6.75	57.75	25
1005:468:1	6.25	58.25	24
1005:468:2	6.25	58.75	25
1005:468:3	6.75	58.25	25
1005:468:4	6.75	58.75	25
1005:469:1	6.25	59.25	24
1005:469:2	6.25	59.75	22
1005:469:3	6.75	59.25	24
1005:469:4	6.75	59.75	24
1005:475:1	7.25	55.25	28
1005:475:2	7.25	55.75	25
1005:475:3	7.75	55.25	25
1005:475:4	7.75	55.75	28
1005:476:1	7.25	56.25	25
1005:476:2	7.25	56.75	25
1005:476:3	7.75	56.25	25
1005:476:4	7.75	56.75	25
1005:477:1	7.25	57.25	25
1005:477:2	7.25	57.75	25
1005:477:3	7.75	57.25	25
1005:477:4	7.75	57.75	25
1005:478:1	7.25	58.25	25
1005:478:2	7.25	58.75	25
1005:478:3	7.75	58.25	25
1005:478:4	7.75	58.75	26
1005:479:1	7.25	59.25	27
1005:479:2	7.25	59.75	25
1005:479:3	7.75	59.25	27
1005:479:4	7.75	59.75	25
1005:485:1	8.25	55.25	25
1005:485:2	8.25	55.75	25
1005:485:3	8.75	55.25	25
1005:485:4	8.75	55.75	25
1005:486:1	8.25	56.25	25
1005:486:2	8.25	56.75	25
1005:486:3	8.75	56.25	25
1005:486:4	8.75	56.75	25
1005:487:1	8.25	57.25	26
1005:487:2	8.25	57.75	25
1005:487:3	8.75	57.25	25
1005:487:4	8.75	57.75	28
1005:488:1	8.25	58.25	28
1005:488:2	8.25	58.75	27
1005:488:3	8.75	58.25	28
1005:488:4	8.75	58.75	27
1005:489:1	8.25	59.25	27
1005:489:2	8.25	59.75	27
1005:489:3	8.75	59.25	28
1005:489:4	8.75	59.75	26
1005:495:1	9.25	55.25	25
1005:495:2	9.25	55.75	25
1005:495:3	9.75	55.25	25
1005:495:4	9.75	55.75	26
1005:496:1	9.25	56.25	25
1005:496:2	9.25	56.75	26
1005:496:3	9.75	56.25	25
1005:496:4	9.75	56.75	27
1005:497:1	9.25	57.25	27
1005:497:2	9.25	57.75	28
1005:497:3	9.75	57.25	27
1005:497:4	9.75	57.75	26
1005:498:1	9.25	58.25	27
1005:498:2	9.25	58.75	28
1005:498:3	9.75	58.25	26
1005:498:4	9.75	58.75	26
1005:499:1	9.25	59.25	24
1005:499:2	9.25	59.75	24
1005:499:3	9.75	59.25	26
1005:499:4	9.75	59.75	24
1006:100:1	0.25	60.25	22
1006:100:2	0.25	60.75	22
1006:100:3	0.75	60.25	22
1006:100:4	0.75	60.75	22
1006:101:1	0.25	61.25	22
1006:101:2	0.25	61.75	21
1006:101:3	0.75	61.25	22
1006:101:4	0.75	61.75	22
1006:102:1	0.25	62.25	20
1006:102:2	0.25	62.75	20
1006:102:3	0.75	62.25	21
1006:102:4	0.75	62.75	20
1006:103:1	0.25	63.25	20
1006:103:2	0.25	63.75	20
1006:103:3	0.75	63.25	20
1006:103:4	0.75	63.75	20
1006:104:1	0.25	64.25	20
1006:104:2	0.25	64.75	20
1006:104:3	0.75	64.25	20
1006:104:4	0.75	64.75	20
1006:110:1	1.25	60.25	22
1006:110:2	1.25	60.75	22
1006:110:3	1.75	60.25	22
1006:110:4	1.75	60.75	22
1006:111:1	1.25	61.25	22
1006:111:2	1.25	61.75	21
1006:111:3	1.75	61.25	21
1006:111:4	1.75	61.75	20
1006:112:1	1.25	62.25	20
1006:112:2	1.25	62.75	20
1006:112:3	1.75	62.25	20
1006:112:4	1.75	62.75	20
1006:113:1	1.25	63.25	20
1006:113:2	1.25	63.75	20
1006:113:3	1.75	63.25	20
1006:113:4	1.75	63.75	20
1006:114:1	1.25	64.25	20
1006:114:2	1.25	64.75	20
1006:114:3	1.75	64.25	20
1006:114:4	1.75	64.75	20
1006:120:1	2.25	60.25	22
1006:120:2	2.25	60.75	21
1006:120:3	2.75	60.25	21
1006:120:4	2.75	60.75	20
1006:121:1	2.25	61.25	20
1006:121:2	2.25	61.75	20
1006:121:3	2.75	61.25	20
1006:121:4	2.75	61.75	20
1006:122:1	2.25	62.25	20
1006:122:2	2.25	62.75	20
1006:122:3	2.75	62.25	20
1006:122:4	2.75	62.75	20
1006:123:1	2.25	63.25	20
1006:123:2	2.25	63.75	20
1006:123:3	2.75	63.25	20
1006:123:4	2.75	63.75	18
1006:124:1	2.25	64.25	20
1006:124:2	2.25	64.75	20
1006:124:3	2.75	64.25	18
1006:124:4	2.75	64.75	18
1006:130:1	3.25	60.25	20
1006:130:2	3.25	60.75	20
1006:130:3	3.75	60.25	20
1006:130:4	3.75	60.75	20
1006:131:1	3.25	61.25	20
1006:131:2	3.25	61.75	20
1006:131:3	3.75	61.25	20
1006:131:4	3.75	61.75	20
1006:132:1	3.25	62.25	20
1006:132:2	3.25	62.75	18
1006:132:3	3.75	62.25	20
1006:132:4	3.75	62.75	18
1006:133:1	3.25	63.25	18
1006:133:2	3.25	63.75	18
1006:133:3	3.75	63.25	18
1006:133:4	3.75	63.75	18
1006:134:1	3.25	64.25	18
1006:134:2	3.25	64.75	17
1006:134:3	3.75	64.25	17
1006:134:4	3.75	64.75	17
1006:140:1	4.25	60.25	20
1006:140:2	4.25	60.75	20
1006:140:3	4.75	60.25	21
1006:140:4	4.75	60.75	20
1006:141:1	4.25	61.25	20
1006:141:2	4.25	61.75	20
1006:141:3	4.75	61.25	20
1006:141:4	4.75	61.75	20
1006:142:1	4.25	62.25	18
1006:142:2	4.25	62.75	18
1006:142:3	4.75	62.25	18
1006:142:4	4.75	62.75	18
1006:143:1	4.25	63.25	18
1006:143:2	4.25	63.75	17
1006:143:3	4.75	63.25	18
1006:143:4	4.75	63.75	17
1006:144:1	4.25	64.25	17
1006:144:2	4.25	64.75	17
1006:144:3	4.75	64.25	17
1006:144:4	4.75	64.75	17
1006:205:1	0.25	65.25	20
1006:205:2	0.25	65.75	20
1006:205:3	0.75	65.25	20
1006:205:4	0.75	65.75	20
1006:206:1	0.25	66.25	20
1006:206:2	0.25	66.75	20
1006:206:3	0.75	66.25	20
1006:206:4	0.75	66.75	20
1006:207:1	0.25	67.25	20
1006:207:2	0.25	67.75	20
1006:207:3	0.75	67.25	20
1006:207:4	0.75	67.75	20
1006:208:1	0.25	68.25	20
1006:208:2	0.25	68.75	20
1006:208:3	0.75	68.25	20
1006:208:4	0.75	68.75	20
1006:209:1	0.25	69.25	20
1006:209:2	0.25	69.75	20
1006:209:3	0.75	69.25	20
1006:209:4	0.75	69.75	20
1006:215:1	1.25	65.25	20
1006:215:2	1.25	65.75	20
1006:215:3	1.75	65.25	20
1006:215:4	1.75	65.75	20
1006:216:1	1.25	66.25	20
1006:216:2	1.25	66.75	20
1006:216:3	1.75	66.25	20
1006:216:4	1.75	66.75	20
1006:217:1	1.25	67.25	20
1006:217:2	1.25	67.75	20
1006:217:3	1.75	67.25	20
1006:217:4	1.75	67.75	20
1006:218:1	1.25	68.25	20
1006:218:2	1.25	68.75	20
1006:218:3	1.75	68.25	20
1006:218:4	1.75	68.75	20
1006:219:1	1.25	69.25	20
1006:219:2	1.25	69.75	20
1006:219:3	1.75	69.25	20
1006:219:4	1.75	69.75	20
1006:225:1	2.25	65.25	18
1006:225:2	2.25	65.75	18
1006:225:3	2.75	65.25	18
1006:225:4	2.75	65.75	17
1006:226:1	2.25	66.25	18
1006:226:2	2.25	66.75	18
1006:226:3	2.75	66.25	17
1006:226:4	2.75	66.75	18
1006:227:1	2.25	67.25	18
1006:227:2	2.25	67.75	18
1006:227:3	2.75	67.25	18
1006:227:4	2.75	67.75	18
1006:228:1	2.25	68.25	20
1006:228:2	2.25	68.75	20
1006:228:3	2.75	68.25	18
1006:228:4	2.75	68.75	18
1006:229:1	2.25	69.25	20
1006:229:2	2.25	69.75	20
1006:229:3	2.75	69.25	20
1006:229:4	2.75	69.75	20
1006:235:1	3.25	65.25	17
1006:235:2	3.25	65.75	17
1006:235:3	3.75	65.25	17
1006:235:4	3.75	65.75	17
1006:236:1	3.25	66.25	17
1006:236:2	3.25	66.75	17
1006:236:3	3.75	66.25	17
1006:236:4	3.75	66.75	17
1006:237:1	3.25	67.25	17
1006:237:2	3.25	67.75	17
1006:237:3	3.75	67.25	17
1006:237:4	3.75	67.75	17
1006:238:1	3.25	68.25	18
1006:238:2	3.25	68.75	18
1006:238:3	3.75	68.25	17
1006:238:4	3.75	68.75	17
1006:239:1	3.25	69.25	18
1006:239:2	3.25	69.75	18
1006:239:3	3.75	69.25	18
1006:239:4	3.75	69.75	18
1006:245:1	4.25	65.25	17
1006:245:2	4.25	65.75	17
1006:245:3	4.75	65.25	17
1006:245:4	4.75	65.75	17
1006:246:1	4.25	66.25	17
1006:246:2	4.25	66.75	17
1006:246:3	4.75	66.25	17
1006:246:4	4.75	66.75	17
1006:247:1	4.25	67.25	17
1006:247:2	4.25	67.75	17
1006:247:3	4.75	67.25	17
1006:247:4	4.75	67.75	17
1006:248:1	4.25	68.25	17
1006:248:2	4.25	68.75	17
1006:248:3	4.75	68.25	17
1006:248:4	4.75	68.75	17
1006:249:1	4.25	69.25	18
1006:249:2	4.25	69.75	18
1006:249:3	4.75	69.25	18
1006:249:4	4.75	69.75	18
1006:350:1	5.25	60.25	21
1006:350:2	5.25	60.75	21
1006:350:3	5.75	60.25	22
1006:350:4	5.75	60.75	22
1006:351:1	5.25	61.25	20
1006:351:2	5.25	61.75	18
1006:351:3	5.75	61.25	21
1006:351:4	5.75	61.75	18
1006:352:1	5.25	62.25	18
1006:352:2	5.25	62.75	18
1006:352:3	5.75	62.25	18
1006:352:4	5.75	62.75	17
1006:353:1	5.25	63.25	17
1006:353:2	5.25	63.75	17
1006:353:3	5.75	63.25	17
1006:353:4	5.75	63.75	17
1006:354:1	5.25	64.25	17
1006:354:2	5.25	64.75	17
1006:354:3	5.75	64.25	17
1006:354:4	5.75	64.75	17
1006:360:1	6.25	60.25	22
1006:360:2	6.25	60.75	21
1006:360:3	6.75	60.25	23
1006:360:4	6.75	60.75	22
1006:361:1	6.25	61.25	21
1006:361:2	6.25	61.75	19
1006:361:3	6.75	61.25	21
1006:361:4	6.75	61.75	19
1006:362:1	6.25	62.25	18
1006:362:2	6.25	62.75	17
1006:362:3	6.75	62.25	18
1006:362:4	6.75	62.75	18
1006:363:1	6.25	63.25	17
1006:363:2	6.25	63.75	17
1006:363:3	6.75	63.25	18
1006:363:4	6.75	63.75	17
1006:364:1	6.25	64.25	17
1006:364:2	6.25	64.75	17
1006:364:3	6.75	64.25	17
1006:364:4	6.75	64.75	17
1006:370:1	7.25	60.25	23
1006:370:2	7.25	60.75	21
1006:370:3	7.75	60.25	23
1006:370:4	7.75	60.75	21
1006:371:1	7.25	61.25	21
1006:371:2	7.25	61.75	19
1006:371:3	7.75	61.25	21
1006:371:4	7.75	61.75	19
1006:372:1	7.25	62.25	18
1006:372:2	7.25	62.75	18
1006:372:3	7.75	62.25	19
1006:372:4	7.75	62.75	18
1006:373:1	7.25	63.25	18
1006:373:2	7.25	63.75	18
1006:373:3	7.75	63.25	18
1006:373:4	7.75	63.75	18
1006:374:1	7.25	64.25	18
1006:374:2	7.25	64.75	17
1006:374:3	7.75	64.25	18
1006:374:4	7.75	64.75	18
1006:380:1	8.25	60.25	24
1006:380:2	8.25	60.75	21
1006:380:3	8.75	60.25	24
1006:380:4	8.75	60.75	23
1006:381:1	8.25	61.25	21
1006:381:2	8.25	61.75	19
1006:381:3	8.75	61.25	22
1006:381:4	8.75	61.75	19
1006:382:1	8.25	62.25	19
1006:382:2	8.25	62.75	18
1006:382:3	8.75	62.25	19
1006:382:4	8.75	62.75	18
1006:383:1	8.25	63.25	18
1006:383:2	8.25	63.75	18
1006:383:3	8.75	63.25	18
1006:383:4	8.75	63.75	18
1006:384:1	8.25	64.25	18
1006:384:2	8.25	64.75	18
1006:384:3	8.75	64.25	18
1006:384:4	8.75	64.75	18
1006:390:1	9.25	60.25	24
1006:390:2	9.25	60.75	23
1006:390:3	9.75	60.25	24
1006:390:4	9.75	60.75	23
1006:391:1	9.25	61.25	22
1006:391:2	9.25	61.75	20
1006:391:3	9.75	61.25	22
1006:391:4	9.75	61.75	21
1006:392:1	9.25	62.25	19
1006:392:2	9.25	62.75	18
1006:392:3	9.75	62.25	19
1006:392:4	9.75	62.75	18
1006:393:1	9.25	63.25	18
1006:393:2	9.25	63.75	18
1006:393:3	9.75	63.25	18
1006:393:4	9.75	63.75	18
1006:394:1	9.25	64.25	18
1006:394:2	9.25	64.75	18
1006:394:3	9.75	64.25	18
1006:394:4	9.75	64.75	18
1006:455:1	5.25	65.25	17
1006:455:2	5.25	65.75	17
1006:455:3	5.75	65.25	17
1006:455:4	5.75	65.75	17
1006:456:1	5.25	66.25	17
1006:456:2	5.25	66.75	17
1006:456:3	5.75	66.25	17
1006:456:4	5.75	66.75	17
1006:457:1	5.25	67.25	17
1006:457:2	5.25	67.75	17
1006:457:3	5.75	67.25	17
1006:457:4	5.75	67.75	17
1006:458:1	5.25	68.25	17
1006:458:2	5.25	68.75	18
1006:458:3	5.75	68.25	17
1006:458:4	5.75	68.75	17
1006:459:1	5.25	69.25	18
1006:459:2	5.25	69.75	18
1006:459:3	5.75	69.25	17
1006:459:4	5.75	69.75	18
1006:465:1	6.25	65.25	17
1006:465:2	6.25	65.75	17
1006:465:3	6.75	65.25	17
1006:465:4	6.75	65.75	17
1006:466:1	6.25	66.25	17
1006:466:2	6.25	66.75	17
1006:466:3	6.75	66.25	17
1006:466:4	6.75	66.75	17
1006:467:1	6.25	67.25	17
1006:467:2	6.25	67.75	17
1006:467:3	6.75	67.25	17
1006:467:4	6.75	67.75	17
1006:468:1	6.25	68.25	17
1006:468:2	6.25	68.75	17
1006:468:3	6.75	68.25	17
1006:468:4	6.75	68.75	17
1006:469:1	6.25	69.25	17
1006:469:2	6.25	69.75	17
1006:469:3	6.75	69.25	17
1006:469:4	6.75	69.75	17
1006:475:1	7.25	65.25	17
1006:475:2	7.25	65.75	17
1006:475:3	7.75	65.25	18
1006:475:4	7.75	65.75	18
1006:476:1	7.25	66.25	17
1006:476:2	7.25	66.75	17
1006:476:3	7.75	66.25	18
1006:476:4	7.75	66.75	17
1006:477:1	7.25	67.25	17
1006:477:2	7.25	67.75	17
1006:477:3	7.75	67.25	17
1006:477:4	7.75	67.75	17
1006:478:1	7.25	68.25	17
1006:478:2	7.25	68.75	17
1006:478:3	7.75	68.25	17
1006:478:4	7.75	68.75	17
1006:479:1	7.25	69.25	17
1006:479:2	7.25	69.75	17
1006:479:3	7.75	69.25	17
1006:479:4	7.75	69.75	17
1006:485:1	8.25	65.25	18
1006:485:2	8.25	65.75	18
1006:485:3	8.75	65.25	18
1006:485:4	8.75	65.75	18
1006:486:1	8.25	66.25	18
1006:486:2	8.25	66.75	18
1006:486:3	8.75	66.25	18
1006:486:4	8.75	66.75	18
1006:487:1	8.25	67.25	18
1006:487:2	8.25	67.75	18
1006:487:3	8.75	67.25	18
1006:487:4	8.75	67.75	18
1006:488:1	8.25	68.25	18
1006:488:2	8.25	68.75	17
1006:488:3	8.75	68.25	18
1006:488:4	8.75	68.75	18
1006:489:1	8.25	69.25	17
1006:489:2	8.25	69.75	17
1006:489:3	8.75	69.25	18
1006:489:4	8.75	69.75	18
1006:495:1	9.25	65.25	18
1006:495:2	9.25	65.75	18
1006:495:3	9.75	65.25	18
1006:495:4	9.75	65.75	18
1006:496:1	9.25	66.25	18
1006:496:2	9.25	66.75	18
1006:496:3	9.75	66.25	18
1006:496:4	9.75	66.75	18
1006:497:1	9.25	67.25	18
1006:497:2	9.25	67.75	18
1006:497:3	9.75	67.25	18
1006:497:4	9.75	67.75	18
1006:498:1	9.25	68.25	18
1006:498:2	9.25	68.75	18
1006:498:3	9.75	68.25	18
1006:498:4	9.75	68.75	18
1006:499:1	9.25	69.25	18
1006:499:2	9.25	69.75	18
1006:499:3	9.75	69.25	18
1006:499:4	9.75	69.75	18
1007:100:1	0.25	70.25	20
1007:100:2	0.25	70.75	20
1007:100:3	0.75	70.25	20
1007:100:4	0.75	70.75	20
1007:101:1	0.25	71.25	20
1007:101:2	0.25	71.75	20
1007:101:3	0.75	71.25	20
1007:101:4	0.75	71.75	20
1007:102:1	0.25	72.25	20
1007:102:2	0.25	72.75	43
1007:102:3	0.75	72.25	20
1007:102:4	0.75	72.75	49
1007:103:1	0.25	73.25	113
1007:103:2	0.25	73.75	108
1007:103:3	0.75	73.25	114
1007:103:4	0.75	73.75	119
1007:104:1	0.25	74.25	20
1007:104:2	0.25	74.75	20
1007:104:3	0.75	74.25	21
1007:104:4	0.75	74.75	20
1007:110:1	1.25	70.25	20
1007:110:2	1.25	70.75	20
1007:110:3	1.75	70.25	20
1007:110:4	1.75	70.75	20
1007:111:1	1.25	71.25	20
1007:111:2	1.25	71.75	20
1007:111:3	1.75	71.25	20
1007:111:4	1.75	71.75	20
1007:112:1	1.25	72.25	20
1007:112:2	1.25	72.75	21
1007:112:3	1.75	72.25	20
1007:112:4	1.75	72.75	20
1007:113:1	1.25	73.25	34
1007:113:2	1.25	73.75	25
1007:113:3	1.75	73.25	113
1007:113:4	1.75	73.75	114
1007:114:1	1.25	74.25	21
1007:114:2	1.25	74.75	20
1007:114:3	1.75	74.25	20
1007:114:4	1.75	74.75	21
1007:120:1	2.25	70.25	20
1007:120:2	2.25	70.75	20
1007:120:3	2.75	70.25	20
1007:120:4	2.75	70.75	20
1007:121:1	2.25	71.25	20
1007:121:2	2.25	71.75	20
1007:121:3	2.75	71.25	20
1007:121:4	2.75	71.75	20
1007:122:1	2.25	72.25	20
1007:122:2	2.25	72.75	122
1007:122:3	2.75	72.25	20
1007:122:4	2.75	72.75	117
1007:123:1	2.25	73.25	120
1007:123:2	2.25	73.75	121
1007:123:3	2.75	73.25	120
1007:123:4	2.75	73.75	123
1007:124:1	2.25	74.25	21
1007:124:2	2.25	74.75	21
1007:124:3	2.75	74.25	22
1007:124:4	2.75	74.75	22
1007:130:1	3.25	70.25	19
1007:130:2	3.25	70.75	20
1007:130:3	3.75	70.25	18
1007:130:4	3.75	70.75	20
1007:131:1	3.25	71.25	20
1007:131:2	3.25	71.75	20
1007:131:3	3.75	71.25	20
1007:131:4	3.75	71.75	20
1007:132:1	3.25	72.25	20
1007:132:2	3.25	72.75	116
1007:132:3	3.75	72.25	21
1007:132:4	3.75	72.75	113
1007:133:1	3.25	73.25	114
1007:133:2	3.25	73.75	123
1007:133:3	3.75	73.25	112
1007:133:4	3.75	73.75	123
1007:134:1	3.25	74.25	23
1007:134:2	3.25	74.75	23
1007:134:3	3.75	74.25	22
1007:134:4	3.75	74.75	22
1007:140:1	4.25	70.25	18
1007:140:2	4.25	70.75	18
1007:140:3	4.75	70.25	18
1007:140:4	4.75	70.75	18
1007:141:1	4.25	71.25	20
1007:141:2	4.25	71.75	20
1007:141:3	4.75	71.25	19
1007:141:4	4.75	71.75	20
1007:142:1	4.25	72.25	20
1007:142:2	4.25	72.75	112
1007:142:3	4.75	72.25	20
1007:142:4	4.75	72.75	106
1007:143:1	4.25	73.25	115
1007:143:2	4.25	73.75	121
1007:143:3	4.75	73.25	108
1007:143:4	4.75	73.75	112
1007:144:1	4.25	74.25	21
1007:144:2	4.25	74.75	21
1007:144:3	4.75	74.25	20
1007:144:4	4.75	74.75	21
1007:205:1	0.25	75.25	20
1007:205:2	0.25	75.75	20
1007:205:3	0.75	75.25	20
1007:205:4	0.75	75.75	20
1007:206:1	0.25	76.25	20
1007:206:2	0.25	76.75	20
1007:206:3	0.75	76.25	20
1007:206:4	0.75	76.75	20
1007:207:1	0.25	77.25	25
1007:207:2	0.25	77.75	25
1007:207:3	0.75	77.25	25
1007:207:4	0.75	77.75	25
1007:208:1	0.25	78.25	25
1007:208:2	0.25	78.75	25
1007:208:3	0.75	78.25	25
1007:208:4	0.75	78.75	25
1007:209:1	0.25	79.25	25
1007:209:2	0.25	79.75	25
1007:209:3	0.75	79.25	25
1007:209:4	0.75	79.75	25
1007:215:1	1.25	75.25	20
1007:215:2	1.25	75.75	20
1007:215:3	1.75	75.25	20
1007:215:4	1.75	75.75	20
1007:216:1	1.25	76.25	20
1007:216:2	1.25	76.75	20
1007:216:3	1.75	76.25	20
1007:216:4	1.75	76.75	20
1007:217:1	1.25	77.25	25
1007:217:2	1.25	77.75	25
1007:217:3	1.75	77.25	26
1007:217:4	1.75	77.75	26
1007:218:1	1.25	78.25	25
1007:218:2	1.25	78.75	25
1007:218:3	1.75	78.25	26
1007:218:4	1.75	78.75	26
1007:219:1	1.25	79.25	25
1007:219:2	1.25	79.75	25
1007:219:3	1.75	79.25	26
1007:219:4	1.75	79.75	26
1007:225:1	2.25	75.25	20
1007:225:2	2.25	75.75	21
1007:225:3	2.75	75.25	21
1007:225:4	2.75	75.75	22
1007:226:1	2.25	76.25	21
1007:226:2	2.25	76.75	20
1007:226:3	2.75	76.25	22
1007:226:4	2.75	76.75	22
1007:227:1	2.25	77.25	26
1007:227:2	2.25	77.75	27
1007:227:3	2.75	77.25	28
1007:227:4	2.75	77.75	29
1007:228:1	2.25	78.25	27
1007:228:2	2.25	78.75	26
1007:228:3	2.75	78.25	29
1007:228:4	2.75	78.75	29
1007:229:1	2.25	79.25	26
1007:229:2	2.25	79.75	27
1007:229:3	2.75	79.25	28
1007:229:4	2.75	79.75	28
1007:235:1	3.25	75.25	22
1007:235:2	3.25	75.75	22
1007:235:3	3.75	75.25	23
1007:235:4	3.75	75.75	23
1007:236:1	3.25	76.25	22
1007:236:2	3.25	76.75	22
1007:236:3	3.75	76.25	22
1007:236:4	3.75	76.75	22
1007:237:1	3.25	77.25	28
1007:237:2	3.25	77.75	29
1007:237:3	3.75	77.25	30
1007:237:4	3.75	77.75	30
1007:238:1	3.25	78.25	29
1007:238:2	3.25	78.75	30
1007:238:3	3.75	78.25	29
1007:238:4	3.75	78.75	28
1007:239:1	3.25	79.25	29
1007:239:2	3.25	79.75	28
1007:239:3	3.75	79.25	28
1007:239:4	3.75	79.75	28
1007:245:1	4.25	75.25	21
1007:245:2	4.25	75.75	24
1007:245:3	4.75	75.25	22
1007:245:4	4.75	75.75	22
1007:246:1	4.25	76.25	24
1007:246:2	4.25	76.75	23
1007:246:3	4.75	76.25	22
1007:246:4	4.75	76.75	22
1007:247:1	4.25	77.25	30
1007:247:2	4.25	77.75	31
1007:247:3	4.75	77.25	31
1007:247:4	4.75	77.75	31
1007:248:1	4.25	78.25	29
1007:248:2	4.25	78.75	28
1007:248:3	4.75	78.25	28
1007:248:4	4.75	78.75	28
1007:249:1	4.25	79.25	28
1007:249:2	4.25	79.75	28
1007:249:3	4.75	79.25	27
1007:249:4	4.75	79.75	27
1007:350:1	5.25	70.25	18
1007:350:2	5.25	70.75	18
1007:350:3	5.75	70.25	18
1007:350:4	5.75	70.75	18
1007:351:1	5.25	71.25	18
1007:351:2	5.25	71.75	20
1007:351:3	5.75	71.25	18
1007:351:4	5.75	71.75	18
1007:352:1	5.25	72.25	20
1007:352:2	5.25	72.75	106
1007:352:3	5.75	72.25	19
1007:352:4	5.75	72.75	98
1007:353:1	5.25	73.25	105
1007:353:2	5.25	73.75	105
1007:353:3	5.75	73.25	102
1007:353:4	5.75	73.75	98
1007:354:1	5.25	74.25	21
1007:354:2	5.25	74.75	21
1007:354:3	5.75	74.25	19
1007:354:4	5.75	74.75	21
1007:360:1	6.25	70.25	18
1007:360:2	6.25	70.75	18
1007:360:3	6.75	70.25	17
1007:360:4	6.75	70.75	18
1007:361:1	6.25	71.25	18
1007:361:2	6.25	71.75	18
1007:361:3	6.75	71.25	18
1007:361:4	6.75	71.75	18
1007:362:1	6.25	72.25	26
1007:362:2	6.25	72.75	107
1007:362:3	6.75	72.25	19
1007:362:4	6.75	72.75	98
1007:363:1	6.25	73.25	95
1007:363:2	6.25	73.75	31
1007:363:3	6.75	73.25	96
1007:363:4	6.75	73.75	22
1007:364:1	6.25	74.25	19
1007:364:2	6.25	74.75	21
1007:364:3	6.75	74.25	19
1007:364:4	6.75	74.75	21
1007:370:1	7.25	70.25	17
1007:370:2	7.25	70.75	18
1007:370:3	7.75	70.25	17
1007:370:4	7.75	70.75	17
1007:371:1	7.25	71.25	18
1007:371:2	7.25	71.75	18
1007:371:3	7.75	71.25	18
1007:371:4	7.75	71.75	18
1007:372:1	7.25	72.25	19
1007:372:2	7.25	72.75	88
1007:372:3	7.75	72.25	19
1007:372:4	7.75	72.75	21
1007:373:1	7.25	73.25	88
1007:373:2	7.25	73.75	19
1007:373:3	7.75	73.25	24
1007:373:4	7.75	73.75	19
1007:374:1	7.25	74.25	19
1007:374:2	7.25	74.75	21
1007:374:3	7.75	74.25	19
1007:374:4	7.75	74.75	20
1007:380:1	8.25	70.25	17
1007:380:2	8.25	70.75	17
1007:380:3	8.75	70.25	18
1007:380:4	8.75	70.75	18
1007:381:1	8.25	71.25	19
1007:381:2	8.25	71.75	19
1007:381:3	8.75	71.25	19
1007:381:4	8.75	71.75	19
1007:382:1	8.25	72.25	19
1007:382:2	8.25	72.75	23
1007:382:3	8.75	72.25	19
1007:382:4	8.75	72.75	19
1007:383:1	8.25	73.25	86
1007:383:2	8.25	73.75	19
1007:383:3	8.75	73.25	21
1007:383:4	8.75	73.75	19
1007:384:1	8.25	74.25	19
1007:384:2	8.25	74.75	20
1007:384:3	8.75	74.25	19
1007:384:4	8.75	74.75	21
1007:390:1	9.25	70.25	18
1007:390:2	9.25	70.75	19
1007:390:3	9.75	70.25	18
1007:390:4	9.75	70.75	19
1007:391:1	9.25	71.25	19
1007:391:2	9.25	71.75	19
1007:391:3	9.75	71.25	19
1007:391:4	9.75	71.75	19
1007:392:1	9.25	72.25	19
1007:392:2	9.25	72.75	19
1007:392:3	9.75	72.25	20
1007:392:4	9.75	72.75	19
1007:393:1	9.25	73.25	20
1007:393:2	9.25	73.75	20
1007:393:3	9.75	73.25	29
1007:393:4	9.75	73.75	19
1007:394:1	9.25	74.25	19
1007:394:2	9.25	74.75	22
1007:394:3	9.75	74.25	19
1007:394:4	9.75	74.75	21
1007:455:1	5.25	75.25	21
1007:455:2	5.25	75.75	21
1007:455:3	5.75	75.25	21
1007:455:4	5.75	75.75	21
1007:456:1	5.25	76.25	21
1007:456:2	5.25	76.75	21
1007:456:3	5.75	76.25	22
1007:456:4	5.75	76.75	24
1007:457:1	5.25	77.25	31
1007:457:2	5.25	77.75	29
1007:457:3	5.75	77.25	29
1007:457:4	5.75	77.75	27
1007:458:1	5.25	78.25	27
1007:458:2	5.25	78.75	27
1007:458:3	5.75	78.25	28
1007:458:4	5.75	78.75	28
1007:459:1	5.25	79.25	27
1007:459:2	5.25	79.75	27
1007:459:3	5.75	79.25	28
1007:459:4	5.75	79.75	60
1007:465:1	6.25	75.25	21
1007:465:2	6.25	75.75	21
1007:465:3	6.75	75.25	21
1007:465:4	6.75	75.75	22
1007:466:1	6.25	76.25	24
1007:466:2	6.25	76.75	25
1007:466:3	6.75	76.25	24
1007:466:4	6.75	76.75	25
1007:467:1	6.25	77.25	28
1007:467:2	6.25	77.75	28
1007:467:3	6.75	77.25	32
1007:467:4	6.75	77.75	28
1007:468:1	6.25	78.25	28
1007:468:2	6.25	78.75	28
1007:468:3	6.75	78.25	27
1007:468:4	6.75	78.75	28
1007:469:1	6.25	79.25	27
1007:469:2	6.25	79.75	124
1007:469:3	6.75	79.25	29
1007:469:4	6.75	79.75	129
1007:475:1	7.25	75.25	21
1007:475:2	7.25	75.75	26
1007:475:3	7.75	75.25	22
1007:475:4	7.75	75.75	33
1007:476:1	7.25	76.25	27
1007:476:2	7.25	76.75	81
1007:476:3	7.75	76.25	33
1007:476:4	7.75	76.75	105
1007:477:1	7.25	77.25	93
1007:477:2	7.25	77.75	70
1007:477:3	7.75	77.25	97
1007:477:4	7.75	77.75	122
1007:478:1	7.25	78.25	43
1007:478:2	7.25	78.75	27
1007:478:3	7.75	78.25	136
1007:478:4	7.75	78.75	30
1007:479:1	7.25	79.25	29
1007:479:2	7.25	79.75	129
1007:479:3	7.75	79.25	30
1007:479:4	7.75	79.75	132
1007:485:1	8.25	75.25	24
1007:485:2	8.25	75.75	34
1007:485:3	8.75	75.25	29
1007:485:4	8.75	75.75	52
1007:486:1	8.25	76.25	57
1007:486:2	8.25	76.75	121
1007:486:3	8.75	76.25	114
1007:486:4	8.75	76.75	104
1007:487:1	8.25	77.25	101
1007:487:2	8.25	77.75	108
1007:488:1	8.25	78.25	130
1007:488:2	8.25	78.75	34
1007:488:3	8.75	78.25	130
1007:488:4	8.75	78.75	136
1007:489:1	8.25	79.25	41
1007:489:2	8.25	79.75	139
1007:489:3	8.75	79.25	139
1007:489:4	8.75	79.75	141
1007:495:1	9.25	75.25	38
1007:495:2	9.25	75.75	66
1007:495:3	9.75	75.25	28
1007:495:4	9.75	75.75	134
1007:496:1	9.25	76.25	115
1007:496:2	9.25	76.75	103
1007:496:3	9.75	76.25	120
1007:498:1	9.25	78.25	109
1007:498:2	9.25	78.75	110
1007:498:4	9.75	78.75	112
1007:499:1	9.25	79.25	126
1007:499:2	9.25	79.75	123
1007:499:3	9.75	79.25	124
1007:499:4	9.75	79.75	115
1008:100:1	0.25	80.25	25
1008:100:2	0.25	80.75	25
1008:100:3	0.75	80.25	25
1008:100:4	0.75	80.75	25
1008:101:1	0.25	81.25	25
1008:101:2	0.25	81.75	25
1008:101:3	0.75	81.25	25
1008:101:4	0.75	81.75	25
1008:102:1	0.25	82.25	25
1008:102:2	0.25	82.75	25
1008:102:3	0.75	82.25	25
1008:102:4	0.75	82.75	25
1008:103:1	0.25	83.25	25
1008:103:2	0.25	83.75	24
1008:103:3	0.75	83.25	25
1008:103:4	0.75	83.75	25
1008:104:1	0.25	84.25	23
1008:104:2	0.25	84.75	22
1008:104:3	0.75	84.25	25
1008:104:4	0.75	84.75	23
1008:110:1	1.25	80.25	25
1008:110:2	1.25	80.75	25
1008:110:3	1.75	80.25	26
1008:110:4	1.75	80.75	26
1008:111:1	1.25	81.25	25
1008:111:2	1.25	81.75	25
1008:111:3	1.75	81.25	26
1008:111:4	1.75	81.75	25
1008:112:1	1.25	82.25	25
1008:112:2	1.25	82.75	25
1008:112:3	1.75	82.25	25
1008:112:4	1.75	82.75	25
1008:113:1	1.25	83.25	25
1008:113:2	1.25	83.75	25
1008:113:3	1.75	83.25	25
1008:113:4	1.75	83.75	25
1008:114:1	1.25	84.25	25
1008:114:2	1.25	84.75	25
1008:114:3	1.75	84.25	25
1008:114:4	1.75	84.75	25
1008:120:1	2.25	80.25	27
1008:120:2	2.25	80.75	27
1008:120:3	2.75	80.25	28
1008:120:4	2.75	80.75	28
1008:121:1	2.25	81.25	26
1008:121:2	2.25	81.75	26
1008:121:3	2.75	81.25	28
1008:121:4	2.75	81.75	26
1008:122:1	2.25	82.25	25
1008:122:2	2.25	82.75	25
1008:122:3	2.75	82.25	26
1008:122:4	2.75	82.75	26
1008:123:1	2.25	83.25	25
1008:123:2	2.25	83.75	25
1008:123:3	2.75	83.25	25
1008:123:4	2.75	83.75	25
1008:124:1	2.25	84.25	25
1008:124:2	2.25	84.75	24
1008:124:3	2.75	84.25	25
1008:124:4	2.75	84.75	24
1008:130:1	3.25	80.25	28
1008:130:2	3.25	80.75	28
1008:130:3	3.75	80.25	28
1008:130:4	3.75	80.75	28
1008:131:1	3.25	81.25	29
1008:131:2	3.25	81.75	29
1008:131:3	3.75	81.25	28
1008:131:4	3.75	81.75	28
1008:132:1	3.25	82.25	29
1008:132:2	3.25	82.75	29
1008:132:3	3.75	82.25	28
1008:132:4	3.75	82.75	28
1008:133:1	3.25	83.25	26
1008:133:2	3.25	83.75	25
1008:133:3	3.75	83.25	29
1008:133:4	3.75	83.75	28
1008:134:1	3.25	84.25	25
1008:134:2	3.25	84.75	24
1008:134:3	3.75	84.25	26
1008:134:4	3.75	84.75	25
1008:140:1	4.25	80.25	28
1008:140:2	4.25	80.75	27
1008:140:3	4.75	80.25	27
1008:140:4	4.75	80.75	27
1008:141:1	4.25	81.25	27
1008:141:2	4.25	81.75	27
1008:141:3	4.75	81.25	27
1008:141:4	4.75	81.75	27
1008:142:1	4.25	82.25	27
1008:142:2	4.25	82.75	27
1008:142:3	4.75	82.25	27
1008:142:4	4.75	82.75	27
1008:143:1	4.25	83.25	28
1008:143:2	4.25	83.75	28
1008:143:3	4.75	83.25	27
1008:143:4	4.75	83.75	27
1008:144:1	4.25	84.25	28
1008:144:2	4.25	84.75	26
1008:144:3	4.75	84.25	27
1008:144:4	4.75	84.75	27
1008:205:1	0.25	85.25	22
1008:205:2	0.25	85.75	22
1008:205:3	0.75	85.25	22
1008:205:4	0.75	85.75	22
1008:206:1	0.25	86.25	21
1008:206:2	0.25	86.75	21
1008:206:3	0.75	86.25	21
1008:206:4	0.75	86.75	21
1008:207:1	0.25	87.25	20
1008:207:2	0.25	87.75	19
1008:207:3	0.75	87.25	19
1008:207:4	0.75	87.75	19
1008:208:1	0.25	88.25	19
1008:208:2	0.25	88.75	19
1008:208:3	0.75	88.25	19
1008:208:4	0.75	88.75	19
1008:209:1	0.25	89.25	19
1008:209:2	0.25	89.75	19
1008:209:3	0.75	89.25	20
1008:209:4	0.75	89.75	20
1008:215:1	1.25	85.25	23
1008:215:2	1.25	85.75	22
1008:215:3	1.75	85.25	23
1008:215:4	1.75	85.75	21
1008:216:1	1.25	86.25	21
1008:216:2	1.25	86.75	21
1008:216:3	1.75	86.25	21
1008:216:4	1.75	86.75	20
1008:217:1	1.25	87.25	19
1008:217:2	1.25	87.75	19
1008:217:3	1.75	87.25	19
1008:217:4	1.75	87.75	19
1008:218:1	1.25	88.25	19
1008:218:2	1.25	88.75	19
1008:218:3	1.75	88.25	19
1008:218:4	1.75	88.75	19
1008:219:1	1.25	89.25	20
1008:219:2	1.25	89.75	21
1008:219:3	1.75	89.25	19
1008:219:4	1.75	89.75	20
1008:225:1	2.25	85.25	24
1008:225:2	2.25	85.75	21
1008:225:3	2.75	85.25	23
1008:225:4	2.75	85.75	21
1008:226:1	2.25	86.25	21
1008:226:2	2.25	86.75	20
1008:226:3	2.75	86.25	21
1008:226:4	2.75	86.75	20
1008:227:1	2.25	87.25	19
1008:227:2	2.25	87.75	19
1008:227:3	2.75	87.25	19
1008:227:4	2.75	87.75	19
1008:228:1	2.25	88.25	19
1008:228:2	2.25	88.75	19
1008:228:3	2.75	88.25	19
1008:228:4	2.75	88.75	19
1008:229:1	2.25	89.25	20
1008:229:2	2.25	89.75	19
1008:229:3	2.75	89.25	19
1008:229:4	2.75	89.75	18
1008:235:1	3.25	85.25	23
1008:235:2	3.25	85.75	21
1008:235:3	3.75	85.25	23
1008:235:4	3.75	85.75	23
1008:236:1	3.25	86.25	21
1008:236:2	3.25	86.75	21
1008:236:3	3.75	86.25	21
1008:236:4	3.75	86.75	21
1008:237:1	3.25	87.25	20
1008:237:2	3.25	87.75	19
1008:237:3	3.75	87.25	21
1008:237:4	3.75	87.75	21
1008:238:1	3.25	88.25	19
1008:238:2	3.25	88.75	19
1008:238:3	3.75	88.25	20
1008:238:4	3.75	88.75	19
1008:239:1	3.25	89.25	19
1008:239:2	3.25	89.75	20
1008:239:3	3.75	89.25	19
1008:239:4	3.75	89.75	20
1008:245:1	4.25	85.25	24
1008:245:2	4.25	85.75	24
1008:245:3	4.75	85.25	28
1008:245:4	4.75	85.75	26
1008:246:1	4.25	86.25	24
1008:246:2	4.25	86.75	22
1008:246:3	4.75	86.25	24
1008:246:4	4.75	86.75	24
1008:247:1	4.25	87.25	21
1008:247:2	4.25	87.75	21
1008:247:3	4.75	87.25	23
1008:247:4	4.75	87.75	21
1008:248:1	4.25	88.25	20
1008:248:2	4.25	88.75	19
1008:248:3	4.75	88.25	21
1008:248:4	4.75	88.75	20
1008:249:1	4.25	89.25	19
1008:249:2	4.25	89.75	19
1008:249:3	4.75	89.25	19
1008:249:4	4.75	89.75	19
1008:350:1	5.25	80.25	27
1008:350:2	5.25	80.75	27
1008:350:3	5.75	80.25	141
1008:350:4	5.75	80.75	141
1008:351:1	5.25	81.25	27
1008:351:2	5.25	81.75	27
1008:351:3	5.75	81.25	144
1008:351:4	5.75	81.75	35
1008:352:1	5.25	82.25	27
1008:352:2	5.25	82.75	27
1008:352:3	5.75	82.25	27
1008:352:4	5.75	82.75	27
1008:353:1	5.25	83.25	27
1008:353:2	5.25	83.75	28
1008:353:3	5.75	83.25	28
1008:353:4	5.75	83.75	28
1008:354:1	5.25	84.25	28
1008:354:2	5.25	84.75	28
1008:354:3	5.75	84.25	28
1008:354:4	5.75	84.75	28
1008:360:1	6.25	80.25	136
1008:360:2	6.25	80.75	114
1008:360:3	6.75	80.25	66
1008:361:1	6.25	81.25	127
1008:361:2	6.25	81.75	141
1008:361:4	6.75	81.75	137
1008:362:1	6.25	82.25	27
1008:362:2	6.25	82.75	28
1008:362:3	6.75	82.25	101
1008:362:4	6.75	82.75	28
1008:363:1	6.25	83.25	28
1008:363:2	6.25	83.75	28
1008:363:3	6.75	83.25	28
1008:363:4	6.75	83.75	28
1008:364:1	6.25	84.25	28
1008:364:2	6.25	84.75	28
1008:364:3	6.75	84.25	28
1008:364:4	6.75	84.75	28
1008:371:2	7.25	81.75	133
1008:371:4	7.75	81.75	136
1008:372:1	7.25	82.25	140
1008:372:2	7.25	82.75	28
1008:372:3	7.75	82.25	52
1008:372:4	7.75	82.75	27
1008:373:1	7.25	83.25	28
1008:373:2	7.25	83.75	28
1008:373:3	7.75	83.25	28
1008:373:4	7.75	83.75	28
1008:374:1	7.25	84.25	28
1008:374:2	7.25	84.75	28
1008:374:3	7.75	84.25	28
1008:374:4	7.75	84.75	28
1008:381:1	8.25	81.25	109
1008:381:2	8.25	81.75	142
1008:381:3	8.75	81.25	136
1008:381:4	8.75	81.75	68
1008:382:1	8.25	82.25	25
1008:382:2	8.25	82.75	25
1008:382:3	8.75	82.25	25
1008:382:4	8.75	82.75	25
1008:383:1	8.25	83.25	28
1008:383:2	8.25	83.75	28
1008:383:3	8.75	83.25	27
1008:383:4	8.75	83.75	26
1008:384:1	8.25	84.25	28
1008:384:2	8.25	84.75	28
1008:384:3	8.75	84.25	28
1008:384:4	8.75	84.75	28
1008:390:1	9.25	80.25	107
1008:390:2	9.25	80.75	142
1008:390:3	9.75	80.25	128
1008:390:4	9.75	80.75	137
1008:391:1	9.25	81.25	142
1008:391:2	9.25	81.75	26
1008:391:3	9.75	81.25	37
1008:391:4	9.75	81.75	26
1008:392:1	9.25	82.25	25
1008:392:2	9.25	82.75	24
1008:392:3	9.75	82.25	24
1008:392:4	9.75	82.75	24
1008:393:1	9.25	83.25	26
1008:393:2	9.25	83.75	27
1008:393:3	9.75	83.25	24
1008:393:4	9.75	83.75	25
1008:394:1	9.25	84.25	27
1008:394:2	9.25	84.75	27
1008:394:3	9.75	84.25	24
1008:394:4	9.75	84.75	24
1008:455:1	5.25	85.25	28
1008:455:2	5.25	85.75	28
1008:455:3	5.75	85.25	28
1008:455:4	5.75	85.75	28
1008:456:1	5.25	86.25	26
1008:456:2	5.25	86.75	24
1008:456:3	5.75	86.25	28
1008:456:4	5.75	86.75	28
1008:457:1	5.25	87.25	24
1008:457:2	5.25	87.75	24
1008:457:3	5.75	87.25	25
1008:457:4	5.75	87.75	24
1008:458:1	5.25	88.25	21
1008:458:2	5.25	88.75	21
1008:458:3	5.75	88.25	24
1008:458:4	5.75	88.75	24
1008:459:1	5.25	89.25	21
1008:459:2	5.25	89.75	20
1008:459:3	5.75	89.25	21
1008:459:4	5.75	89.75	20
1008:465:1	6.25	85.25	28
1008:465:2	6.25	85.75	28
1008:465:3	6.75	85.25	28
1008:465:4	6.75	85.75	28
1008:466:1	6.25	86.25	28
1008:466:2	6.25	86.75	28
1008:466:3	6.75	86.25	28
1008:466:4	6.75	86.75	28
1008:467:1	6.25	87.25	28
1008:467:2	6.25	87.75	25
1008:467:3	6.75	87.25	28
1008:467:4	6.75	87.75	28
1008:468:1	6.25	88.25	25
1008:468:2	6.25	88.75	24
1008:468:3	6.75	88.25	27
1008:468:4	6.75	88.75	24
1008:469:1	6.25	89.25	23
1008:469:2	6.25	89.75	22
1008:469:3	6.75	89.25	24
1008:469:4	6.75	89.75	24
1008:475:1	7.25	85.25	28
1008:475:2	7.25	85.75	28
1008:475:3	7.75	85.25	28
1008:475:4	7.75	85.75	28
1008:476:1	7.25	86.25	28
1008:476:2	7.25	86.75	28
1008:476:3	7.75	86.25	28
1008:476:4	7.75	86.75	28
1008:477:1	7.25	87.25	28
1008:477:2	7.25	87.75	28
1008:477:3	7.75	87.25	28
1008:477:4	7.75	87.75	28
1008:478:1	7.25	88.25	28
1008:478:2	7.25	88.75	26
1008:478:3	7.75	88.25	26
1008:478:4	7.75	88.75	26
1008:479:1	7.25	89.25	24
1008:479:2	7.25	89.75	26
1008:479:3	7.75	89.25	26
1008:479:4	7.75	89.75	25
1008:485:1	8.25	85.25	28
1008:485:2	8.25	85.75	28
1008:485:3	8.75	85.25	28
1008:485:4	8.75	85.75	28
1008:486:1	8.25	86.25	28
1008:486:2	8.25	86.75	28
1008:486:3	8.75	86.25	28
1008:486:4	8.75	86.75	28
1008:487:1	8.25	87.25	28
1008:487:2	8.25	87.75	26
1008:487:3	8.75	87.25	26
1008:487:4	8.75	87.75	26
1008:488:1	8.25	88.25	26
1008:488:2	8.25	88.75	26
1008:488:3	8.75	88.25	26
1008:488:4	8.75	88.75	26
1008:489:1	8.25	89.25	26
1008:489:2	8.25	89.75	27
1008:489:3	8.75	89.25	26
1008:489:4	8.75	89.75	26
1008:495:1	9.25	85.25	26
1008:495:2	9.25	85.75	25
1008:495:3	9.75	85.25	24
1008:495:4	9.75	85.75	24
1008:496:1	9.25	86.25	25
1008:496:2	9.25	86.75	24
1008:496:3	9.75	86.25	23
1008:496:4	9.75	86.75	23
1008:497:1	9.25	87.25	24
1008:497:2	9.25	87.75	24
1008:497:3	9.75	87.25	23
1008:497:4	9.75	87.75	24
1008:498:1	9.25	88.25	24
1008:498:2	9.25	88.75	25
1008:498:3	9.75	88.25	24
1008:498:4	9.75	88.75	25
1008:499:1	9.25	89.25	24
1008:499:2	9.25	89.75	25
1008:499:3	9.75	89.25	25
1008:499:4	9.75	89.75	25
1009:100:1	0.25	90.25	18
1009:100:2	0.25	90.75	19
1009:100:3	0.75	90.25	19
1009:100:4	0.75	90.75	18
1009:101:1	0.25	91.25	18
1009:101:2	0.25	91.75	18
1009:101:3	0.75	91.25	18
1009:101:4	0.75	91.75	18
1009:102:1	0.25	92.25	18
1009:102:2	0.25	92.75	18
1009:102:3	0.75	92.25	18
1009:102:4	0.75	92.75	18
1009:103:1	0.25	93.25	18
1009:103:2	0.25	93.75	18
1009:103:3	0.75	93.25	18
1009:103:4	0.75	93.75	17
1009:104:1	0.25	94.25	17
1009:104:2	0.25	94.75	17
1009:104:3	0.75	94.25	17
1009:104:4	0.75	94.75	17
1009:110:1	1.25	90.25	21
1009:110:2	1.25	90.75	18
1009:110:3	1.75	90.25	19
1009:110:4	1.75	90.75	17
1009:111:1	1.25	91.25	17
1009:111:2	1.25	91.75	17
1009:111:3	1.75	91.25	17
1009:111:4	1.75	91.75	17
1009:112:1	1.25	92.25	17
1009:112:2	1.25	92.75	17
1009:112:3	1.75	92.25	17
1009:112:4	1.75	92.75	17
1009:113:1	1.25	93.25	16
1009:113:2	1.25	93.75	17
1009:113:3	1.75	93.25	16
1009:113:4	1.75	93.75	16
1009:114:1	1.25	94.25	17
1009:114:2	1.25	94.75	17
1009:114:3	1.75	94.25	17
1009:114:4	1.75	94.75	17
1009:120:1	2.25	90.25	19
1009:120:2	2.25	90.75	18
1009:120:3	2.75	90.25	19
1009:120:4	2.75	90.75	19
1009:121:1	2.25	91.25	17
1009:121:2	2.25	91.75	17
1009:121:3	2.75	91.25	17
1009:121:4	2.75	91.75	17
1009:122:1	2.25	92.25	17
1009:122:2	2.25	92.75	16
1009:122:3	2.75	92.25	17
1009:122:4	2.75	92.75	16
1009:123:1	2.25	93.25	16
1009:123:2	2.25	93.75	16
1009:123:3	2.75	93.25	16
1009:123:4	2.75	93.75	17
1009:124:1	2.25	94.25	17
1009:124:2	2.25	94.75	17
1009:124:3	2.75	94.25	17
1009:124:4	2.75	94.75	30
1009:130:1	3.25	90.25	19
1009:130:2	3.25	90.75	19
1009:130:3	3.75	90.25	21
1009:130:4	3.75	90.75	20
1009:131:1	3.25	91.25	17
1009:131:2	3.25	91.75	17
1009:131:3	3.75	91.25	18
1009:131:4	3.75	91.75	18
1009:132:1	3.25	92.25	16
1009:132:2	3.25	92.75	16
1009:132:3	3.75	92.25	17
1009:132:4	3.75	92.75	17
1009:133:1	3.25	93.25	17
1009:133:2	3.25	93.75	18
1009:133:3	3.75	93.25	17
1009:133:4	3.75	93.75	19
1009:134:1	3.25	94.25	22
1009:134:2	3.25	94.75	22
1009:134:3	3.75	94.25	20
[truncated: 125,288 more rows]

## Sheet: Mammalia
Table S2: Species range records. Species range data were derived from AquaMaps (https://www.aquamaps.org, assessed on 12 October, 2019). Species Richness Mapping Parameters for Mammalia (with a probability of occurrence > 0.5)
C-Square Code	Center Latitude	Center Longitude	Species Count
1000:100:1	0.25	0.25	22
1000:100:2	0.25	0.75	22
1000:100:3	0.75	0.25	21
1000:100:4	0.75	0.75	21
1000:101:1	0.25	1.25	22
1000:101:2	0.25	1.75	22
1000:101:3	0.75	1.25	21
1000:101:4	0.75	1.75	21
1000:102:1	0.25	2.25	24
1000:102:2	0.25	2.75	23
1000:102:3	0.75	2.25	22
1000:102:4	0.75	2.75	23
1000:103:1	0.25	3.25	24
1000:103:2	0.25	3.75	25
1000:103:3	0.75	3.25	23
1000:103:4	0.75	3.75	24
1000:104:1	0.25	4.25	25
1000:104:2	0.25	4.75	26
1000:104:3	0.75	4.25	25
1000:104:4	0.75	4.75	25
1000:110:1	1.25	0.25	21
1000:110:2	1.25	0.75	21
1000:110:3	1.75	0.25	21
1000:110:4	1.75	0.75	21
1000:111:1	1.25	1.25	21
1000:111:2	1.25	1.75	21
1000:111:3	1.75	1.25	21
1000:111:4	1.75	1.75	21
1000:112:1	1.25	2.25	22
1000:112:2	1.25	2.75	21
1000:112:3	1.75	2.25	21
1000:112:4	1.75	2.75	21
1000:113:1	1.25	3.25	21
1000:113:2	1.25	3.75	23
1000:113:3	1.75	3.25	21
1000:113:4	1.75	3.75	22
1000:114:1	1.25	4.25	23
1000:114:2	1.25	4.75	23
1000:114:3	1.75	4.25	23
1000:114:4	1.75	4.75	23
1000:120:1	2.25	0.25	21
1000:120:2	2.25	0.75	21
1000:120:3	2.75	0.25	21
1000:120:4	2.75	0.75	21
1000:121:1	2.25	1.25	21
1000:121:2	2.25	1.75	21
1000:121:3	2.75	1.25	21
1000:121:4	2.75	1.75	21
1000:122:1	2.25	2.25	21
1000:122:2	2.25	2.75	21
1000:122:3	2.75	2.25	21
1000:122:4	2.75	2.75	21
1000:123:1	2.25	3.25	21
1000:123:2	2.25	3.75	22
1000:123:3	2.75	3.25	21
1000:123:4	2.75	3.75	22
1000:124:1	2.25	4.25	23
1000:124:2	2.25	4.75	23
1000:124:3	2.75	4.25	23
1000:124:4	2.75	4.75	25
1000:130:1	3.25	0.25	21
1000:130:2	3.25	0.75	21
1000:130:3	3.75	0.25	21
1000:130:4	3.75	0.75	21
1000:131:1	3.25	1.25	21
1000:131:2	3.25	1.75	21
1000:131:3	3.75	1.25	21
1000:131:4	3.75	1.75	21
1000:132:1	3.25	2.25	21
1000:132:2	3.25	2.75	21
1000:132:3	3.75	2.25	21
1000:132:4	3.75	2.75	22
1000:133:1	3.25	3.25	22
1000:133:2	3.25	3.75	22
1000:133:3	3.75	3.25	23
1000:133:4	3.75	3.75	23
1000:134:1	3.25	4.25	23
1000:134:2	3.25	4.75	26
1000:134:3	3.75	4.25	26
1000:134:4	3.75	4.75	26
1000:140:1	4.25	0.25	22
1000:140:2	4.25	0.75	23
1000:140:3	4.75	0.25	25
1000:140:4	4.75	0.75	25
1000:141:1	4.25	1.25	23
1000:141:2	4.25	1.75	23
1000:141:3	4.75	1.25	25
1000:141:4	4.75	1.75	24
1000:142:1	4.25	2.25	23
1000:142:2	4.25	2.75	23
1000:142:3	4.75	2.25	24
1000:142:4	4.75	2.75	23
1000:143:1	4.25	3.25	23
1000:143:2	4.25	3.75	26
1000:143:3	4.75	3.25	26
1000:143:4	4.75	3.75	26
1000:144:1	4.25	4.25	26
1000:144:2	4.25	4.75	27
1000:144:3	4.75	4.25	26
1000:144:4	4.75	4.75	28
1000:205:1	0.25	5.25	26
1000:205:2	0.25	5.75	27
1000:205:3	0.75	5.25	24
1000:205:4	0.75	5.75	24
1000:206:1	0.25	6.25	27
1000:206:2	0.25	6.75	28
1000:206:3	0.75	6.25	27
1000:206:4	0.75	6.75	27
1000:207:1	0.25	7.25	27
1000:207:2	0.25	7.75	27
1000:207:3	0.75	7.25	27
1000:207:4	0.75	7.75	26
1000:208:1	0.25	8.25	26
1000:208:2	0.25	8.75	25
1000:208:3	0.75	8.25	25
1000:208:4	0.75	8.75	25
1000:209:1	0.25	9.25	4
1000:209:2	0.25	9.75	2
1000:209:3	0.75	9.25	6
1000:209:4	0.75	9.75	1
1000:215:1	1.25	5.25	23
1000:215:2	1.25	5.75	23
1000:215:3	1.75	5.25	23
1000:215:4	1.75	5.75	23
1000:216:1	1.25	6.25	26
1000:216:2	1.25	6.75	26
1000:216:3	1.75	6.25	26
1000:216:4	1.75	6.75	26
1000:217:1	1.25	7.25	26
1000:217:2	1.25	7.75	26
1000:217:3	1.75	7.25	26
1000:217:4	1.75	7.75	26
1000:218:1	1.25	8.25	25
1000:218:2	1.25	8.75	25
1000:218:3	1.75	8.25	25
1000:218:4	1.75	8.75	25
1000:219:1	1.25	9.25	10
1000:219:2	1.25	9.75	1
1000:219:3	1.75	9.25	15
1000:219:4	1.75	9.75	8
1000:225:1	2.25	5.25	23
1000:225:2	2.25	5.75	26
1000:225:3	2.75	5.25	26
1000:225:4	2.75	5.75	26
1000:226:1	2.25	6.25	26
1000:226:2	2.25	6.75	26
1000:226:3	2.75	6.25	26
1000:226:4	2.75	6.75	26
1000:227:1	2.25	7.25	26
1000:227:2	2.25	7.75	26
1000:227:3	2.75	7.25	26
1000:227:4	2.75	7.75	25
1000:228:1	2.25	8.25	25
1000:228:2	2.25	8.75	25
1000:228:3	2.75	8.25	23
1000:228:4	2.75	8.75	21
1000:229:1	2.25	9.25	20
1000:229:2	2.25	9.75	8
1000:229:3	2.75	9.25	19
1000:229:4	2.75	9.75	8
1000:235:1	3.25	5.25	26
1000:235:2	3.25	5.75	26
1000:235:3	3.75	5.25	27
1000:235:4	3.75	5.75	26
1000:236:1	3.25	6.25	26
1000:236:2	3.25	6.75	25
1000:236:3	3.75	6.25	17
1000:236:4	3.75	6.75	17
1000:237:1	3.25	7.25	23
1000:237:2	3.25	7.75	18
1000:237:3	3.75	7.25	15
1000:237:4	3.75	7.75	8
1000:238:1	3.25	8.25	11
1000:238:2	3.25	8.75	11
1000:238:3	3.75	8.25	5
1000:238:4	3.75	8.75	4
1000:239:1	3.25	9.25	16
1000:239:2	3.25	9.75	3
1000:239:3	3.75	9.25	4
1000:245:1	4.25	5.25	17
1000:245:2	4.25	5.75	3
1000:245:3	4.75	5.25	8
1000:245:4	4.75	5.75	4
1000:246:1	4.25	6.25	3
1000:246:2	4.25	6.75	3
1000:246:4	4.75	6.75	1
1000:247:1	4.25	7.25	4
1000:247:2	4.25	7.75	3
1000:247:3	4.75	7.25	1
1000:247:4	4.75	7.75	3
1000:248:1	4.25	8.25	3
1000:248:2	4.25	8.75	4
1000:248:3	4.75	8.25	1
1000:248:4	4.75	8.75	1
1000:249:1	4.25	9.25	4
1000:350:1	5.25	0.25	29
1000:350:2	5.25	0.75	28
1000:350:3	5.75	0.25	19
1000:350:4	5.75	0.75	19
1000:351:1	5.25	1.25	27
1000:351:2	5.25	1.75	27
1000:351:3	5.75	1.25	29
1000:351:4	5.75	1.75	26
1000:352:1	5.25	2.25	27
1000:352:2	5.25	2.75	26
1000:352:3	5.75	2.25	26
1000:352:4	5.75	2.75	26
1000:353:1	5.25	3.25	26
1000:353:2	5.25	3.75	26
1000:353:3	5.75	3.25	26
1000:353:4	5.75	3.75	26
1000:354:1	5.25	4.25	27
1000:354:2	5.25	4.75	19
1000:354:3	5.75	4.25	27
1000:354:4	5.75	4.75	13
1000:361:1	6.25	1.25	4
1000:361:2	6.25	1.75	19
1000:362:1	6.25	2.25	19
1000:362:2	6.25	2.75	19
1000:363:1	6.25	3.25	27
1000:363:2	6.25	3.75	17
1000:363:3	6.75	3.25	1
1000:363:4	6.75	3.75	1
1000:364:1	6.25	4.25	17
1000:364:2	6.25	4.75	4
1000:455:1	5.25	5.25	6
1000:455:2	5.25	5.75	1
1000:455:3	5.75	5.25	4
1000:455:4	5.75	5.75	1
1004:102:2	0.25	42.75	6
1004:103:1	0.25	43.25	27
1004:103:2	0.25	43.75	26
1004:103:3	0.75	43.25	2
1004:103:4	0.75	43.75	17
1004:104:1	0.25	44.25	26
1004:104:2	0.25	44.75	26
1004:104:3	0.75	44.25	26
1004:104:4	0.75	44.75	26
1004:113:2	1.25	43.75	2
1004:114:1	1.25	44.25	17
1004:114:2	1.25	44.75	27
1004:114:4	1.75	44.75	17
1004:205:1	0.25	45.25	24
1004:205:2	0.25	45.75	24
1004:205:3	0.75	45.25	26
1004:205:4	0.75	45.75	26
1004:206:1	0.25	46.25	24
1004:206:2	0.25	46.75	24
1004:206:3	0.75	46.25	24
1004:206:4	0.75	46.75	24
1004:207:1	0.25	47.25	22
1004:207:2	0.25	47.75	21
1004:207:3	0.75	47.25	23
1004:207:4	0.75	47.75	22
1004:208:1	0.25	48.25	20
1004:208:2	0.25	48.75	20
1004:208:3	0.75	48.25	21
1004:208:4	0.75	48.75	20
1004:209:1	0.25	49.25	20
1004:209:2	0.25	49.75	20
1004:209:3	0.75	49.25	20
1004:209:4	0.75	49.75	20
1004:215:1	1.25	45.25	26
1004:215:2	1.25	45.75	26
1004:215:3	1.75	45.25	27
1004:215:4	1.75	45.75	26
1004:216:1	1.25	46.25	26
1004:216:2	1.25	46.75	24
1004:216:3	1.75	46.25	26
1004:216:4	1.75	46.75	26
1004:217:1	1.25	47.25	24
1004:217:2	1.25	47.75	22
1004:217:3	1.75	47.25	24
1004:217:4	1.75	47.75	23
1004:218:1	1.25	48.25	21
1004:218:2	1.25	48.75	21
1004:218:3	1.75	48.25	22
1004:218:4	1.75	48.75	21
1004:219:1	1.25	49.25	20
1004:219:2	1.25	49.75	20
1004:219:3	1.75	49.25	21
1004:219:4	1.75	49.75	20
1004:225:1	2.25	45.25	3
1004:225:2	2.25	45.75	17
1004:226:1	2.25	46.25	26
1004:226:2	2.25	46.75	26
1004:226:3	2.75	46.25	17
1004:226:4	2.75	46.75	27
1004:227:1	2.25	47.25	26
1004:227:2	2.25	47.75	24
1004:227:3	2.75	47.25	26
1004:227:4	2.75	47.75	26
1004:228:1	2.25	48.25	24
1004:228:2	2.25	48.75	22
1004:228:3	2.75	48.25	24
1004:228:4	2.75	48.75	24
1004:229:1	2.25	49.25	21
1004:229:2	2.25	49.75	20
1004:229:3	2.75	49.25	24
1004:229:4	2.75	49.75	21
1004:236:2	3.25	46.75	17
1004:237:1	3.25	47.25	27
1004:237:2	3.25	47.75	26
1004:237:3	3.75	47.25	18
1004:237:4	3.75	47.75	28
1004:238:1	3.25	48.25	26
1004:238:2	3.25	48.75	24
1004:238:3	3.75	48.25	26
1004:238:4	3.75	48.75	26
1004:239:1	3.25	49.25	24
1004:239:2	3.25	49.75	22
1004:239:3	3.75	49.25	26
1004:239:4	3.75	49.75	24
1004:247:2	4.25	47.75	8
1004:248:1	4.25	48.25	27
1004:248:2	4.25	48.75	26
1004:248:3	4.75	48.25	18
1004:248:4	4.75	48.75	27
1004:249:1	4.25	49.25	26
1004:249:2	4.25	49.75	26
1004:249:3	4.75	49.25	26
1004:249:4	4.75	49.75	26
1004:458:1	5.25	48.25	8
1004:458:2	5.25	48.75	17
1004:458:4	5.75	48.75	17
1004:459:1	5.25	49.25	26
1004:459:2	5.25	49.75	26
1004:459:3	5.75	49.25	27
1004:459:4	5.75	49.75	26
1004:468:2	6.25	48.75	4
1004:469:1	6.25	49.25	17
1004:469:2	6.25	49.75	26
1004:469:3	6.75	49.25	10
1004:469:4	6.75	49.75	27
1004:479:1	7.25	49.25	5
1004:479:2	7.25	49.75	17
1004:479:4	7.75	49.75	10
1004:489:2	8.25	49.75	3
1005:100:1	0.25	50.25	12
1005:100:2	0.25	50.75	11
1005:100:3	0.75	50.25	12
1005:100:4	0.75	50.75	11
1005:101:1	0.25	51.25	11
1005:101:2	0.25	51.75	11
1005:101:3	0.75	51.25	12
1005:101:4	0.75	51.75	11
1005:102:1	0.25	52.25	12
1005:102:2	0.25	52.75	11
1005:102:3	0.75	52.25	11
1005:102:4	0.75	52.75	12
1005:103:1	0.25	53.25	12
1005:103:2	0.25	53.75	19
1005:103:3	0.75	53.25	12
1005:103:4	0.75	53.75	12
1005:104:1	0.25	54.25	19
1005:104:2	0.25	54.75	18
1005:104:3	0.75	54.25	12
1005:104:4	0.75	54.75	18
1005:110:1	1.25	50.25	12
1005:110:2	1.25	50.75	11
1005:110:3	1.75	50.25	20
1005:110:4	1.75	50.75	11
1005:111:1	1.25	51.25	11
1005:111:2	1.25	51.75	11
1005:111:3	1.75	51.25	11
1005:111:4	1.75	51.75	11
1005:112:1	1.25	52.25	12
1005:112:2	1.25	52.75	12
1005:112:3	1.75	52.25	12
1005:112:4	1.75	52.75	11
1005:113:1	1.25	53.25	11
1005:113:2	1.25	53.75	11
1005:113:3	1.75	53.25	12
1005:113:4	1.75	53.75	11
1005:114:1	1.25	54.25	12
1005:114:2	1.25	54.75	18
1005:114:3	1.75	54.25	12
1005:114:4	1.75	54.75	11
1005:120:1	2.25	50.25	20
1005:120:2	2.25	50.75	12
1005:120:3	2.75	50.25	22
1005:120:4	2.75	50.75	20
1005:121:1	2.25	51.25	12
1005:121:2	2.25	51.75	11
1005:121:3	2.75	51.25	12
1005:121:4	2.75	51.75	12
1005:122:1	2.25	52.25	11
1005:122:2	2.25	52.75	11
1005:122:3	2.75	52.25	12
1005:122:4	2.75	52.75	11
1005:123:1	2.25	53.25	11
1005:123:2	2.25	53.75	11
1005:123:3	2.75	53.25	12
1005:123:4	2.75	53.75	12
1005:124:1	2.25	54.25	11
1005:124:2	2.25	54.75	11
1005:124:3	2.75	54.25	11
1005:124:4	2.75	54.75	12
1005:130:1	3.25	50.25	20
1005:130:2	3.25	50.75	20
1005:130:3	3.75	50.25	21
1005:130:4	3.75	50.75	20
1005:131:1	3.25	51.25	20
1005:131:2	3.25	51.75	20
1005:131:3	3.75	51.25	20
1005:131:4	3.75	51.75	12
1005:132:1	3.25	52.25	20
1005:132:2	3.25	52.75	12
1005:132:3	3.75	52.25	12
1005:132:4	3.75	52.75	20
1005:133:1	3.25	53.25	11
1005:133:2	3.25	53.75	12
1005:133:3	3.75	53.25	11
1005:133:4	3.75	53.75	12
1005:134:1	3.25	54.25	12
1005:134:2	3.25	54.75	11
1005:134:3	3.75	54.25	12
1005:134:4	3.75	54.75	12
1005:140:1	4.25	50.25	24
1005:140:2	4.25	50.75	20
1005:140:3	4.75	50.25	24
1005:140:4	4.75	50.75	20
1005:141:1	4.25	51.25	20
1005:141:2	4.25	51.75	11
1005:141:3	4.75	51.25	20
1005:141:4	4.75	51.75	11
1005:142:1	4.25	52.25	11
1005:142:2	4.25	52.75	20
1005:142:3	4.75	52.25	12
1005:142:4	4.75	52.75	12
1005:143:1	4.25	53.25	20
1005:143:2	4.25	53.75	12
1005:143:3	4.75	53.25	20
1005:143:4	4.75	53.75	20
1005:144:1	4.25	54.25	12
1005:144:2	4.25	54.75	12
1005:144:3	4.75	54.25	12
1005:144:4	4.75	54.75	12
1005:205:1	0.25	55.25	20
1005:205:2	0.25	55.75	21
1005:205:3	0.75	55.25	18
1005:205:4	0.75	55.75	18
1005:206:1	0.25	56.25	19
1005:206:2	0.25	56.75	17
1005:206:3	0.75	56.25	21
1005:206:4	0.75	56.75	18
1005:207:1	0.25	57.25	16
1005:207:2	0.25	57.75	14
1005:207:3	0.75	57.25	16
1005:207:4	0.75	57.75	14
1005:208:1	0.25	58.25	12
1005:208:2	0.25	58.75	11
1005:208:3	0.75	58.25	13
1005:208:4	0.75	58.75	11
1005:209:1	0.25	59.25	8
1005:209:2	0.25	59.75	8
1005:209:3	0.75	59.25	10
1005:209:4	0.75	59.75	8
1005:215:1	1.25	55.25	18
1005:215:2	1.25	55.75	18
1005:215:3	1.75	55.25	18
1005:215:4	1.75	55.75	18
1005:216:1	1.25	56.25	18
1005:216:2	1.25	56.75	19
1005:216:3	1.75	56.25	18
1005:216:4	1.75	56.75	18
1005:217:1	1.25	57.25	16
1005:217:2	1.25	57.75	14
1005:217:3	1.75	57.25	16
1005:217:4	1.75	57.75	16
1005:218:1	1.25	58.25	14
1005:218:2	1.25	58.75	14
1005:218:3	1.75	58.25	14
1005:218:4	1.75	58.75	13
1005:219:1	1.25	59.25	11
1005:219:2	1.25	59.75	8
1005:219:3	1.75	59.25	11
1005:219:4	1.75	59.75	10
1005:225:1	2.25	55.25	11
1005:225:2	2.25	55.75	11
1005:225:3	2.75	55.25	11
1005:225:4	2.75	55.75	11
1005:226:1	2.25	56.25	18
1005:226:2	2.25	56.75	17
1005:226:3	2.75	56.25	18
1005:226:4	2.75	56.75	17
1005:227:1	2.25	57.25	17
1005:227:2	2.25	57.75	16
1005:227:3	2.75	57.25	18
1005:227:4	2.75	57.75	16
1005:228:1	2.25	58.25	14
1005:228:2	2.25	58.75	13
1005:228:3	2.75	58.25	14
1005:228:4	2.75	58.75	14
1005:229:1	2.25	59.25	11
1005:229:2	2.25	59.75	10
1005:229:3	2.75	59.25	12
1005:229:4	2.75	59.75	11
1005:235:1	3.25	55.25	12
1005:235:2	3.25	55.75	11
1005:235:3	3.75	55.25	12
1005:235:4	3.75	55.75	19
1005:236:1	3.25	56.25	18
1005:236:2	3.25	56.75	18
1005:236:3	3.75	56.25	18
1005:236:4	3.75	56.75	18
1005:237:1	3.25	57.25	18
1005:237:2	3.25	57.75	17
1005:237:3	3.75	57.25	18
1005:237:4	3.75	57.75	18
1005:238:1	3.25	58.25	14
1005:238:2	3.25	58.75	15
1005:238:3	3.75	58.25	17
1005:238:4	3.75	58.75	16
1005:239:1	3.25	59.25	14
1005:239:2	3.25	59.75	11
1005:239:3	3.75	59.25	14
1005:239:4	3.75	59.75	12
1005:245:1	4.25	55.25	20
1005:245:2	4.25	55.75	20
1005:245:3	4.75	55.25	12
1005:245:4	4.75	55.75	20
1005:246:1	4.25	56.25	20
1005:246:2	4.25	56.75	19
1005:246:3	4.75	56.25	20
1005:246:4	4.75	56.75	20
1005:247:1	4.25	57.25	18
1005:247:2	4.25	57.75	18
1005:247:3	4.75	57.25	20
1005:247:4	4.75	57.75	18
1005:248:1	4.25	58.25	17
1005:248:2	4.25	58.75	16
1005:248:3	4.75	58.25	18
1005:248:4	4.75	58.75	18
1005:249:1	4.25	59.25	16
1005:249:2	4.25	59.75	16
1005:249:3	4.75	59.25	18
1005:249:4	4.75	59.75	18
1005:350:1	5.25	50.25	22
1005:350:2	5.25	50.75	20
1005:350:3	5.75	50.25	23
1005:350:4	5.75	50.75	20
1005:351:1	5.25	51.25	12
1005:351:2	5.25	51.75	12
1005:351:3	5.75	51.25	12
1005:351:4	5.75	51.75	11
1005:352:1	5.25	52.25	11
1005:352:2	5.25	52.75	12
1005:352:3	5.75	52.25	11
1005:352:4	5.75	52.75	11
1005:353:1	5.25	53.25	12
1005:353:2	5.25	53.75	20
1005:353:3	5.75	53.25	12
1005:353:4	5.75	53.75	20
1005:354:1	5.25	54.25	12
1005:354:2	5.25	54.75	12
1005:354:3	5.75	54.25	20
1005:354:4	5.75	54.75	12
1005:360:1	6.25	50.25	26
1005:360:2	6.25	50.75	24
1005:360:3	6.75	50.25	26
1005:360:4	6.75	50.75	24
1005:361:1	6.25	51.25	12
1005:361:2	6.25	51.75	11
1005:361:3	6.75	51.25	20
1005:361:4	6.75	51.75	12
1005:362:1	6.25	52.25	11
1005:362:2	6.25	52.75	11
1005:362:3	6.75	52.25	11
1005:362:4	6.75	52.75	11
1005:363:1	6.25	53.25	11
1005:363:2	6.25	53.75	11
1005:363:3	6.75	53.25	11
1005:363:4	6.75	53.75	11
1005:364:1	6.25	54.25	20
1005:364:2	6.25	54.75	20
1005:364:3	6.75	54.25	12
1005:364:4	6.75	54.75	20
1005:370:1	7.25	50.25	26
1005:370:2	7.25	50.75	24
1005:370:3	7.75	50.25	27
1005:370:4	7.75	50.75	26
1005:371:1	7.25	51.25	20
1005:371:2	7.25	51.75	12
1005:371:3	7.75	51.25	23
1005:371:4	7.75	51.75	12
1005:372:1	7.25	52.25	11
1005:372:2	7.25	52.75	11
1005:372:3	7.75	52.25	11
1005:372:4	7.75	52.75	12
1005:373:1	7.25	53.25	11
1005:373:2	7.25	53.75	11
1005:373:3	7.75	53.25	12
1005:373:4	7.75	53.75	12
1005:374:1	7.25	54.25	12
1005:374:2	7.25	54.75	12
1005:374:3	7.75	54.25	12
1005:374:4	7.75	54.75	12
1005:380:1	8.25	50.25	17
1005:380:2	8.25	50.75	26
1005:380:3	8.75	50.25	17
1005:380:4	8.75	50.75	27
1005:381:1	8.25	51.25	24
1005:381:2	8.25	51.75	21
1005:381:3	8.75	51.25	26
1005:381:4	8.75	51.75	23
1005:382:1	8.25	52.25	12
1005:382:2	8.25	52.75	12
1005:382:3	8.75	52.25	20
1005:382:4	8.75	52.75	19
1005:383:1	8.25	53.25	19
1005:383:2	8.25	53.75	12
1005:383:3	8.75	53.25	12
1005:383:4	8.75	53.75	18
1005:384:1	8.25	54.25	11
1005:384:2	8.25	54.75	20
1005:384:3	8.75	54.25	18
1005:384:4	8.75	54.75	18
1005:390:2	9.25	50.75	17
1005:390:4	9.75	50.75	10
1005:391:1	9.25	51.25	28
1005:391:2	9.25	51.75	26
1005:391:3	9.75	51.25	17
1005:391:4	9.75	51.75	26
1005:392:1	9.25	52.25	23
1005:392:2	9.25	52.75	21
1005:392:3	9.75	52.25	24
1005:392:4	9.75	52.75	23
1005:393:1	9.25	53.25	21
1005:393:2	9.25	53.75	21
1005:393:3	9.75	53.25	23
1005:393:4	9.75	53.75	22
1005:394:1	9.25	54.25	20
1005:394:2	9.25	54.75	20
1005:394:3	9.75	54.25	22
1005:394:4	9.75	54.75	20
1005:455:1	5.25	55.25	12
1005:455:2	5.25	55.75	20
1005:455:3	5.75	55.25	20
1005:455:4	5.75	55.75	20
1005:456:1	5.25	56.25	20
1005:456:2	5.25	56.75	20
1005:456:3	5.75	56.25	20
1005:456:4	5.75	56.75	20
1005:457:1	5.25	57.25	20
1005:457:2	5.25	57.75	20
1005:457:3	5.75	57.25	20
1005:457:4	5.75	57.75	20
1005:458:1	5.25	58.25	19
1005:458:2	5.25	58.75	18
1005:458:3	5.75	58.25	20
1005:458:4	5.75	58.75	20
1005:459:1	5.25	59.25	18
1005:459:2	5.25	59.75	18
1005:459:3	5.75	59.25	21
1005:459:4	5.75	59.75	19
1005:465:1	6.25	55.25	19
1005:465:2	6.25	55.75	20
1005:465:3	6.75	55.25	20
1005:465:4	6.75	55.75	20
1005:466:1	6.25	56.25	20
1005:466:2	6.25	56.75	20
1005:466:3	6.75	56.25	20
1005:466:4	6.75	56.75	20
1005:467:1	6.25	57.25	20
1005:467:2	6.25	57.75	20
1005:467:3	6.75	57.25	20
1005:467:4	6.75	57.75	20
1005:468:1	6.25	58.25	20
1005:468:2	6.25	58.75	21
1005:468:3	6.75	58.25	21
1005:468:4	6.75	58.75	21
1005:469:1	6.25	59.25	21
1005:469:2	6.25	59.75	21
1005:469:3	6.75	59.25	21
1005:469:4	6.75	59.75	21
1005:475:1	7.25	55.25	21
1005:475:2	7.25	55.75	20
1005:475:3	7.75	55.25	20
1005:475:4	7.75	55.75	23
1005:476:1	7.25	56.25	20
1005:476:2	7.25	56.75	20
1005:476:3	7.75	56.25	20
1005:476:4	7.75	56.75	20
1005:477:1	7.25	57.25	21
1005:477:2	7.25	57.75	21
1005:477:3	7.75	57.25	21
1005:477:4	7.75	57.75	21
1005:478:1	7.25	58.25	21
1005:478:2	7.25	58.75	21
1005:478:3	7.75	58.25	23
1005:478:4	7.75	58.75	23
1005:479:1	7.25	59.25	23
1005:479:2	7.25	59.75	21
1005:479:3	7.75	59.25	24
1005:479:4	7.75	59.75	23
1005:485:1	8.25	55.25	20
1005:485:2	8.25	55.75	23
1005:485:3	8.75	55.25	20
1005:485:4	8.75	55.75	23
1005:486:1	8.25	56.25	20
1005:486:2	8.25	56.75	20
1005:486:3	8.75	56.25	23
1005:486:4	8.75	56.75	21
1005:487:1	8.25	57.25	21
1005:487:2	8.25	57.75	21
1005:487:3	8.75	57.25	21
1005:487:4	8.75	57.75	24
1005:488:1	8.25	58.25	24
1005:488:2	8.25	58.75	24
1005:488:3	8.75	58.25	24
1005:488:4	8.75	58.75	24
1005:489:1	8.25	59.25	23
1005:489:2	8.25	59.75	24
1005:489:3	8.75	59.25	23
1005:489:4	8.75	59.75	21
1005:495:1	9.25	55.25	20
1005:495:2	9.25	55.75	23
1005:495:3	9.75	55.25	21
1005:495:4	9.75	55.75	23
1005:496:1	9.25	56.25	23
1005:496:2	9.25	56.75	23
1005:496:3	9.75	56.25	23
1005:496:4	9.75	56.75	23
1005:497:1	9.25	57.25	22
1005:497:2	9.25	57.75	24
1005:497:3	9.75	57.25	23
1005:497:4	9.75	57.75	23
1005:498:1	9.25	58.25	24
1005:498:2	9.25	58.75	23
1005:498:3	9.75	58.25	23
1005:498:4	9.75	58.75	20
1005:499:1	9.25	59.25	20
1005:499:2	9.25	59.75	20
1005:499:3	9.75	59.25	20
1005:499:4	9.75	59.75	20
1006:100:1	0.25	60.25	8
1006:100:2	0.25	60.75	7
1006:100:3	0.75	60.25	9
1006:100:4	0.75	60.75	8
1006:101:1	0.25	61.25	6
1006:101:2	0.25	61.75	6
1006:101:3	0.75	61.25	6
1006:101:4	0.75	61.75	6
1006:102:1	0.25	62.25	6
1006:102:2	0.25	62.75	6
1006:102:3	0.75	62.25	6
1006:102:4	0.75	62.75	6
1006:103:1	0.25	63.25	5
1006:103:2	0.25	63.75	5
1006:103:3	0.75	63.25	5
1006:103:4	0.75	63.75	5
1006:104:1	0.25	64.25	5
1006:104:2	0.25	64.75	5
1006:104:3	0.75	64.25	5
1006:104:4	0.75	64.75	5
1006:110:1	1.25	60.25	8
1006:110:2	1.25	60.75	7
1006:110:3	1.75	60.25	11
1006:110:4	1.75	60.75	9
1006:111:1	1.25	61.25	7
1006:111:2	1.25	61.75	6
1006:111:3	1.75	61.25	7
1006:111:4	1.75	61.75	6
1006:112:1	1.25	62.25	6
1006:112:2	1.25	62.75	6
1006:112:3	1.75	62.25	6
1006:112:4	1.75	62.75	6
1006:113:1	1.25	63.25	5
1006:113:2	1.25	63.75	5
1006:113:3	1.75	63.25	5
1006:113:4	1.75	63.75	5
1006:114:1	1.25	64.25	5
1006:114:2	1.25	64.75	5
1006:114:3	1.75	64.25	5
1006:114:4	1.75	64.75	5
1006:120:1	2.25	60.25	9
1006:120:2	2.25	60.75	9
1006:120:3	2.75	60.25	10
1006:120:4	2.75	60.75	11
1006:121:1	2.25	61.25	7
1006:121:2	2.25	61.75	6
1006:121:3	2.75	61.25	9
1006:121:4	2.75	61.75	7
1006:122:1	2.25	62.25	6
1006:122:2	2.25	62.75	6
1006:122:3	2.75	62.25	6
1006:122:4	2.75	62.75	7
1006:123:1	2.25	63.25	6
1006:123:2	2.25	63.75	5
1006:123:3	2.75	63.25	7
1006:123:4	2.75	63.75	5
1006:124:1	2.25	64.25	5
1006:124:2	2.25	64.75	5
1006:124:3	2.75	64.25	5
1006:124:4	2.75	64.75	7
1006:130:1	3.25	60.25	11
1006:130:2	3.25	60.75	11
1006:130:3	3.75	60.25	11
1006:130:4	3.75	60.75	11
1006:131:1	3.25	61.25	11
1006:131:2	3.25	61.75	9
1006:131:3	3.75	61.25	11
1006:131:4	3.75	61.75	11
1006:132:1	3.25	62.25	9
1006:132:2	3.25	62.75	9
1006:132:3	3.75	62.25	10
1006:132:4	3.75	62.75	10
1006:133:1	3.25	63.25	8
1006:133:2	3.25	63.75	7
1006:133:3	3.75	63.25	10
1006:133:4	3.75	63.75	6
1006:134:1	3.25	64.25	7
1006:134:2	3.25	64.75	5
1006:134:3	3.75	64.25	6
1006:134:4	3.75	64.75	6
1006:140:1	4.25	60.25	14
1006:140:2	4.25	60.75	13
1006:140:3	4.75	60.25	17
1006:140:4	4.75	60.75	16
1006:141:1	4.25	61.25	12
1006:141:2	4.25	61.75	12
1006:141:3	4.75	61.25	15
1006:141:4	4.75	61.75	15
1006:142:1	4.25	62.25	12
1006:142:2	4.25	62.75	12
1006:142:3	4.75	62.25	15
1006:142:4	4.75	62.75	12
1006:143:1	4.25	63.25	10
1006:143:2	4.25	63.75	7
1006:143:3	4.75	63.25	9
1006:143:4	4.75	63.75	6
1006:144:1	4.25	64.25	5
1006:144:2	4.25	64.75	4
1006:144:3	4.75	64.25	6
1006:144:4	4.75	64.75	5
1006:205:1	0.25	65.25	5
1006:205:2	0.25	65.75	5
1006:205:3	0.75	65.25	5
1006:205:4	0.75	65.75	5
1006:206:1	0.25	66.25	5
1006:206:2	0.25	66.75	6
1006:206:3	0.75	66.25	5
1006:206:4	0.75	66.75	6
1006:207:1	0.25	67.25	6
1006:207:2	0.25	67.75	5
1006:207:3	0.75	67.25	6
1006:207:4	0.75	67.75	5
1006:208:1	0.25	68.25	5
1006:208:2	0.25	68.75	5
1006:208:3	0.75	68.25	5
1006:208:4	0.75	68.75	5
1006:209:1	0.25	69.25	5
1006:209:2	0.25	69.75	5
1006:209:3	0.75	69.25	5
1006:209:4	0.75	69.75	5
1006:215:1	1.25	65.25	5
1006:215:2	1.25	65.75	5
1006:215:3	1.75	65.25	5
1006:215:4	1.75	65.75	5
1006:216:1	1.25	66.25	5
1006:216:2	1.25	66.75	6
1006:216:3	1.75	66.25	6
1006:216:4	1.75	66.75	6
1006:217:1	1.25	67.25	6
1006:217:2	1.25	67.75	5
1006:217:3	1.75	67.25	6
1006:217:4	1.75	67.75	5
1006:218:1	1.25	68.25	5
1006:218:2	1.25	68.75	5
1006:218:3	1.75	68.25	5
1006:218:4	1.75	68.75	5
1006:219:1	1.25	69.25	5
1006:219:2	1.25	69.75	5
1006:219:3	1.75	69.25	5
1006:219:4	1.75	69.75	5
1006:225:1	2.25	65.25	6
1006:225:2	2.25	65.75	6
1006:225:3	2.75	65.25	6
1006:225:4	2.75	65.75	7
1006:226:1	2.25	66.25	7
1006:226:2	2.25	66.75	7
1006:226:3	2.75	66.25	7
1006:226:4	2.75	66.75	7
1006:227:1	2.25	67.25	6
1006:227:2	2.25	67.75	5
1006:227:3	2.75	67.25	6
1006:227:4	2.75	67.75	5
1006:228:1	2.25	68.25	5
1006:228:2	2.25	68.75	5
1006:228:3	2.75	68.25	5
1006:228:4	2.75	68.75	5
1006:229:1	2.25	69.25	5
1006:229:2	2.25	69.75	5
1006:229:3	2.75	69.25	5
1006:229:4	2.75	69.75	5
1006:235:1	3.25	65.25	6
1006:235:2	3.25	65.75	5
1006:235:3	3.75	65.25	4
1006:235:4	3.75	65.75	4
1006:236:1	3.25	66.25	6
1006:236:2	3.25	66.75	5
1006:236:3	3.75	66.25	5
1006:236:4	3.75	66.75	4
1006:237:1	3.25	67.25	4
1006:237:2	3.25	67.75	4
1006:237:3	3.75	67.25	4
1006:237:4	3.75	67.75	4
1006:238:1	3.25	68.25	5
1006:238:2	3.25	68.75	5
1006:238:3	3.75	68.25	4
1006:238:4	3.75	68.75	4
1006:239:1	3.25	69.25	5
1006:239:2	3.25	69.75	5
1006:239:3	3.75	69.25	4
1006:239:4	3.75	69.75	6
1006:245:1	4.25	65.25	4
1006:245:2	4.25	65.75	4
1006:245:3	4.75	65.25	5
1006:245:4	4.75	65.75	5
1006:246:1	4.25	66.25	4
1006:246:2	4.25	66.75	4
1006:246:3	4.75	66.25	5
1006:246:4	4.75	66.75	4
1006:247:1	4.25	67.25	4
1006:247:2	4.25	67.75	4
1006:247:3	4.75	67.25	5
1006:247:4	4.75	67.75	5
1006:248:1	4.25	68.25	4
1006:248:2	4.25	68.75	4
1006:248:3	4.75	68.25	5
1006:248:4	4.75	68.75	5
1006:249:1	4.25	69.25	4
1006:249:2	4.25	69.75	5
1006:249:3	4.75	69.25	5
1006:249:4	4.75	69.75	5
1006:350:1	5.25	60.25	19
1006:350:2	5.25	60.75	18
1006:350:3	5.75	60.25	19
1006:350:4	5.75	60.75	19
1006:351:1	5.25	61.25	17
1006:351:2	5.25	61.75	16
1006:351:3	5.75	61.25	18
1006:351:4	5.75	61.75	17
1006:352:1	5.25	62.25	15
1006:352:2	5.25	62.75	13
1006:352:3	5.75	62.25	14
1006:352:4	5.75	62.75	11
1006:353:1	5.25	63.25	9
1006:353:2	5.25	63.75	8
1006:353:3	5.75	63.25	10
1006:353:4	5.75	63.75	9
1006:354:1	5.25	64.25	5
1006:354:2	5.25	64.75	5
1006:354:3	5.75	64.25	7
1006:354:4	5.75	64.75	5
1006:360:1	6.25	60.25	20
1006:360:2	6.25	60.75	19
1006:360:3	6.75	60.25	21
1006:360:4	6.75	60.75	20
1006:361:1	6.25	61.25	19
1006:361:2	6.25	61.75	19
1006:361:3	6.75	61.25	19
1006:361:4	6.75	61.75	19
1006:362:1	6.25	62.25	16
1006:362:2	6.25	62.75	12
1006:362:3	6.75	62.25	17
1006:362:4	6.75	62.75	14
1006:363:1	6.25	63.25	10
1006:363:2	6.25	63.75	10
1006:363:3	6.75	63.25	12
1006:363:4	6.75	63.75	10
1006:364:1	6.25	64.25	8
1006:364:2	6.25	64.75	6
1006:364:3	6.75	64.25	10
1006:364:4	6.75	64.75	6
1006:370:1	7.25	60.25	21
1006:370:2	7.25	60.75	21
1006:370:3	7.75	60.25	21
1006:370:4	7.75	60.75	21
1006:371:1	7.25	61.25	20
1006:371:2	7.25	61.75	18
1006:371:3	7.75	61.25	21
1006:371:4	7.75	61.75	19
1006:372:1	7.25	62.25	17
1006:372:2	7.25	62.75	17
1006:372:3	7.75	62.25	17
1006:372:4	7.75	62.75	17
1006:373:1	7.25	63.25	15
1006:373:2	7.25	63.75	14
1006:373:3	7.75	63.25	15
1006:373:4	7.75	63.75	15
1006:374:1	7.25	64.25	11
1006:374:2	7.25	64.75	8
1006:374:3	7.75	64.25	15
1006:374:4	7.75	64.75	11
1006:380:1	8.25	60.25	21
1006:380:2	8.25	60.75	21
1006:380:3	8.75	60.25	21
1006:380:4	8.75	60.75	21
1006:381:1	8.25	61.25	20
1006:381:2	8.25	61.75	20
1006:381:3	8.75	61.25	19
1006:381:4	8.75	61.75	19
1006:382:1	8.25	62.25	18
1006:382:2	8.25	62.75	16
1006:382:3	8.75	62.25	18
1006:382:4	8.75	62.75	16
1006:383:1	8.25	63.25	14
1006:383:2	8.25	63.75	13
1006:383:3	8.75	63.25	15
1006:383:4	8.75	63.75	15
1006:384:1	8.25	64.25	14
1006:384:2	8.25	64.75	13
1006:384:3	8.75	64.25	14
1006:384:4	8.75	64.75	13
1006:390:1	9.25	60.25	20
1006:390:2	9.25	60.75	19
1006:390:3	9.75	60.25	19
1006:390:4	9.75	60.75	19
1006:391:1	9.25	61.25	19
1006:391:2	9.25	61.75	17
1006:391:3	9.75	61.25	19
1006:391:4	9.75	61.75	17
1006:392:1	9.25	62.25	17
1006:392:2	9.25	62.75	17
1006:392:3	9.75	62.25	17
1006:392:4	9.75	62.75	17
1006:393:1	9.25	63.25	15
1006:393:2	9.25	63.75	15
1006:393:3	9.75	63.25	17
1006:393:4	9.75	63.75	15
1006:394:1	9.25	64.25	15
1006:394:2	9.25	64.75	14
1006:394:3	9.75	64.25	15
1006:394:4	9.75	64.75	15
1006:455:1	5.25	65.25	5
1006:455:2	5.25	65.75	5
1006:455:3	5.75	65.25	5
1006:455:4	5.75	65.75	5
1006:456:1	5.25	66.25	5
1006:456:2	5.25	66.75	5
1006:456:3	5.75	66.25	5
1006:456:4	5.75	66.75	5
1006:457:1	5.25	67.25	5
1006:457:2	5.25	67.75	5
1006:457:3	5.75	67.25	5
1006:457:4	5.75	67.75	5
1006:458:1	5.25	68.25	5
1006:458:2	5.25	68.75	5
1006:458:3	5.75	68.25	5
1006:458:4	5.75	68.75	5
1006:459:1	5.25	69.25	5
1006:459:2	5.25	69.75	5
1006:459:3	5.75	69.25	6
1006:459:4	5.75	69.75	6
1006:465:1	6.25	65.25	6
1006:465:2	6.25	65.75	6
1006:465:3	6.75	65.25	7
1006:465:4	6.75	65.75	6
1006:466:1	6.25	66.25	6
1006:466:2	6.25	66.75	5
1006:466:3	6.75	66.25	8
1006:466:4	6.75	66.75	6
1006:467:1	6.25	67.25	7
1006:467:2	6.25	67.75	5
1006:467:3	6.75	67.25	6
1006:467:4	6.75	67.75	6
1006:468:1	6.25	68.25	7
1006:468:2	6.25	68.75	6
1006:468:3	6.75	68.25	6
1006:468:4	6.75	68.75	6
1006:469:1	6.25	69.25	5
1006:469:2	6.25	69.75	6
1006:469:3	6.75	69.25	6
1006:469:4	6.75	69.75	6
1006:475:1	7.25	65.25	9
1006:475:2	7.25	65.75	8
1006:475:3	7.75	65.25	9
1006:475:4	7.75	65.75	10
1006:476:1	7.25	66.25	7
1006:476:2	7.25	66.75	7
1006:476:3	7.75	66.25	10
1006:476:4	7.75	66.75	8
1006:477:1	7.25	67.25	7
1006:477:2	7.25	67.75	6
1006:477:3	7.75	67.25	8
1006:477:4	7.75	67.75	6
1006:478:1	7.25	68.25	7
1006:478:2	7.25	68.75	6
1006:478:3	7.75	68.25	6
1006:478:4	7.75	68.75	7
1006:479:1	7.25	69.25	7
1006:479:2	7.25	69.75	9
1006:479:3	7.75	69.25	7
1006:479:4	7.75	69.75	8
1006:485:1	8.25	65.25	11
1006:485:2	8.25	65.75	12
1006:485:3	8.75	65.25	13
1006:485:4	8.75	65.75	14
1006:486:1	8.25	66.25	9
1006:486:2	8.25	66.75	9
1006:486:3	8.75	66.25	12
1006:486:4	8.75	66.75	12
1006:487:1	8.25	67.25	8
1006:487:2	8.25	67.75	8
1006:487:3	8.75	67.25	12
1006:487:4	8.75	67.75	11
1006:488:1	8.25	68.25	7
1006:488:2	8.25	68.75	8
1006:488:3	8.75	68.25	10
1006:488:4	8.75	68.75	10
1006:489:1	8.25	69.25	8
1006:489:2	8.25	69.75	8
1006:489:3	8.75	69.25	10
1006:489:4	8.75	69.75	10
1006:495:1	9.25	65.25	14
1006:495:2	9.25	65.75	13
1006:495:3	9.75	65.25	15
1006:495:4	9.75	65.75	14
1006:496:1	9.25	66.25	13
1006:496:2	9.25	66.75	13
1006:496:3	9.75	66.25	14
1006:496:4	9.75	66.75	14
1006:497:1	9.25	67.25	14
1006:497:2	9.25	67.75	12
1006:497:3	9.75	67.25	14
1006:497:4	9.75	67.75	14
1006:498:1	9.25	68.25	13
1006:498:2	9.25	68.75	12
1006:498:3	9.75	68.25	15
1006:498:4	9.75	68.75	13
1006:499:1	9.25	69.25	11
1006:499:2	9.25	69.75	12
1006:499:3	9.75	69.25	13
1006:499:4	9.75	69.75	13
1007:100:1	0.25	70.25	5
1007:100:2	0.25	70.75	5
1007:100:3	0.75	70.25	5
1007:100:4	0.75	70.75	5
1007:101:1	0.25	71.25	5
1007:101:2	0.25	71.75	5
1007:101:3	0.75	71.25	5
1007:101:4	0.75	71.75	5
1007:102:1	0.25	72.25	5
1007:102:2	0.25	72.75	10
1007:102:3	0.75	72.25	5
1007:102:4	0.75	72.75	10
1007:103:1	0.25	73.25	11
1007:103:2	0.25	73.75	12
1007:103:3	0.75	73.25	9
1007:103:4	0.75	73.75	12
1007:104:1	0.25	74.25	8
1007:104:2	0.25	74.75	5
1007:104:3	0.75	74.25	11
1007:104:4	0.75	74.75	8
1007:110:1	1.25	70.25	5
1007:110:2	1.25	70.75	5
1007:110:3	1.75	70.25	5
1007:110:4	1.75	70.75	5
1007:111:1	1.25	71.25	5
1007:111:2	1.25	71.75	5
1007:111:3	1.75	71.25	5
1007:111:4	1.75	71.75	5
1007:112:1	1.25	72.25	5
1007:112:2	1.25	72.75	8
1007:112:3	1.75	72.25	5
1007:112:4	1.75	72.75	10
1007:113:1	1.25	73.25	11
1007:113:2	1.25	73.75	12
1007:113:3	1.75	73.25	12
1007:113:4	1.75	73.75	12
1007:114:1	1.25	74.25	10
1007:114:2	1.25	74.75	9
1007:114:3	1.75	74.25	11
1007:114:4	1.75	74.75	11
1007:120:1	2.25	70.25	5
1007:120:2	2.25	70.75	5
1007:120:3	2.75	70.25	5
1007:120:4	2.75	70.75	6
1007:121:1	2.25	71.25	6
1007:121:2	2.25	71.75	6
1007:121:3	2.75	71.25	6
1007:121:4	2.75	71.75	7
1007:122:1	2.25	72.25	8
1007:122:2	2.25	72.75	14
1007:122:3	2.75	72.25	10
1007:122:4	2.75	72.75	16
1007:123:1	2.25	73.25	10
1007:123:2	2.25	73.75	14
1007:123:3	2.75	73.25	11
1007:123:4	2.75	73.75	16
1007:124:1	2.25	74.25	13
1007:124:2	2.25	74.75	12
1007:124:3	2.75	74.25	15
1007:124:4	2.75	74.75	13
1007:130:1	3.25	70.25	5
1007:130:2	3.25	70.75	6
1007:130:3	3.75	70.25	6
1007:130:4	3.75	70.75	6
1007:131:1	3.25	71.25	6
1007:131:2	3.25	71.75	8
1007:131:3	3.75	71.25	6
1007:131:4	3.75	71.75	9
1007:132:1	3.25	72.25	13
1007:132:2	3.25	72.75	16
1007:132:3	3.75	72.25	14
1007:132:4	3.75	72.75	19
1007:133:1	3.25	73.25	6
1007:133:2	3.25	73.75	18
1007:133:3	3.75	73.25	12
1007:133:4	3.75	73.75	16
1007:134:1	3.25	74.25	16
1007:134:2	3.25	74.75	16
1007:134:3	3.75	74.25	16
1007:134:4	3.75	74.75	16
1007:140:1	4.25	70.25	6
1007:140:2	4.25	70.75	6
1007:140:3	4.75	70.25	6
1007:140:4	4.75	70.75	7
1007:141:1	4.25	71.25	7
1007:141:2	4.25	71.75	9
1007:141:3	4.75	71.25	9
1007:141:4	4.75	71.75	11
1007:142:1	4.25	72.25	14
1007:142:2	4.25	72.75	19
1007:142:3	4.75	72.25	16
1007:142:4	4.75	72.75	17
1007:143:1	4.25	73.25	12
1007:143:2	4.25	73.75	19
1007:143:3	4.75	73.25	12
1007:143:4	4.75	73.75	19
1007:144:1	4.25	74.25	16
1007:144:2	4.25	74.75	17
1007:144:3	4.75	74.25	17
1007:144:4	4.75	74.75	18
1007:205:1	0.25	75.25	5
1007:205:2	0.25	75.75	5
1007:205:3	0.75	75.25	6
1007:205:4	0.75	75.75	5
1007:206:1	0.25	76.25	5
1007:206:2	0.25	76.75	5
1007:206:3	0.75	76.25	5
1007:206:4	0.75	76.75	5
1007:207:1	0.25	77.25	4
1007:207:2	0.25	77.75	4
1007:207:3	0.75	77.25	5
1007:207:4	0.75	77.75	4
1007:208:1	0.25	78.25	4
1007:208:2	0.25	78.75	4
1007:208:3	0.75	78.25	4
1007:208:4	0.75	78.75	4
1007:209:1	0.25	79.25	4
1007:209:2	0.25	79.75	4
1007:209:3	0.75	79.25	5
1007:209:4	0.75	79.75	5
1007:215:1	1.25	75.25	8
1007:215:2	1.25	75.75	6
1007:215:3	1.75	75.25	9
1007:215:4	1.75	75.75	7
1007:216:1	1.25	76.25	6
1007:216:2	1.25	76.75	6
1007:216:3	1.75	76.25	6
1007:216:4	1.75	76.75	6
1007:217:1	1.25	77.25	6
1007:217:2	1.25	77.75	5
1007:217:3	1.75	77.25	6
1007:217:4	1.75	77.75	6
1007:218:1	1.25	78.25	5
1007:218:2	1.25	78.75	5
1007:218:3	1.75	78.25	6
1007:218:4	1.75	78.75	7
1007:219:1	1.25	79.25	6
1007:219:2	1.25	79.75	6
1007:219:3	1.75	79.25	7
1007:219:4	1.75	79.75	7
1007:225:1	2.25	75.25	12
1007:225:2	2.25	75.75	9
1007:225:3	2.75	75.25	12
1007:225:4	2.75	75.75	10
1007:226:1	2.25	76.25	10
1007:226:2	2.25	76.75	8
1007:226:3	2.75	76.25	11
1007:226:4	2.75	76.75	10
1007:227:1	2.25	77.25	7
1007:227:2	2.25	77.75	8
1007:227:3	2.75	77.25	10
1007:227:4	2.75	77.75	11
1007:228:1	2.25	78.25	11
1007:228:2	2.25	78.75	11
1007:228:3	2.75	78.25	14
1007:228:4	2.75	78.75	13
1007:229:1	2.25	79.25	10
1007:229:2	2.25	79.75	10
1007:229:3	2.75	79.25	11
1007:229:4	2.75	79.75	11
1007:235:1	3.25	75.25	16
1007:235:2	3.25	75.75	15
1007:235:3	3.75	75.25	16
1007:235:4	3.75	75.75	16
1007:236:1	3.25	76.25	13
1007:236:2	3.25	76.75	13
1007:236:3	3.75	76.25	17
1007:236:4	3.75	76.75	15
1007:237:1	3.25	77.25	12
1007:237:2	3.25	77.75	15
1007:237:3	3.75	77.25	15
1007:237:4	3.75	77.75	18
1007:238:1	3.25	78.25	17
1007:238:2	3.25	78.75	17
1007:238:3	3.75	78.25	19
1007:238:4	3.75	78.75	18
1007:239:1	3.25	79.25	14
1007:239:2	3.25	79.75	13
1007:239:3	3.75	79.25	16
1007:239:4	3.75	79.75	16
1007:245:1	4.25	75.25	17
1007:245:2	4.25	75.75	18
1007:245:3	4.75	75.25	18
1007:245:4	4.75	75.75	20
1007:246:1	4.25	76.25	18
1007:246:2	4.25	76.75	19
1007:246:3	4.75	76.25	19
1007:246:4	4.75	76.75	19
1007:247:1	4.25	77.25	19
1007:247:2	4.25	77.75	19
1007:247:3	4.75	77.25	19
1007:247:4	4.75	77.75	20
1007:248:1	4.25	78.25	19
1007:248:2	4.25	78.75	18
1007:248:3	4.75	78.25	19
1007:248:4	4.75	78.75	18
1007:249:1	4.25	79.25	18
1007:249:2	4.25	79.75	18
1007:249:3	4.75	79.25	18
1007:249:4	4.75	79.75	18
1007:350:1	5.25	70.25	6
1007:350:2	5.25	70.75	9
1007:350:3	5.75	70.25	6
1007:350:4	5.75	70.75	8
1007:351:1	5.25	71.25	10
1007:351:2	5.25	71.75	11
1007:351:3	5.75	71.25	10
1007:351:4	5.75	71.75	12
1007:352:1	5.25	72.25	16
1007:352:2	5.25	72.75	21
1007:352:3	5.75	72.25	16
1007:352:4	5.75	72.75	20
1007:353:1	5.25	73.25	15
1007:353:2	5.25	73.75	21
1007:353:3	5.75	73.25	14
1007:353:4	5.75	73.75	22
1007:354:1	5.25	74.25	18
1007:354:2	5.25	74.75	19
1007:354:3	5.75	74.25	19
1007:354:4	5.75	74.75	19
1007:360:1	6.25	70.25	8
1007:360:2	6.25	70.75	8
1007:360:3	6.75	70.25	10
1007:360:4	6.75	70.75	9
1007:361:1	6.25	71.25	9
1007:361:2	6.25	71.75	13
1007:361:3	6.75	71.25	9
1007:361:4	6.75	71.75	11
1007:362:1	6.25	72.25	16
1007:362:2	6.25	72.75	17
1007:362:3	6.75	72.25	17
1007:362:4	6.75	72.75	23
1007:363:1	6.25	73.25	15
1007:363:2	6.25	73.75	22
1007:363:3	6.75	73.25	17
1007:363:4	6.75	73.75	20
1007:364:1	6.25	74.25	19
1007:364:2	6.25	74.75	19
1007:364:3	6.75	74.25	19
1007:364:4	6.75	74.75	20
1007:370:1	7.25	70.25	10
1007:370:2	7.25	70.75	10
1007:370:3	7.75	70.25	10
1007:370:4	7.75	70.75	11
1007:371:1	7.25	71.25	10
1007:371:2	7.25	71.75	12
1007:371:3	7.75	71.25	11
1007:371:4	7.75	71.75	16
1007:372:1	7.25	72.25	17
1007:372:2	7.25	72.75	23
1007:372:3	7.75	72.25	18
1007:372:4	7.75	72.75	21
1007:373:1	7.25	73.25	23
1007:373:2	7.25	73.75	19
1007:373:3	7.75	73.25	23
1007:373:4	7.75	73.75	20
1007:374:1	7.25	74.25	19
1007:374:2	7.25	74.75	20
1007:374:3	7.75	74.25	19
1007:374:4	7.75	74.75	20
1007:380:1	8.25	70.25	11
1007:380:2	8.25	70.75	13
1007:380:3	8.75	70.25	11
1007:380:4	8.75	70.75	13
1007:381:1	8.25	71.25	13
1007:381:2	8.25	71.75	17
1007:381:3	8.75	71.25	15
1007:381:4	8.75	71.75	18
1007:382:1	8.25	72.25	18
1007:382:2	8.25	72.75	23
1007:382:3	8.75	72.25	18
1007:382:4	8.75	72.75	23
1007:383:1	8.25	73.25	23
1007:383:2	8.25	73.75	20
1007:383:3	8.75	73.25	23
1007:383:4	8.75	73.75	20
1007:384:1	8.25	74.25	19
1007:384:2	8.25	74.75	20
1007:384:3	8.75	74.25	19
1007:384:4	8.75	74.75	19
1007:390:1	9.25	70.25	13
1007:390:2	9.25	70.75	15
1007:390:3	9.75	70.25	14
1007:390:4	9.75	70.75	15
1007:391:1	9.25	71.25	17
1007:391:2	9.25	71.75	18
1007:391:3	9.75	71.25	17
1007:391:4	9.75	71.75	18
1007:392:1	9.25	72.25	19
1007:392:2	9.25	72.75	22
1007:392:3	9.75	72.25	19
1007:392:4	9.75	72.75	22
1007:393:1	9.25	73.25	21
1007:393:2	9.25	73.75	20
1007:393:3	9.75	73.25	23
1007:393:4	9.75	73.75	20
1007:394:1	9.25	74.25	19
1007:394:2	9.25	74.75	20
1007:394:3	9.75	74.25	19
1007:394:4	9.75	74.75	20
1007:455:1	5.25	75.25	20
1007:455:2	5.25	75.75	20
1007:455:3	5.75	75.25	20
1007:455:4	5.75	75.75	20
1007:456:1	5.25	76.25	20
1007:456:2	5.25	76.75	20
1007:456:3	5.75	76.25	20
1007:456:4	5.75	76.75	20
1007:457:1	5.25	77.25	20
1007:457:2	5.25	77.75	20
1007:457:3	5.75	77.25	20
1007:457:4	5.75	77.75	24
1007:458:1	5.25	78.25	20
1007:458:2	5.25	78.75	19
1007:458:3	5.75	78.25	21
1007:458:4	5.75	78.75	21
1007:459:1	5.25	79.25	19
1007:459:2	5.25	79.75	19
1007:459:3	5.75	79.25	21
1007:459:4	5.75	79.75	21
1007:465:1	6.25	75.25	20
1007:465:2	6.25	75.75	23
1007:465:3	6.75	75.25	20
1007:465:4	6.75	75.75	23
1007:466:1	6.25	76.25	23
1007:466:2	6.25	76.75	23
1007:466:3	6.75	76.25	23
1007:466:4	6.75	76.75	24
1007:467:1	6.25	77.25	24
1007:467:2	6.25	77.75	24
1007:467:3	6.75	77.25	24
1007:467:4	6.75	77.75	24
1007:468:1	6.25	78.25	24
1007:468:2	6.25	78.75	24
1007:468:3	6.75	78.25	24
1007:468:4	6.75	78.75	24
1007:469:1	6.25	79.25	24
1007:469:2	6.25	79.75	24
1007:469:3	6.75	79.25	24
1007:469:4	6.75	79.75	26
1007:475:1	7.25	75.25	20
1007:475:2	7.25	75.75	23
1007:475:3	7.75	75.25	20
1007:475:4	7.75	75.75	23
1007:476:1	7.25	76.25	24
1007:476:2	7.25	76.75	24
1007:476:3	7.75	76.25	24
1007:476:4	7.75	76.75	26
1007:477:1	7.25	77.25	16
1007:477:2	7.25	77.75	26
1007:477:3	7.75	77.25	9
1007:477:4	7.75	77.75	11
1007:478:1	7.25	78.25	24
1007:478:2	7.25	78.75	24
1007:478:3	7.75	78.25	25
1007:478:4	7.75	78.75	24
1007:479:1	7.25	79.25	24
1007:479:2	7.25	79.75	26
1007:479:3	7.75	79.25	24
1007:479:4	7.75	79.75	26
1007:485:1	8.25	75.25	20
1007:485:2	8.25	75.75	23
1007:485:3	8.75	75.25	23
1007:485:4	8.75	75.75	24
1007:486:1	8.25	76.25	25
1007:486:2	8.25	76.75	16
1007:486:3	8.75	76.25	16
1007:486:4	8.75	76.75	5
1007:487:1	8.25	77.25	4
1007:487:2	8.25	77.75	8
1007:488:1	8.25	78.25	16
1007:488:2	8.25	78.75	24
1007:488:3	8.75	78.25	17
1007:488:4	8.75	78.75	21
1007:489:1	8.25	79.25	26
1007:489:2	8.25	79.75	22
1007:489:3	8.75	79.25	16
1007:489:4	8.75	79.75	16
1007:495:1	9.25	75.25	23
1007:495:2	9.25	75.75	21
1007:495:3	9.75	75.25	23
1007:495:4	9.75	75.75	21
1007:496:1	9.25	76.25	8
1007:496:2	9.25	76.75	5
1007:496:3	9.75	76.25	8
1007:498:1	9.25	78.25	6
1007:498:2	9.25	78.75	6
1007:498:4	9.75	78.75	6
1007:499:1	9.25	79.25	7
1007:499:2	9.25	79.75	8
1007:499:3	9.75	79.25	7
1007:499:4	9.75	79.75	5
1008:100:1	0.25	80.25	5
1008:100:2	0.25	80.75	5
1008:100:3	0.75	80.25	5
1008:100:4	0.75	80.75	5
1008:101:1	0.25	81.25	5
1008:101:2	0.25	81.75	5
1008:101:3	0.75	81.25	5
1008:101:4	0.75	81.75	5
1008:102:1	0.25	82.25	5
1008:102:2	0.25	82.75	5
1008:102:3	0.75	82.25	5
1008:102:4	0.75	82.75	6
1008:103:1	0.25	83.25	5
1008:103:2	0.25	83.75	5
1008:103:3	0.75	83.25	6
1008:103:4	0.75	83.75	5
1008:104:1	0.25	84.25	5
1008:104:2	0.25	84.75	5
1008:104:3	0.75	84.25	5
1008:104:4	0.75	84.75	5
1008:110:1	1.25	80.25	6
1008:110:2	1.25	80.75	6
1008:110:3	1.75	80.25	8
1008:110:4	1.75	80.75	7
1008:111:1	1.25	81.25	6
1008:111:2	1.25	81.75	6
1008:111:3	1.75	81.25	7
1008:111:4	1.75	81.75	7
1008:112:1	1.25	82.25	6
1008:112:2	1.25	82.75	6
1008:112:3	1.75	82.25	7
1008:112:4	1.75	82.75	7
1008:113:1	1.25	83.25	6
1008:113:2	1.25	83.75	6
1008:113:3	1.75	83.25	7
1008:113:4	1.75	83.75	6
1008:114:1	1.25	84.25	6
1008:114:2	1.25	84.75	5
1008:114:3	1.75	84.25	6
1008:114:4	1.75	84.75	6
1008:120:1	2.25	80.25	10
1008:120:2	2.25	80.75	8
1008:120:3	2.75	80.25	11
1008:120:4	2.75	80.75	11
1008:121:1	2.25	81.25	8
1008:121:2	2.25	81.75	9
1008:121:3	2.75	81.25	10
1008:121:4	2.75	81.75	10
1008:122:1	2.25	82.25	8
1008:122:2	2.25	82.75	8
1008:122:3	2.75	82.25	10
1008:122:4	2.75	82.75	10
1008:123:1	2.25	83.25	8
1008:123:2	2.25	83.75	8
1008:123:3	2.75	83.25	10
1008:123:4	2.75	83.75	10
1008:124:1	2.25	84.25	8
1008:124:2	2.25	84.75	7
1008:124:3	2.75	84.25	10
1008:124:4	2.75	84.75	9
1008:130:1	3.25	80.25	13
1008:130:2	3.25	80.75	14
1008:130:3	3.75	80.25	16
1008:130:4	3.75	80.75	16
1008:131:1	3.25	81.25	13
1008:131:2	3.25	81.75	13
1008:131:3	3.75	81.25	16
1008:131:4	3.75	81.75	16
1008:132:1	3.25	82.25	13
1008:132:2	3.25	82.75	12
1008:132:3	3.75	82.25	16
1008:132:4	3.75	82.75	16
1008:133:1	3.25	83.25	12
1008:133:2	3.25	83.75	11
1008:133:3	3.75	83.25	16
1008:133:4	3.75	83.75	14
1008:134:1	3.25	84.25	11
1008:134:2	3.25	84.75	11
1008:134:3	3.75	84.25	13
1008:134:4	3.75	84.75	13
1008:140:1	4.25	80.25	17
1008:140:2	4.25	80.75	17
1008:140:3	4.75	80.25	18
1008:140:4	4.75	80.75	18
1008:141:1	4.25	81.25	18
1008:141:2	4.25	81.75	18
1008:141:3	4.75	81.25	18
1008:141:4	4.75	81.75	18
1008:142:1	4.25	82.25	18
1008:142:2	4.25	82.75	17
1008:142:3	4.75	82.25	18
1008:142:4	4.75	82.75	18
1008:143:1	4.25	83.25	16
1008:143:2	4.25	83.75	16
1008:143:3	4.75	83.25	18
1008:143:4	4.75	83.75	18
1008:144:1	4.25	84.25	16
1008:144:2	4.25	84.75	16
1008:144:3	4.75	84.25	18
1008:144:4	4.75	84.75	18
1008:205:1	0.25	85.25	5
1008:205:2	0.25	85.75	4
1008:205:3	0.75	85.25	5
1008:205:4	0.75	85.75	5
1008:206:1	0.25	86.25	4
1008:206:2	0.25	86.75	4
1008:206:3	0.75	86.25	4
1008:206:4	0.75	86.75	4
1008:207:1	0.25	87.25	4
1008:207:2	0.25	87.75	4
1008:207:3	0.75	87.25	4
1008:207:4	0.75	87.75	4
1008:208:1	0.25	88.25	4
1008:208:2	0.25	88.75	4
1008:208:3	0.75	88.25	4
1008:208:4	0.75	88.75	4
1008:209:1	0.25	89.25	4
1008:209:2	0.25	89.75	4
1008:209:3	0.75	89.25	4
1008:209:4	0.75	89.75	5
1008:215:1	1.25	85.25	5
1008:215:2	1.25	85.75	5
1008:215:3	1.75	85.25	6
1008:215:4	1.75	85.75	6
1008:216:1	1.25	86.25	4
1008:216:2	1.25	86.75	4
1008:216:3	1.75	86.25	5
1008:216:4	1.75	86.75	4
1008:217:1	1.25	87.25	4
1008:217:2	1.25	87.75	4
1008:217:3	1.75	87.25	4
1008:217:4	1.75	87.75	4
1008:218:1	1.25	88.25	4
1008:218:2	1.25	88.75	4
1008:218:3	1.75	88.25	4
1008:218:4	1.75	88.75	4
1008:219:1	1.25	89.25	4
1008:219:2	1.25	89.75	6
1008:219:3	1.75	89.25	4
1008:219:4	1.75	89.75	6
1008:225:1	2.25	85.25	7
1008:225:2	2.25	85.75	6
1008:225:3	2.75	85.25	9
1008:225:4	2.75	85.75	8
1008:226:1	2.25	86.25	6
1008:226:2	2.25	86.75	5
1008:226:3	2.75	86.25	7
1008:226:4	2.75	86.75	6
1008:227:1	2.25	87.25	5
1008:227:2	2.25	87.75	5
1008:227:3	2.75	87.25	6
1008:227:4	2.75	87.75	5
1008:228:1	2.25	88.25	5
1008:228:2	2.25	88.75	6
1008:228:3	2.75	88.25	5
1008:228:4	2.75	88.75	5
1008:229:1	2.25	89.25	7
1008:229:2	2.25	89.75	7
1008:229:3	2.75	89.25	8
1008:229:4	2.75	89.75	9
1008:235:1	3.25	85.25	10
1008:235:2	3.25	85.75	10
1008:235:3	3.75	85.25	14
1008:235:4	3.75	85.75	12
1008:236:1	3.25	86.25	10
1008:236:2	3.25	86.75	8
1008:236:3	3.75	86.25	11
1008:236:4	3.75	86.75	10
1008:237:1	3.25	87.25	8
1008:237:2	3.25	87.75	6
1008:237:3	3.75	87.25	9
1008:237:4	3.75	87.75	9
1008:238:1	3.25	88.25	6
1008:238:2	3.25	88.75	5
1008:238:3	3.75	88.25	8
1008:238:4	3.75	88.75	8
1008:239:1	3.25	89.25	7
1008:239:2	3.25	89.75	9
1008:239:3	3.75	89.25	8
1008:239:4	3.75	89.75	11
1008:245:1	4.25	85.25	15
1008:245:2	4.25	85.75	15
1008:245:3	4.75	85.25	18
1008:245:4	4.75	85.75	18
1008:246:1	4.25	86.25	14
1008:246:2	4.25	86.75	12
1008:246:3	4.75	86.25	16
1008:246:4	4.75	86.75	15
1008:247:1	4.25	87.25	11
1008:247:2	4.25	87.75	11
1008:247:3	4.75	87.25	14
1008:247:4	4.75	87.75	14
1008:248:1	4.25	88.25	9
1008:248:2	4.25	88.75	10
1008:248:3	4.75	88.25	11
1008:248:4	4.75	88.75	10
1008:249:1	4.25	89.25	10
1008:249:2	4.25	89.75	11
1008:249:3	4.75	89.25	11
1008:249:4	4.75	89.75	10
1008:350:1	5.25	80.25	19
1008:350:2	5.25	80.75	19
1008:350:3	5.75	80.25	24
1008:350:4	5.75	80.75	24
1008:351:1	5.25	81.25	19
1008:351:2	5.25	81.75	18
1008:351:3	5.75	81.25	24
1008:351:4	5.75	81.75	21
1008:352:1	5.25	82.25	18
1008:352:2	5.25	82.75	18
1008:352:3	5.75	82.25	18
1008:352:4	5.75	82.75	18
1008:353:1	5.25	83.25	18
1008:353:2	5.25	83.75	18
1008:353:3	5.75	83.25	18
1008:353:4	5.75	83.75	18
1008:354:1	5.25	84.25	18
1008:354:2	5.25	84.75	18
1008:354:3	5.75	84.25	18
1008:354:4	5.75	84.75	18
1008:360:1	6.25	80.25	10
1008:360:2	6.25	80.75	6
1008:360:3	6.75	80.25	4
1008:361:1	6.25	81.25	9
1008:361:2	6.25	81.75	24
1008:361:4	6.75	81.75	11
1008:362:1	6.25	82.25	18
1008:362:2	6.25	82.75	18
1008:362:3	6.75	82.25	19
1008:362:4	6.75	82.75	18
1008:363:1	6.25	83.25	18
1008:363:2	6.25	83.75	18
1008:363:3	6.75	83.25	18
1008:363:4	6.75	83.75	18
1008:364:1	6.25	84.25	18
1008:364:2	6.25	84.75	18
1008:364:3	6.75	84.25	18
1008:364:4	6.75	84.75	18
1008:371:2	7.25	81.75	8
1008:371:4	7.75	81.75	12
1008:372:1	7.25	82.25	18
1008:372:2	7.25	82.75	15
1008:372:3	7.75	82.25	16
1008:372:4	7.75	82.75	14
1008:373:1	7.25	83.25	18
1008:373:2	7.25	83.75	18
1008:373:3	7.75	83.25	18
1008:373:4	7.75	83.75	18
1008:374:1	7.25	84.25	18
1008:374:2	7.25	84.75	18
1008:374:3	7.75	84.25	18
1008:374:4	7.75	84.75	18
1008:381:1	8.25	81.25	4
1008:381:2	8.25	81.75	21
1008:381:3	8.75	81.25	22
1008:381:4	8.75	81.75	18
1008:382:1	8.25	82.25	13
1008:382:2	8.25	82.75	13
1008:382:3	8.75	82.25	13
1008:382:4	8.75	82.75	14
1008:383:1	8.25	83.25	15
1008:383:2	8.25	83.75	18
1008:383:3	8.75	83.25	15
1008:383:4	8.75	83.75	18
1008:384:1	8.25	84.25	18
1008:384:2	8.25	84.75	18
1008:384:3	8.75	84.25	18
1008:384:4	8.75	84.75	18
1008:390:1	9.25	80.25	4
1008:390:2	9.25	80.75	8
1008:390:3	9.75	80.25	8
1008:390:4	9.75	80.75	15
1008:391:1	9.25	81.25	23
1008:391:2	9.25	81.75	16
1008:391:3	9.75	81.25	19
1008:391:4	9.75	81.75	17
1008:392:1	9.25	82.25	14
1008:392:2	9.25	82.75	14
1008:392:3	9.75	82.25	16
1008:392:4	9.75	82.75	17
1008:393:1	9.25	83.25	16
1008:393:2	9.25	83.75	18
1008:393:3	9.75	83.25	17
1008:393:4	9.75	83.75	18
1008:394:1	9.25	84.25	18
1008:394:2	9.25	84.75	18
1008:394:3	9.75	84.25	18
1008:394:4	9.75	84.75	18
1008:455:1	5.25	85.25	18
1008:455:2	5.25	85.75	18
1008:455:3	5.75	85.25	18
1008:455:4	5.75	85.75	18
1008:456:1	5.25	86.25	18
1008:456:2	5.25	86.75	16
1008:456:3	5.75	86.25	18
1008:456:4	5.75	86.75	18
1008:457:1	5.25	87.25	15
1008:457:2	5.25	87.75	15
1008:457:3	5.75	87.25	18
1008:457:4	5.75	87.75	16
1008:458:1	5.25	88.25	14
1008:458:2	5.25	88.75	13
1008:458:3	5.75	88.25	15
1008:458:4	5.75	88.75	15
1008:459:1	5.25	89.25	14
1008:459:2	5.25	89.75	15
1008:459:3	5.75	89.25	16
1008:459:4	5.75	89.75	16
1008:465:1	6.25	85.25	18
1008:465:2	6.25	85.75	18
1008:465:3	6.75	85.25	18
1008:465:4	6.75	85.75	18
1008:466:1	6.25	86.25	18
1008:466:2	6.25	86.75	18
1008:466:3	6.75	86.25	18
1008:466:4	6.75	86.75	18
1008:467:1	6.25	87.25	18
1008:467:2	6.25	87.75	18
1008:467:3	6.75	87.25	18
1008:467:4	6.75	87.75	18
1008:468:1	6.25	88.25	18
1008:468:2	6.25	88.75	16
1008:468:3	6.75	88.25	18
1008:468:4	6.75	88.75	18
1008:469:1	6.25	89.25	17
1008:469:2	6.25	89.75	18
1008:469:3	6.75	89.25	17
1008:469:4	6.75	89.75	18
1008:475:1	7.25	85.25	18
1008:475:2	7.25	85.75	18
1008:475:3	7.75	85.25	18
1008:475:4	7.75	85.75	18
1008:476:1	7.25	86.25	18
1008:476:2	7.25	86.75	18
1008:476:3	7.75	86.25	18
1008:476:4	7.75	86.75	18
1008:477:1	7.25	87.25	18
1008:477:2	7.25	87.75	18
1008:477:3	7.75	87.25	18
1008:477:4	7.75	87.75	18
1008:478:1	7.25	88.25	18
1008:478:2	7.25	88.75	18
1008:478:3	7.75	88.25	18
1008:478:4	7.75	88.75	18
1008:479:1	7.25	89.25	18
1008:479:2	7.25	89.75	19
1008:479:3	7.75	89.25	18
1008:479:4	7.75	89.75	19
1008:485:1	8.25	85.25	18
1008:485:2	8.25	85.75	18
1008:485:3	8.75	85.25	18
1008:485:4	8.75	85.75	18
1008:486:1	8.25	86.25	18
1008:486:2	8.25	86.75	18
1008:486:3	8.75	86.25	18
1008:486:4	8.75	86.75	18
1008:487:1	8.25	87.25	18
1008:487:2	8.25	87.75	18
1008:487:3	8.75	87.25	18
1008:487:4	8.75	87.75	19
1008:488:1	8.25	88.25	18
1008:488:2	8.25	88.75	18
1008:488:3	8.75	88.25	19
1008:488:4	8.75	88.75	19
1008:489:1	8.25	89.25	19
1008:489:2	8.25	89.75	19
1008:489:3	8.75	89.25	19
1008:489:4	8.75	89.75	19
1008:495:1	9.25	85.25	18
1008:495:2	9.25	85.75	18
1008:495:3	9.75	85.25	19
1008:495:4	9.75	85.75	19
1008:496:1	9.25	86.25	18
1008:496:2	9.25	86.75	18
1008:496:3	9.75	86.25	19
1008:496:4	9.75	86.75	19
1008:497:1	9.25	87.25	19
1008:497:2	9.25	87.75	19
1008:497:3	9.75	87.25	19
1008:497:4	9.75	87.75	19
1008:498:1	9.25	88.25	19
1008:498:2	9.25	88.75	19
1008:498:3	9.75	88.25	19
1008:498:4	9.75	88.75	19
1008:499:1	9.25	89.25	19
1008:499:2	9.25	89.75	19
1008:499:3	9.75	89.25	19
1008:499:4	9.75	89.75	18
1009:100:1	0.25	90.25	4
1009:100:2	0.25	90.75	4
1009:100:3	0.75	90.25	4
1009:100:4	0.75	90.75	4
1009:101:1	0.25	91.25	4
1009:101:2	0.25	91.75	4
1009:101:3	0.75	91.25	4
1009:101:4	0.75	91.75	4
1009:102:1	0.25	92.25	4
1009:102:2	0.25	92.75	4
1009:102:3	0.75	92.25	4
1009:102:4	0.75	92.75	4
1009:103:1	0.25	93.25	4
1009:103:2	0.25	93.75	4
1009:103:3	0.75	93.25	4
1009:103:4	0.75	93.75	4
1009:104:1	0.25	94.25	4
1009:104:2	0.25	94.75	4
1009:104:3	0.75	94.25	4
1009:104:4	0.75	94.75	4
1009:110:1	1.25	90.25	6
1009:110:2	1.25	90.75	4
1009:110:3	1.75	90.25	6
1009:110:4	1.75	90.75	4
1009:111:1	1.25	91.25	3
1009:111:2	1.25	91.75	4
1009:111:3	1.75	91.25	4
1009:111:4	1.75	91.75	4
1009:112:1	1.25	92.25	4
1009:112:2	1.25	92.75	4
1009:112:3	1.75	92.25	4
1009:112:4	1.75	92.75	4
1009:113:1	1.25	93.25	4
1009:113:2	1.25	93.75	4
1009:113:3	1.75	93.25	4
1009:113:4	1.75	93.75	4
1009:114:1	1.25	94.25	4
1009:114:2	1.25	94.75	4
1009:114:3	1.75	94.25	3
1009:114:4	1.75	94.75	3
1009:120:1	2.25	90.25	6
1009:120:2	2.25	90.75	6
1009:120:3	2.75	90.25	9
1009:120:4	2.75	90.75	7
1009:121:1	2.25	91.25	4
1009:121:2	2.25	91.75	4
1009:121:3	2.75	91.25	4
1009:121:4	2.75	91.75	4
1009:122:1	2.25	92.25	4
1009:122:2	2.25	92.75	4
1009:122:3	2.75	92.25	4
1009:122:4	2.75	92.75	4
1009:123:1	2.25	93.25	4
1009:123:2	2.25	93.75	3
1009:123:3	2.75	93.25	4
1009:123:4	2.75	93.75	3
1009:124:1	2.25	94.25	3
1009:124:2	2.25	94.75	2
1009:124:3	2.75	94.25	4
1009:124:4	2.75	94.75	5
1009:130:1	3.25	90.25	11
1009:130:2	3.25	90.75	9
1009:130:3	3.75	90.25	12
1009:130:4	3.75	90.75	12
1009:131:1	3.25	91.25	5
1009:131:2	3.25	91.75	4
1009:131:3	3.75	91.25	6
1009:131:4	3.75	91.75	5
1009:132:1	3.25	92.25	4
1009:132:2	3.25	92.75	4
1009:132:3	3.75	92.25	4
1009:132:4	3.75	92.75	4
1009:133:1	3.25	93.25	4
1009:133:2	3.25	93.75	4
1009:133:3	3.75	93.25	4
1009:133:4	3.75	93.75	6
1009:134:1	3.25	94.25	5
1009:134:2	3.25	94.75	5
1009:134:3	3.75	94.25	6
1009:134:4	3.75	94.75	5
1009:140:1	4.25	90.25	12
1009:140:2	4.25	90.75	11
[truncated: 153,434 more rows]

## Sheet: Mollusca
Table S2: Species range records. Species range data were derived from AquaMaps (https://www.aquamaps.org, assessed on 12 October, 2019). Species Richness Mapping Parameters for Mollusca (with a probability of occurrence > 0.5)
C-Square Code	Center Latitude	Center Longitude	Species Count
1212:353:4	25.75	123.75	2100
1212:354:4	25.75	124.75	2098
1212:121:4	22.75	121.75	2090
1212:120:2	22.25	120.75	2086
1212:131:4	23.75	121.75	2081
1212:121:2	22.25	121.75	2076
1212:121:3	22.75	121.25	2068
1212:120:3	22.75	120.25	2064
3012:239:1	-3.25	129.25	2063
1212:131:1	23.25	121.25	2058
3013:130:1	-3.25	130.25	2058
1212:110:4	21.75	120.75	2057
3013:352:2	-5.25	132.75	2055
1112:352:1	15.25	122.25	2054
3012:229:4	-2.75	129.75	2052
1112:382:1	18.25	122.25	2051
3012:237:2	-3.25	127.75	2051
3013:120:3	-2.75	130.25	2051
3013:130:3	-3.75	130.25	2051
3013:141:1	-4.25	131.25	2050
3013:141:2	-4.25	131.75	2049
3013:141:4	-4.75	131.75	2049
1112:351:4	15.75	121.75	2048
1112:361:2	16.25	121.75	2048
3012:238:3	-3.75	128.25	2048
3013:353:1	-5.25	133.25	2046
1012:236:4	3.75	126.75	2045
3012:229:3	-2.75	129.25	2045
3012:237:4	-3.75	127.75	2044
3012:238:4	-3.75	128.75	2044
3012:238:2	-3.25	128.75	2043
3012:228:4	-2.75	128.75	2041
1212:143:1	24.25	123.25	2040
1212:352:1	25.25	122.25	2039
3012:219:2	-1.25	129.75	2038
1212:141:2	24.25	121.75	2037
1212:144:3	24.75	124.25	2037
3013:131:3	-3.75	131.25	2037
3014:486:3	-8.75	146.25	2036
3013:110:1	-1.25	130.25	2035
3013:142:2	-4.25	132.75	2035
3014:497:3	-9.75	147.25	2035
1112:142:4	14.75	122.75	2034
1212:120:4	22.75	120.75	2034
3013:120:1	-2.25	130.25	2034
1012:495:2	9.25	125.75	2033
1112:133:4	13.75	123.75	2033
3115:114:1	-11.25	154.25	2033
1012:245:4	4.75	125.75	2032
3012:219:1	-1.25	129.25	2032
1112:372:3	17.75	122.25	2031
3012:228:3	-2.75	128.25	2031
3012:237:3	-3.75	127.25	2031
3014:497:1	-9.25	147.25	2031
3013:352:1	-5.25	132.25	2029
1012:245:3	4.75	125.25	2028
3012:237:1	-3.25	127.25	2028
1112:381:4	18.75	121.75	2027
3114:207:2	-10.25	147.75	2027
3013:120:2	-2.25	130.75	2026
3013:143:2	-4.25	133.75	2025
1212:466:2	26.25	126.75	2022
3012:239:2	-3.25	129.75	2022
3115:102:4	-10.75	152.75	2022
1012:466:1	6.25	126.25	2021
3115:103:3	-10.75	153.25	2021
1112:143:1	14.25	123.25	2019
3115:111:2	-11.25	151.75	2019
3115:113:4	-11.75	153.75	2019
1012:455:2	5.25	125.75	2018
1212:144:4	24.75	124.75	2018
1012:455:1	5.25	125.25	2017
1017:371:2	7.25	171.75	2016
3013:130:4	-3.75	130.75	2016
3015:392:3	-9.75	152.25	2016
1112:133:2	13.25	123.75	2015
1017:371:1	7.25	171.25	2014
3014:497:4	-9.75	147.75	2014
1017:380:4	8.75	170.75	2013
1112:143:2	14.25	123.75	2013
1112:382:3	18.75	122.25	2013
1212:101:4	20.75	121.75	2013
3012:209:2	-0.25	129.75	2013
3013:143:1	-4.25	133.25	2013
1112:142:3	14.75	122.25	2012
3012:209:4	-0.75	129.75	2012
3012:219:4	-1.75	129.75	2012
3014:486:4	-8.75	146.75	2011
3012:227:4	-2.75	127.75	2009
3012:249:2	-4.25	129.75	2009
3115:113:3	-11.75	153.25	2006
3116:110:3	-11.75	160.25	2006
1012:235:4	3.75	125.75	2005
1012:394:4	9.75	124.75	2005
1212:245:4	24.75	125.75	2005
1112:134:3	13.75	124.25	2002
1212:144:1	24.25	124.25	2002
1112:142:2	14.25	122.75	2001
3015:391:2	-9.25	151.75	2001
3013:132:1	-3.25	132.25	2000
1212:143:2	24.25	123.75	1999
3014:496:2	-9.25	146.75	1999
1017:381:3	8.75	171.25	1998
1112:372:1	17.25	122.25	1998
3013:353:3	-5.75	133.25	1998
3114:208:1	-10.25	148.25	1997
1212:455:1	25.25	125.25	1996
3012:209:1	-0.25	129.25	1996
3014:486:1	-8.25	146.25	1996
1212:245:3	24.75	125.25	1994
3013:130:2	-3.25	130.75	1994
3013:352:3	-5.75	132.25	1994
1016:478:3	7.75	168.25	1992
1016:497:2	9.25	167.75	1992
1017:381:1	8.25	171.25	1992
3013:140:3	-4.75	130.25	1991
1012:246:4	4.75	126.75	1990
1212:120:1	22.25	120.25	1990
1212:466:4	26.75	126.75	1989
1012:495:3	9.75	125.25	1988
1016:469:1	6.25	169.25	1988
1016:478:2	7.25	168.75	1987
1013:111:1	1.25	131.25	1986
1012:496:1	9.25	126.25	1985
3115:101:1	-10.25	151.25	1985
1016:499:3	9.75	169.25	1984
3012:218:2	-1.25	128.75	1984
1012:228:3	2.75	128.25	1983
3013:110:2	-1.25	130.75	1983
3013:121:4	-2.75	131.75	1983
3013:354:1	-5.25	134.25	1983
3013:372:1	-7.25	132.25	1981
3114:209:4	-10.75	149.75	1981
3115:113:2	-11.25	153.75	1981
1016:469:2	6.25	169.75	1980
1212:141:4	24.75	121.75	1980
3015:391:3	-9.75	151.25	1980
3115:111:1	-11.25	151.25	1980
1016:487:4	8.75	167.75	1979
1212:467:3	26.75	127.25	1979
3013:100:3	-0.75	130.25	1979
3014:485:2	-8.25	145.75	1978
3012:217:4	-1.75	127.75	1977
3012:236:4	-3.75	126.75	1977
3116:110:1	-11.25	160.25	1977
1012:217:4	1.75	127.75	1976
1016:488:1	8.25	168.25	1976
3012:217:3	-1.75	127.25	1976
3012:236:1	-3.25	126.25	1976
3013:132:4	-3.75	132.75	1976
3013:371:4	-7.75	131.75	1976
1012:246:2	4.25	126.75	1975
3013:352:4	-5.75	132.75	1975
1013:142:3	4.75	132.25	1974
3115:102:3	-10.75	152.25	1974
3016:391:4	-9.75	161.75	1973
3013:354:2	-5.25	134.75	1972
1012:208:1	0.25	128.25	1971
1016:499:2	9.25	169.75	1971
3013:364:1	-6.25	134.25	1971
3015:392:1	-9.25	152.25	1971
3015:393:1	-9.25	153.25	1971
3115:114:3	-11.75	154.25	1970
3116:110:4	-11.75	160.75	1970
1212:455:2	25.25	125.75	1969
3013:364:3	-6.75	134.25	1969
3015:381:3	-8.75	151.25	1968
3015:391:1	-9.25	151.25	1968
3115:113:1	-11.25	153.25	1967
1016:499:4	9.75	169.75	1966
3013:144:4	-4.75	134.75	1966
3115:101:4	-10.75	151.75	1966
1012:228:4	2.75	128.75	1965
3012:208:4	-0.75	128.75	1965
3013:132:2	-3.25	132.75	1965
3116:101:4	-10.75	161.75	1965
1016:478:4	7.75	168.75	1964
3012:236:2	-3.25	126.75	1964
1012:228:1	2.25	128.25	1963
1013:121:4	2.75	131.75	1963
1017:390:1	9.25	170.25	1963
3013:110:4	-1.75	130.75	1963
1012:227:2	2.25	127.75	1962
1111:380:1	18.25	110.25	1962
1112:351:2	15.25	121.75	1962
3015:381:1	-8.25	151.25	1961
3115:112:1	-11.25	152.25	1961
1016:497:1	9.25	167.25	1960
3115:101:2	-10.25	151.75	1960
1112:144:1	14.25	124.25	1959
1012:235:2	3.25	125.75	1958
1016:459:4	5.75	169.75	1958
3015:393:2	-9.25	153.75	1958
3016:381:3	-8.75	161.25	1958
3116:101:2	-10.25	161.75	1958
1012:228:2	2.25	128.75	1957
1012:235:3	3.75	125.25	1957
1017:361:2	6.25	171.75	1957
3013:363:2	-6.25	133.75	1957
3115:112:4	-11.75	152.75	1957
1012:209:1	0.25	129.25	1956
1112:225:1	12.25	125.25	1956
3012:236:3	-3.75	126.25	1956
3114:208:2	-10.25	148.75	1956
3115:112:2	-11.25	152.75	1956
1017:362:1	6.25	172.25	1955
1112:362:3	16.75	122.25	1955
3012:208:1	-0.25	128.25	1955
3013:351:4	-5.75	131.75	1955
3013:354:3	-5.75	134.25	1955
3013:381:1	-8.25	131.25	1955
3015:382:3	-8.75	152.25	1955
3115:101:3	-10.75	151.25	1955
1016:479:3	7.75	169.25	1954
3012:249:4	-4.75	129.75	1953
3116:102:1	-10.25	162.25	1953
1013:101:3	0.75	131.25	1951
3115:100:1	-10.25	150.25	1951
3115:100:2	-10.25	150.75	1951
1212:467:1	26.25	127.25	1950
1212:499:4	29.75	129.75	1949
3012:477:1	-7.25	127.25	1949
3013:144:1	-4.25	134.25	1948
1012:495:4	9.75	125.75	1946
1013:100:4	0.75	130.75	1945
1016:459:3	5.75	169.25	1945
1112:104:2	10.25	124.75	1945
1212:468:1	26.25	128.25	1945
3116:102:4	-10.75	162.75	1945
1016:496:2	9.25	166.75	1944
3010:465:1	-6.25	105.25	1944
3014:205:3	-0.75	145.25	1944
1012:247:3	4.75	127.25	1943
3016:380:4	-8.75	160.75	1943
1012:209:3	0.75	129.25	1942
3013:362:3	-6.75	132.25	1942
3016:391:3	-9.75	161.25	1942
3015:381:4	-8.75	151.75	1941
3115:100:3	-10.75	150.25	1941
1012:455:4	5.75	125.75	1940
1016:248:4	4.75	168.75	1939
3012:207:4	-0.75	127.75	1939
3015:390:3	-9.75	150.25	1939
3012:217:1	-1.25	127.25	1938
3016:382:2	-8.25	162.75	1937
3115:219:2	-11.25	159.75	1937
3013:205:1	-0.25	135.25	1936
1013:104:3	0.75	134.25	1935
3012:238:1	-3.25	128.25	1935
3013:225:3	-2.75	135.25	1935
3016:391:2	-9.25	161.75	1935
1212:102:3	20.75	122.25	1934
1017:352:3	5.75	172.25	1933
3013:100:1	-0.25	130.25	1932
3014:205:4	-0.75	145.75	1932
3016:380:3	-8.75	160.25	1932
1312:209:2	30.25	129.75	1931
3012:217:2	-1.25	127.75	1931
3013:225:1	-2.25	135.25	1931
3015:382:4	-8.75	152.75	1931
1111:380:4	18.75	110.75	1930
1212:499:1	29.25	129.25	1930
3013:225:4	-2.75	135.75	1930
3115:100:4	-10.75	150.75	1930
3116:120:1	-12.25	160.25	1929
1012:394:2	9.25	124.75	1928
1212:477:2	27.25	127.75	1928
3013:361:4	-6.75	131.75	1928
3016:392:3	-9.75	162.25	1928
3014:113:1	-1.25	143.25	1926
3014:215:1	-1.25	145.25	1926
1112:205:1	10.25	125.25	1925
3015:479:4	-7.75	159.75	1925
3016:370:4	-7.75	160.75	1925
1110:458:4	15.75	108.75	1924
3015:390:4	-9.75	150.75	1923
1012:218:4	1.75	128.75	1922
1015:114:2	1.25	154.75	1922
3013:121:1	-2.25	131.25	1922
3013:124:4	-2.75	134.75	1922
3013:371:3	-7.75	131.25	1922
3116:102:3	-10.75	162.25	1922
1112:391:2	19.25	121.75	1921
3012:218:3	-1.75	128.25	1921
3012:477:3	-7.75	127.25	1921
1116:209:1	10.25	169.25	1920
1212:467:2	26.25	127.75	1920
3013:100:4	-0.75	130.75	1919
1012:209:2	0.25	129.75	1918
1012:218:2	1.25	128.75	1918
1212:499:2	29.25	129.75	1917
3014:114:2	-1.25	144.75	1917
3114:209:2	-10.25	149.75	1917
1012:394:3	9.75	124.25	1916
1013:131:2	3.25	131.75	1916
3012:477:4	-7.75	127.75	1916
3013:371:2	-7.25	131.75	1916
1012:208:2	0.25	128.75	1915
3015:380:2	-8.25	150.75	1915
3116:101:1	-10.25	161.25	1915
1313:101:1	30.25	131.25	1914
3016:390:2	-9.25	160.75	1914
3012:208:3	-0.75	128.25	1913
3014:488:3	-8.75	148.25	1913
3015:392:2	-9.25	152.75	1913
3114:123:4	-12.75	143.75	1912
3012:218:1	-1.25	128.25	1911
1016:495:2	9.25	165.75	1910
3015:390:1	-9.25	150.25	1910
3114:209:1	-10.25	149.25	1910
3014:219:2	-1.25	149.75	1909
3012:457:4	-5.75	127.75	1908
3016:391:1	-9.25	161.25	1908
3015:478:2	-7.25	158.75	1907
3014:249:3	-4.75	149.25	1906
3115:205:4	-10.75	155.75	1905
1110:468:1	16.25	108.25	1904
1112:205:3	10.75	125.25	1904
3013:124:2	-2.25	134.75	1904
3013:133:4	-3.75	133.75	1904
3013:226:1	-2.25	136.25	1904
3015:488:4	-8.75	158.75	1904
3013:373:3	-7.75	133.25	1903
3014:249:4	-4.75	149.75	1903
3014:499:4	-9.75	149.75	1903
3015:140:3	-4.75	150.25	1903
1211:229:3	22.75	119.25	1902
3013:363:3	-6.75	133.25	1902
3015:479:3	-7.75	159.25	1901
1012:208:4	0.75	128.75	1900
1012:495:1	9.25	125.25	1900
1211:227:2	22.25	117.75	1900
3013:373:1	-7.25	133.25	1899
3015:478:1	-7.25	158.25	1899
3015:499:1	-9.25	159.25	1899
1211:239:2	23.25	119.75	1898
1212:489:3	28.75	129.25	1898
3114:245:1	-14.25	145.25	1898
1212:467:4	26.75	127.75	1897
1213:380:1	28.25	130.25	1897
1212:468:3	26.75	128.25	1896
3012:132:4	-3.75	122.75	1896
3015:133:1	-3.25	153.25	1896
1112:381:2	18.25	121.75	1893
1212:489:2	28.25	129.75	1893
3012:143:3	-4.75	123.25	1893
3013:371:1	-7.25	131.25	1893
3014:215:3	-1.75	145.25	1893
3015:478:4	-7.75	158.75	1893
3114:144:2	-14.25	144.75	1893
3013:455:1	-5.25	135.25	1892
3014:112:4	-1.75	142.75	1892
1212:478:2	27.25	128.75	1891
3011:459:3	-5.75	119.25	1891
3016:380:2	-8.25	160.75	1891
1110:486:2	18.25	106.75	1890
3013:124:3	-2.75	134.25	1890
1212:489:4	28.75	129.75	1889
1013:352:1	5.25	132.25	1888
1110:498:4	19.75	108.75	1888
3012:216:4	-1.75	126.75	1888
3013:235:1	-3.25	135.25	1888
3015:488:1	-8.25	158.25	1888
3015:489:3	-8.75	159.25	1888
1016:458:3	5.75	168.25	1887
3011:458:2	-5.25	118.75	1887
3014:459:2	-5.25	149.75	1887
3116:120:3	-12.75	160.25	1887
3013:225:2	-2.25	135.75	1885
3014:114:1	-1.25	144.25	1885
3016:390:4	-9.75	160.75	1885
1212:478:3	27.75	128.25	1884
3013:114:4	-1.75	134.75	1884
3015:122:4	-2.75	152.75	1884
3015:133:4	-3.75	153.75	1884
1017:133:1	3.25	173.25	1883
1110:249:3	14.75	109.25	1883
3013:101:3	-0.75	131.25	1883
3014:459:1	-5.25	149.25	1883
3015:350:1	-5.25	150.25	1883
1313:100:1	30.25	130.25	1882
3013:111:3	-1.75	131.25	1881
3013:363:4	-6.75	133.75	1881
3015:380:1	-8.25	150.25	1881
3015:488:2	-8.25	158.75	1881
3114:466:3	-16.75	146.25	1881
1012:486:3	8.75	126.25	1880
1017:123:1	2.25	173.25	1880
3013:364:2	-6.25	134.75	1880
3015:143:2	-4.25	153.75	1880
1112:392:1	19.25	122.25	1879
3014:468:2	-6.25	148.75	1879
3015:350:2	-5.25	150.75	1879
3015:499:4	-9.75	159.75	1879
3016:390:1	-9.25	160.25	1879
1112:124:3	12.75	124.25	1878
3015:110:3	-1.75	150.25	1878
3116:205:2	-10.25	165.75	1878
3015:499:2	-9.25	159.75	1877
3015:467:3	-6.75	157.25	1876
1012:393:1	9.25	123.25	1875
1213:351:3	25.75	131.25	1875
3015:144:1	-4.25	154.25	1874
3015:380:3	-8.75	150.25	1874
3016:390:3	-9.75	160.25	1874
3114:465:2	-16.25	145.75	1874
1012:393:2	9.25	123.75	1873
1212:478:1	27.25	128.25	1873
3014:458:1	-5.25	148.25	1873
1212:479:3	27.75	129.25	1872
3014:457:2	-5.25	147.75	1872
3012:226:1	-2.25	126.25	1871
3015:478:3	-7.75	158.25	1871
3015:488:3	-8.75	158.25	1869
1111:380:2	18.25	110.75	1868
3013:144:2	-4.25	134.75	1868
3014:489:1	-8.25	149.25	1868
3117:477:3	-17.75	177.25	1868
1110:459:1	15.25	109.25	1867
1116:209:2	10.25	169.75	1867
3014:489:4	-8.75	149.75	1867
1012:225:4	2.75	125.75	1866
1013:101:1	0.25	131.25	1866
1017:132:2	3.25	172.75	1866
1017:103:2	0.25	173.75	1865
3011:249:1	-4.25	119.25	1865
3013:134:3	-3.75	134.25	1865
3014:458:2	-5.25	148.75	1865
1110:498:2	19.25	108.75	1864
1212:130:1	23.25	120.25	1864
3011:239:3	-3.75	119.25	1864
3014:489:2	-8.25	149.75	1864
1313:100:2	30.25	130.75	1863
1017:103:1	0.25	173.25	1862
1110:458:2	15.25	108.75	1862
1212:352:3	25.75	122.25	1862
1012:218:3	1.75	128.25	1861
1012:456:4	5.75	126.75	1861
1110:476:4	17.75	106.75	1861
3012:207:3	-0.75	127.25	1861
3014:219:4	-1.75	149.75	1861
1016:352:2	5.25	162.75	1860
3013:215:3	-1.75	135.25	1860
1112:104:1	10.25	124.25	1859
3015:134:2	-3.25	154.75	1859
3015:245:4	-4.75	155.75	1859
3014:467:4	-6.75	147.75	1858
3016:206:2	-0.25	166.75	1857
3114:131:1	-13.25	141.25	1857
3013:380:2	-8.25	130.75	1856
3014:217:3	-1.75	147.25	1856
3014:499:1	-9.25	149.25	1856
1012:455:3	5.75	125.25	1855
1110:477:1	17.25	107.25	1855
1116:215:3	11.75	165.25	1855
3015:489:2	-8.25	159.75	1855
3016:206:4	-0.75	166.75	1855
3114:121:3	-12.75	141.25	1855
1110:249:1	14.25	109.25	1854
1111:391:3	19.75	111.25	1854
3012:143:1	-4.25	123.25	1854
3015:487:3	-8.75	157.25	1854
3013:110:3	-1.75	130.25	1852
3014:228:1	-2.25	148.25	1852
3015:122:3	-2.75	152.25	1852
3015:132:2	-3.25	152.75	1852
3116:205:4	-10.75	165.75	1852
1112:362:1	16.25	122.25	1851
3017:216:1	-1.25	176.25	1851
3114:123:2	-12.25	143.75	1851
1017:103:3	0.75	173.25	1850
1017:103:4	0.75	173.75	1850
3014:457:1	-5.25	147.25	1850
3114:455:2	-15.25	145.75	1850
1012:208:3	0.75	128.25	1849
3011:458:1	-5.25	118.25	1849
3013:101:1	-0.25	131.25	1849
3015:477:3	-7.75	157.25	1849
3015:489:4	-8.75	159.75	1849
3012:122:3	-2.75	122.25	1848
3015:249:1	-4.25	159.25	1848
3113:110:1	-11.25	130.25	1848
7017:206:4	0.75	-176.75	1847
3012:476:4	-7.75	126.75	1846
3014:393:4	-9.75	143.75	1846
3015:113:4	-1.75	153.75	1846
3015:141:3	-4.75	151.25	1846
1110:467:4	16.75	107.75	1845
3015:477:4	-7.75	157.75	1845
1110:489:1	18.25	109.25	1844
3012:353:1	-5.25	123.25	1844
3013:100:2	-0.25	130.75	1844
3014:458:3	-5.75	148.25	1844
3016:209:4	-0.75	169.75	1844
1012:111:2	1.25	121.75	1843
1012:354:4	5.75	124.75	1843
1112:123:4	12.75	123.75	1843
3012:352:2	-5.25	122.75	1842
3013:104:4	-0.75	134.75	1842
1112:381:3	18.75	121.25	1841
3014:227:3	-2.75	147.25	1841
3015:247:3	-4.75	157.25	1841
3017:466:1	-6.25	176.25	1841
3012:132:2	-3.25	122.75	1840
3015:134:1	-3.25	154.25	1840
1112:360:3	16.75	120.25	1839
3114:476:4	-17.75	146.75	1839
3012:364:1	-6.25	124.25	1838
3013:205:4	-0.75	135.75	1838
3014:246:1	-4.25	146.25	1838
3014:488:4	-8.75	148.75	1838
1013:100:1	0.25	130.25	1837
1112:142:1	14.25	122.25	1836
3015:144:3	-4.75	154.25	1836
3113:236:3	-13.75	136.25	1836
1013:100:2	0.25	130.75	1835
1112:133:3	13.75	123.25	1835
1112:215:4	11.75	125.75	1835
3013:370:2	-7.25	130.75	1834
3014:458:4	-5.75	148.75	1834
3014:498:2	-9.25	148.75	1834
3015:123:1	-2.25	153.25	1834
3015:249:3	-4.75	159.25	1834
3015:477:2	-7.25	157.75	1834
1016:485:4	8.75	165.75	1833
3011:238:2	-3.25	118.75	1833
3012:476:3	-7.75	126.25	1833
3015:469:1	-6.25	159.25	1833
3114:361:1	-16.25	141.25	1833
3114:455:4	-15.75	145.75	1833
1112:104:3	10.75	124.25	1832
1212:478:4	27.75	128.75	1832
1212:489:1	28.25	129.25	1832
3015:380:4	-8.75	150.75	1832
3113:469:1	-16.25	139.25	1832
1016:353:1	5.25	163.25	1831
3012:354:1	-5.25	124.25	1831
3114:245:4	-14.75	145.75	1831
3014:488:2	-8.25	148.75	1830
3114:134:3	-13.75	144.25	1830
3011:248:4	-4.75	118.75	1829
3011:477:3	-7.75	117.25	1829
1012:466:3	6.75	126.25	1828
3011:459:1	-5.25	119.25	1828
3014:227:2	-2.25	147.75	1828
3017:104:1	-0.25	174.25	1828
1012:384:3	8.75	124.25	1827
1312:209:4	30.75	129.75	1827
3012:475:4	-7.75	125.75	1827
3013:205:3	-0.75	135.25	1827
3113:111:2	-11.25	131.75	1827
1012:217:2	1.25	127.75	1826
1112:380:2	18.25	120.75	1826
3012:216:3	-1.75	126.25	1826
3015:489:1	-8.25	159.25	1826
3016:380:1	-8.25	160.25	1826
3113:469:2	-16.25	139.75	1826
3114:113:4	-11.75	143.75	1826
7017:206:1	0.25	-176.25	1826
1112:391:4	19.75	121.75	1825
1112:215:1	11.25	125.25	1824
3012:353:2	-5.25	123.75	1824
3012:354:3	-5.75	124.25	1824
1017:113:1	1.25	173.25	1823
1112:114:1	11.25	124.25	1822
1313:101:3	30.75	131.25	1822
1016:486:3	8.75	166.25	1821
1116:112:3	11.75	162.25	1821
3012:489:1	-8.25	129.25	1821
3015:466:1	-6.25	156.25	1821
3017:104:3	-0.75	174.25	1821
3017:104:4	-0.75	174.75	1821
1012:383:4	8.75	123.75	1820
3013:373:4	-7.75	133.75	1820
3014:238:1	-3.25	148.25	1820
3015:477:1	-7.25	157.25	1820
1110:459:3	15.75	109.25	1819
1116:205:2	10.25	165.75	1819
1211:228:4	22.75	118.75	1819
3014:394:3	-9.75	144.25	1819
3113:121:1	-12.25	131.25	1819
3114:121:1	-12.25	141.25	1819
3114:351:3	-15.75	141.25	1819
1110:458:3	15.75	108.25	1817
1112:104:4	10.75	124.75	1817
3013:206:3	-0.75	136.25	1816
3015:486:2	-8.25	156.75	1816
3017:216:2	-1.25	176.75	1816
3117:487:2	-18.25	177.75	1816
1012:486:1	8.25	126.25	1815
1110:486:3	18.75	106.25	1815
1116:206:1	10.25	166.25	1815
3013:122:4	-2.75	132.75	1815
3015:245:3	-4.75	155.25	1815
3113:111:3	-11.75	131.25	1815
1111:391:1	19.25	111.25	1814
3011:249:3	-4.75	119.25	1814
3013:455:3	-5.75	135.25	1814
3017:215:1	-1.25	175.25	1814
3017:215:4	-1.75	175.75	1814
3014:393:2	-9.25	143.75	1813
3114:360:2	-16.25	140.75	1813
1110:467:3	16.75	107.25	1812
1110:489:2	18.25	109.75	1812
3013:235:2	-3.25	135.75	1812
3113:110:3	-11.75	130.25	1812
1212:101:2	20.25	121.75	1811
3013:114:3	-1.75	134.25	1811
3013:364:4	-6.75	134.75	1811
3014:237:2	-3.25	147.75	1811
1017:113:3	1.75	173.25	1810
3015:144:4	-4.75	154.75	1810
1012:225:3	2.75	125.25	1809
1017:122:2	2.25	172.75	1809
3011:238:4	-3.75	118.75	1809
3012:132:1	-3.25	122.25	1809
3017:226:1	-2.25	176.25	1809
3114:487:1	-18.25	147.25	1809
3013:215:4	-1.75	135.75	1808
3013:373:2	-7.25	133.75	1808
3015:476:4	-7.75	156.75	1808
3014:216:4	-1.75	146.75	1807
3014:477:4	-7.75	147.75	1807
3015:131:1	-3.25	151.25	1807
3017:467:1	-6.25	177.25	1807
1112:391:1	19.25	121.25	1806
3012:133:3	-3.75	123.25	1806
3012:225:2	-2.25	125.75	1806
3013:374:2	-7.25	134.75	1806
3015:141:2	-4.25	151.75	1806
3113:102:4	-10.75	132.75	1806
3113:120:1	-12.25	130.25	1806
1012:383:3	8.75	123.25	1805
3014:218:3	-1.75	148.25	1805
3014:226:3	-2.75	146.25	1805
3012:352:1	-5.25	122.25	1803
3012:352:4	-5.75	122.75	1803
3012:353:4	-5.75	123.75	1803
3117:487:1	-18.25	177.25	1803
3014:477:3	-7.75	147.25	1802
3015:487:2	-8.25	157.75	1801
1015:235:3	3.75	155.25	1800
1110:468:2	16.25	108.75	1800
3011:477:1	-7.25	117.25	1800
3012:469:4	-6.75	129.75	1799
3017:226:4	-2.75	176.75	1799
1017:112:2	1.25	172.75	1798
3011:374:3	-7.75	114.25	1798
3012:353:3	-5.75	123.25	1798
3114:360:1	-16.25	140.25	1798
1110:499:3	19.75	109.25	1797
3114:131:3	-13.75	141.25	1797
3015:390:2	-9.25	150.75	1796
3011:478:1	-7.25	118.25	1795
3017:456:3	-5.75	176.25	1795
3113:457:1	-15.25	137.25	1795
1212:102:1	20.25	122.25	1794
3015:459:2	-5.25	159.75	1794
3113:112:1	-11.25	132.25	1794
3116:206:3	-10.75	166.25	1794
1012:207:2	0.25	127.75	1793
3011:219:3	-1.75	119.25	1793
1110:476:3	17.75	106.25	1792
3014:488:1	-8.25	148.25	1792
3011:457:1	-5.25	117.25	1791
3011:475:2	-7.25	115.75	1791
3017:215:3	-1.75	175.25	1791
1111:370:3	17.75	110.25	1790
3014:489:3	-8.75	149.25	1790
3015:113:3	-1.75	153.25	1790
3014:394:1	-9.25	144.25	1789
3112:239:2	-13.25	129.75	1789
3113:103:3	-10.75	133.25	1789
3113:206:4	-10.75	136.75	1788
1012:392:4	9.75	122.75	1787
3113:111:4	-11.75	131.75	1787
1017:390:3	9.75	170.25	1786
1110:488:2	18.25	108.75	1786
3015:487:4	-8.75	157.75	1786
3017:114:2	-1.25	174.75	1786
3011:477:2	-7.25	117.75	1785
3015:466:4	-6.75	156.75	1785
1111:390:2	19.25	110.75	1784
3011:466:3	-6.75	116.25	1784
3114:121:4	-12.75	141.75	1784
3117:477:2	-17.25	177.75	1784
3011:468:2	-6.25	118.75	1783
3011:476:1	-7.25	116.25	1783
3014:457:4	-5.75	147.75	1783
3013:124:1	-2.25	134.25	1782
3114:360:3	-16.75	140.25	1782
1110:229:4	12.75	109.75	1781
3013:245:3	-4.75	135.25	1781
3014:469:1	-6.25	149.25	1781
3114:465:1	-16.25	145.25	1781
3015:143:1	-4.25	153.25	1780
3114:111:4	-11.75	141.75	1779
1110:486:1	18.25	106.25	1778
3013:101:4	-0.75	131.75	1778
3014:499:2	-9.25	149.75	1778
1017:102:4	0.75	172.75	1777
3012:354:2	-5.25	124.75	1777
3014:392:4	-9.75	142.75	1777
3113:113:3	-11.75	133.25	1777
1110:219:2	11.25	109.75	1776
1313:100:3	30.75	130.25	1776
3017:478:2	-7.25	178.75	1776
3114:487:2	-18.25	147.75	1776
1011:207:2	0.25	117.75	1774
1110:496:1	19.25	106.25	1774
3013:486:1	-8.25	136.25	1774
3113:120:2	-12.25	130.75	1774
3011:468:3	-6.75	118.25	1773
3017:477:1	-7.25	177.25	1773
3113:110:4	-11.75	130.75	1771
3114:123:1	-12.25	143.25	1771
1011:498:3	9.75	118.25	1770
1012:114:1	1.25	124.25	1770
1015:134:4	3.75	154.75	1769
1116:215:4	11.75	165.75	1769
3012:362:2	-6.25	122.75	1769
3012:489:2	-8.25	129.75	1769
3017:478:3	-7.75	178.25	1769
3113:102:3	-10.75	132.25	1769
3114:476:2	-17.25	146.75	1769
1012:112:1	1.25	122.25	1768
1110:479:4	17.75	109.75	1768
3117:477:1	-17.25	177.25	1767
1012:225:1	2.25	125.25	1766
3012:133:1	-3.25	123.25	1766
3013:370:4	-7.75	130.75	1766
3012:112:2	-1.25	122.75	1765
3011:374:4	-7.75	114.75	1764
3011:457:2	-5.25	117.75	1764
3011:459:4	-5.75	119.75	1764
3012:469:3	-6.75	129.25	1764
3014:246:3	-4.75	146.25	1764
1110:219:4	11.75	109.75	1763
1112:132:3	13.75	122.25	1763
1213:141:3	24.75	131.25	1762
3114:487:4	-18.75	147.75	1762
3117:487:4	-18.75	177.75	1761
3013:103:3	-0.75	133.25	1760
1112:225:2	12.25	125.75	1759
3013:102:1	-0.25	132.25	1759
3015:351:1	-5.25	151.25	1759
1012:215:3	1.75	125.25	1758
3113:113:2	-11.25	133.75	1758
1110:229:2	12.25	109.75	1757
3011:219:1	-1.25	119.25	1757
3012:112:3	-1.75	122.25	1757
1111:380:3	18.75	110.25	1755
3014:227:1	-2.25	147.25	1755
3015:120:2	-2.25	150.75	1755
3013:102:2	-0.25	132.75	1752
3113:216:1	-11.25	136.25	1752
1111:469:2	16.25	119.75	1751
1112:132:4	13.75	122.75	1751
3012:478:2	-7.25	128.75	1751
1011:208:3	0.75	118.25	1750
1110:239:3	13.75	109.25	1750
3015:476:2	-7.25	156.75	1749
3116:206:1	-10.25	166.25	1749
3117:488:1	-18.25	178.25	1749
3011:457:4	-5.75	117.75	1747
3013:103:1	-0.25	133.25	1747
3013:114:2	-1.25	134.75	1747
3014:499:3	-9.75	149.25	1747
3114:488:3	-18.75	148.25	1747
3117:488:3	-18.75	178.25	1747
1210:209:2	20.25	109.75	1746
3015:143:3	-4.75	153.25	1746
1017:112:4	1.75	172.75	1745
3013:354:4	-5.75	134.75	1745
7207:216:2	21.25	-76.75	1745
1011:228:2	2.25	118.75	1744
1110:248:4	14.75	108.75	1744
3013:103:4	-0.75	133.75	1744
3113:225:2	-12.25	135.75	1743
1110:219:3	11.75	109.25	1742
1211:101:1	20.25	111.25	1742
3014:478:3	-7.75	148.25	1742
1011:497:2	9.25	117.75	1741
3011:247:3	-4.75	117.25	1741
3114:102:4	-10.75	142.75	1741
3114:103:2	-10.25	143.75	1741
3012:142:2	-4.25	122.75	1740
1112:392:3	19.75	122.25	1739
3011:228:4	-2.75	118.75	1739
1012:112:2	1.25	122.75	1738
1112:114:3	11.75	124.25	1738
1313:111:4	31.75	131.75	1738
3012:371:1	-7.25	121.25	1737
3012:141:4	-4.75	121.75	1736
3013:122:3	-2.75	132.25	1736
3114:134:4	-13.75	144.75	1736
1211:206:4	20.75	116.75	1735
3011:469:3	-6.75	119.25	1735
3013:216:3	-1.75	136.25	1735
3116:216:1	-11.25	166.25	1734
1011:218:4	1.75	118.75	1733
1112:370:1	17.25	120.25	1733
3011:247:4	-4.75	117.75	1733
3014:392:3	-9.75	142.25	1733
3113:468:1	-16.25	138.25	1733
3011:475:1	-7.25	115.25	1732
1012:384:4	8.75	124.75	1731
3013:465:1	-6.25	135.25	1731
1012:111:1	1.25	121.25	1730
3114:112:2	-11.25	142.75	1730
3011:227:2	-2.25	117.75	1729
3011:374:2	-7.25	114.75	1729
3113:112:2	-11.25	132.75	1729
3113:225:1	-12.25	135.25	1729
1112:123:3	12.75	123.25	1728
1112:124:1	12.25	124.25	1727
3014:475:4	-7.75	145.75	1727
3116:120:4	-12.75	160.75	1727
3113:245:2	-14.25	135.75	1726
3015:123:2	-2.25	153.75	1725
3015:132:4	-3.75	152.75	1725
3013:215:1	-1.25	135.25	1724
1110:229:1	12.25	109.25	1723
1012:110:2	1.25	120.75	1722
1111:208:2	10.25	118.75	1722
1112:131:3	13.75	121.25	1722
7207:216:1	21.25	-76.25	1722
3015:132:3	-3.75	152.25	1721
3013:226:3	-2.75	136.25	1719
1210:207:2	20.25	107.75	1718
3016:497:3	-9.75	167.25	1717
3017:114:4	-1.75	174.75	1717
3114:487:3	-18.75	147.25	1717
1012:110:1	1.25	120.25	1716
3014:467:2	-6.25	147.75	1716
3113:456:2	-15.25	136.75	1716
1210:206:2	20.25	106.75	1715
3012:350:3	-5.75	120.25	1715
3113:226:1	-12.25	136.25	1715
1012:114:2	1.25	124.75	1714
3011:207:2	-0.25	117.75	1714
3011:207:4	-0.75	117.75	1714
3011:468:4	-6.75	118.75	1714
3015:466:3	-6.75	156.25	1714
3113:110:2	-11.25	130.75	1714
3114:499:1	-19.25	149.25	1714
1110:219:1	11.25	109.25	1712
1012:113:1	1.25	123.25	1711
3013:133:3	-3.75	133.25	1711
3013:374:1	-7.25	134.25	1711
3114:133:2	-13.25	143.75	1711
3113:113:1	-11.25	133.25	1710
1110:476:2	17.25	106.75	1709
1111:381:3	18.75	111.25	1709
3012:350:1	-5.25	120.25	1709
3113:469:4	-16.75	139.75	1709
7106:499:2	19.25	-69.75	1709
1110:488:4	18.75	108.75	1708
1011:208:4	0.75	118.75	1707
1211:239:4	23.75	119.75	1707
3014:467:3	-6.75	147.25	1707
3113:226:4	-12.75	136.75	1707
3215:101:3	-20.75	151.25	1707
3012:215:4	-1.75	125.75	1706
3012:371:2	-7.25	121.75	1706
3015:121:4	-2.75	151.75	1706
3012:360:1	-6.25	120.25	1705
3012:362:3	-6.75	122.25	1705
1012:393:3	9.75	123.25	1704
1214:372:1	27.25	142.25	1704
3014:384:3	-8.75	144.25	1704
3015:141:4	-4.75	151.75	1704
3013:370:3	-7.75	130.25	1703
3113:236:4	-13.75	136.75	1703
1012:215:1	1.25	125.25	1702
1212:475:4	27.75	125.75	1702
3114:102:1	-10.25	142.25	1702
1111:390:4	19.75	110.75	1701
3012:351:2	-5.25	121.75	1701
3114:465:4	-16.75	145.75	1701
1112:102:3	10.75	122.25	1700
3114:476:1	-17.25	146.25	1700
3113:235:4	-13.75	135.75	1699
3114:141:2	-14.25	141.75	1699
3014:394:2	-9.25	144.75	1698
3014:457:3	-5.75	147.25	1698
3113:247:1	-14.25	137.25	1698
3114:497:2	-19.25	147.75	1698
1011:207:4	0.75	117.75	1697
3013:121:2	-2.25	131.75	1697
3112:239:4	-13.75	129.75	1697
7106:229:4	12.75	-69.75	1697
7106:228:2	12.25	-68.75	1696
1011:219:1	1.25	119.25	1696
3011:229:1	-2.25	119.25	1696
3011:478:2	-7.25	118.75	1696
3015:459:1	-5.25	159.25	1696
1110:479:2	17.25	109.75	1695
1112:370:3	17.75	120.25	1695
1211:112:2	21.25	112.75	1695
3012:479:4	-7.75	129.75	1695
7208:132:2	23.25	-82.75	1695
7106:229:1	12.25	-69.25	1694
1110:467:2	16.25	107.75	1694
3011:458:3	-5.75	118.25	1694
3015:475:2	-7.25	155.75	1694
3012:112:4	-1.75	122.75	1693
3114:121:2	-12.25	141.75	1693
3011:217:3	-1.75	117.25	1692
3014:246:4	-4.75	146.75	1692
3014:469:2	-6.25	149.75	1692
3113:111:1	-11.25	131.25	1692
3114:110:4	-11.75	140.75	1692
7208:206:2	20.25	-86.75	1692
1211:239:1	23.25	119.25	1691
3113:112:4	-11.75	132.75	1691
3113:235:2	-13.25	135.75	1691
1210:209:4	20.75	109.75	1690
1212:351:2	25.25	121.75	1690
3012:140:3	-4.75	120.25	1689
3012:370:2	-7.25	120.75	1689
3114:133:4	-13.75	143.75	1689
7208:207:1	20.25	-87.25	1688
7208:131:2	23.25	-81.75	1687
1011:209:4	0.75	119.75	1687
3015:120:4	-2.75	150.75	1687
3113:130:1	-13.25	130.25	1687
3114:350:3	-15.75	140.25	1686
3117:488:2	-18.25	178.75	1686
3215:112:2	-21.25	152.75	1686
3215:143:1	-24.25	153.25	1686
1214:362:3	26.75	142.25	1685
3113:245:3	-14.75	135.25	1685
3012:207:1	-0.25	127.25	1684
3014:226:1	-2.25	146.25	1684
3215:101:4	-20.75	151.75	1684
1012:485:3	8.75	125.25	1683
1110:239:1	13.25	109.25	1683
3010:354:4	-5.75	104.75	1683
3015:131:2	-3.25	151.75	1683
3112:249:1	-14.25	129.25	1683
3113:100:3	-10.75	130.25	1683
3215:113:4	-21.75	153.75	1683
1110:209:3	10.75	109.25	1682
1112:102:1	10.25	122.25	1682
1212:130:3	23.75	120.25	1682
3013:245:1	-4.25	135.25	1682
7208:140:1	24.25	-80.25	1682
7108:497:1	19.25	-87.25	1681
3015:132:1	-3.25	152.25	1681
3113:120:3	-12.75	130.25	1681
3011:239:1	-3.25	119.25	1680
1313:100:4	30.75	130.75	1679
3112:209:3	-10.75	129.25	1679
7107:391:3	19.75	-71.25	1679
7208:133:1	23.25	-83.25	1679
3014:226:4	-2.75	146.75	1678
3117:478:4	-17.75	178.75	1678
3015:455:3	-5.75	155.25	1677
3112:249:4	-14.75	129.75	1677
1111:219:1	11.25	119.25	1676
3013:133:2	-3.25	133.75	1676
3015:465:2	-6.25	155.75	1676
7107:390:4	19.75	-70.75	1676
7108:497:3	19.75	-87.25	1675
1112:130:4	13.75	120.75	1675
3012:113:1	-1.25	123.25	1675
3017:489:1	-8.25	179.25	1675
3114:131:2	-13.25	141.75	1675
3114:144:1	-14.25	144.25	1675
3015:351:3	-5.75	151.25	1673
1112:380:4	18.75	120.75	1672
3012:113:4	-1.75	123.75	1672
3012:141:1	-4.25	121.25	1672
3013:123:1	-2.25	133.25	1672
7208:207:3	20.75	-87.25	1672
7106:489:2	18.25	-69.75	1671
3011:249:2	-4.25	119.75	1671
1210:209:3	20.75	109.25	1670
3014:229:4	-2.75	149.75	1670
3014:393:3	-9.75	143.25	1670
3015:476:1	-7.25	156.25	1670
3113:236:2	-13.25	136.75	1670
3113:246:1	-14.25	136.25	1670
3117:476:2	-17.25	176.75	1670
3215:383:2	-28.25	153.75	1669
1117:100:1	10.25	170.25	1668
3011:466:1	-6.25	116.25	1668
3113:216:3	-11.75	136.25	1668
3113:236:1	-13.25	136.25	1668
7208:130:1	23.25	-80.25	1668
7207:208:3	20.75	-78.25	1667
7106:227:2	12.25	-67.75	1667
1112:123:2	12.25	123.75	1666
3011:456:2	-5.25	116.75	1666
3012:350:4	-5.75	120.75	1666
3114:141:4	-14.75	141.75	1666
1011:209:3	0.75	119.25	1665
3011:237:2	-3.25	117.75	1665
3013:134:2	-3.25	134.75	1665
3117:479:1	-17.25	179.25	1665
3013:104:3	-0.75	134.25	1664
3014:392:1	-9.25	142.25	1664
3113:215:4	-11.75	135.75	1664
3113:226:2	-12.25	136.75	1664
1012:392:2	9.25	122.75	1663
3113:456:1	-15.25	136.25	1663
3215:113:3	-21.75	153.25	1663
7106:226:2	12.25	-66.75	1663
1110:218:2	11.25	108.75	1662
3113:216:2	-11.25	136.75	1662
7107:391:4	19.75	-71.75	1661
3113:245:4	-14.75	135.75	1660
3114:499:2	-19.25	149.75	1660
1110:229:3	12.75	109.25	1659
3011:209:2	-0.25	119.75	1659
3017:488:1	-8.25	178.25	1659
7108:487:2	18.25	-87.75	1659
7106:499:1	19.25	-69.25	1658
7208:130:3	23.75	-80.25	1658
7107:495:4	19.75	-75.75	1658
1011:498:4	9.75	118.75	1658
3013:122:2	-2.25	132.75	1658
3015:120:1	-2.25	150.25	1658
3012:370:1	-7.25	120.25	1657
3014:394:4	-9.75	144.75	1657
3113:121:2	-12.25	131.75	1657
7208:206:4	20.75	-86.75	1657
1112:372:2	17.25	122.75	1656
3015:354:4	-5.75	154.75	1656
3011:237:4	-3.75	117.75	1654
3113:113:4	-11.75	133.75	1654
1111:459:2	15.25	119.75	1653
1214:370:2	27.25	140.75	1653
3011:227:1	-2.25	117.25	1653
3114:134:1	-13.25	144.25	1653
3114:498:2	-19.25	148.75	1653
3117:468:3	-16.75	178.25	1653
3117:488:4	-18.75	178.75	1653
1012:114:4	1.75	124.75	1652
3013:215:2	-1.25	135.75	1652
3215:225:1	-22.25	155.25	1652
3113:215:3	-11.75	135.25	1651
7207:207:2	20.25	-77.75	1651
1012:351:3	5.75	121.25	1650
1111:209:3	10.75	119.25	1650
1112:101:4	10.75	121.75	1650
1112:205:2	10.25	125.75	1650
1313:235:2	33.25	135.75	1650
3014:390:2	-9.25	140.75	1650
3113:114:4	-11.75	134.75	1650
3012:142:1	-4.25	122.25	1649
3117:478:1	-17.25	178.25	1649
7207:239:4	23.75	-79.75	1649
1010:498:4	9.75	108.75	1648
1111:219:4	11.75	119.75	1648
1210:207:3	20.75	107.25	1648
3113:114:3	-11.75	134.25	1648
1214:372:3	27.75	142.25	1647
3012:350:2	-5.25	120.75	1647
3113:457:3	-15.75	137.25	1647
3114:114:1	-11.25	144.25	1647
3113:122:1	-12.25	132.25	1646
7208:130:2	23.25	-80.75	1646
1011:498:1	9.25	118.25	1645
1012:350:2	5.25	120.75	1645
3011:209:4	-0.75	119.75	1645
3012:142:4	-4.75	122.75	1645
3013:102:3	-0.75	132.25	1645
3114:102:3	-10.75	142.25	1645
3215:100:2	-20.25	150.75	1645
1210:219:1	21.25	109.25	1644
3015:487:1	-8.25	157.25	1644
3117:479:3	-17.75	179.25	1644
3215:102:3	-20.75	152.25	1644
1112:362:4	16.75	122.75	1643
1116:112:1	11.25	162.25	1643
3215:235:2	-23.25	155.75	1642
7208:216:2	21.25	-86.75	1642
7107:459:4	15.75	-79.75	1641
3014:391:3	-9.75	141.25	1641
1012:207:4	0.75	127.75	1640
3011:465:2	-6.25	115.75	1640
3012:142:3	-4.75	122.25	1640
3113:216:4	-11.75	136.75	1640
7107:380:2	18.25	-70.75	1640
1212:475:1	27.25	125.25	1639
3114:113:2	-11.25	143.75	1639
1112:134:1	13.25	124.25	1638
1210:207:4	20.75	107.75	1638
3012:111:4	-1.75	121.75	1638
3013:114:1	-1.25	134.25	1638
3014:466:4	-6.75	146.75	1637
3115:390:3	-19.75	150.25	1637
3012:113:2	-1.25	123.75	1636
3113:122:2	-12.25	132.75	1636
3113:469:3	-16.75	139.25	1636
3114:104:1	-10.25	144.25	1636
3114:498:1	-19.25	148.25	1636
1012:104:4	0.75	124.75	1635
7106:229:2	12.25	-69.75	1635
3012:114:4	-1.75	124.75	1634
3112:249:3	-14.75	129.25	1634
3114:486:2	-18.25	146.75	1634
3012:122:2	-2.25	122.75	1633
3012:207:2	-0.25	127.75	1633
3215:383:4	-28.75	153.75	1633
1011:219:3	1.75	119.25	1632
3011:465:3	-6.75	115.25	1632
3015:142:2	-4.25	152.75	1631
7208:132:1	23.25	-82.25	1630
3011:364:4	-6.75	114.75	1629
3012:141:3	-4.75	121.25	1629
3113:246:2	-14.25	136.75	1628
1012:103:4	0.75	123.75	1627
3114:351:1	-15.25	141.25	1627
3114:455:1	-15.25	145.25	1627
1012:350:1	5.25	120.25	1626
7207:249:2	24.25	-79.75	1626
1112:130:2	13.25	120.75	1625
3012:140:4	-4.75	120.75	1625
3014:380:3	-8.75	140.25	1625
1112:112:3	11.75	122.25	1624
3012:360:3	-6.75	120.25	1624
3114:113:1	-11.25	143.25	1624
1112:113:4	11.75	123.75	1623
1211:227:4	22.75	117.75	1623
3014:456:4	-5.75	146.75	1623
3117:498:1	-19.25	178.25	1623
1011:209:2	0.25	119.75	1622
1012:100:3	0.75	120.25	1622
7108:457:4	15.75	-87.75	1622
7208:131:1	23.25	-81.25	1622
7107:495:3	19.75	-75.25	1621
1011:218:2	1.25	118.75	1621
3015:120:3	-2.75	150.25	1621
3015:142:1	-4.25	152.25	1620
3015:354:2	-5.25	154.75	1620
3117:478:2	-17.25	178.75	1620
7107:381:1	18.25	-71.25	1620
3012:124:1	-2.25	124.25	1619
1011:459:2	5.25	119.75	1618
1112:133:1	13.25	123.25	1618
3012:140:1	-4.25	120.25	1618
3114:475:2	-17.25	145.75	1618
7106:227:1	12.25	-67.25	1618
1011:249:4	4.75	119.75	1617
1210:218:3	21.75	108.25	1617
1313:111:1	31.25	131.25	1616
3012:141:2	-4.25	121.75	1615
3114:488:4	-18.75	148.75	1615
7207:469:4	26.75	-79.75	1615
7207:477:2	27.25	-77.75	1615
1112:112:4	11.75	122.75	1614
3117:489:1	-18.25	179.25	1614
1116:216:1	11.25	166.25	1613
1012:382:2	8.25	122.75	1612
3013:496:3	-9.75	136.25	1612
3015:360:1	-6.25	150.25	1612
1211:207:3	20.75	117.25	1611
1211:228:3	22.75	118.25	1611
3012:131:3	-3.75	121.25	1611
3114:486:1	-18.25	146.25	1611
3012:361:3	-6.75	121.25	1610
7106:228:1	12.25	-68.25	1609
3114:466:1	-16.25	146.25	1608
3114:111:3	-11.75	141.25	1607
7107:392:3	19.75	-72.25	1607
3215:122:2	-22.25	152.75	1606
3014:391:1	-9.25	141.25	1605
3215:101:1	-20.25	151.25	1605
3215:353:2	-25.25	153.75	1605
7207:467:2	26.25	-77.75	1605
1210:217:2	21.25	107.75	1604
3011:239:4	-3.75	119.75	1604
3116:216:2	-11.25	166.75	1604
1012:217:1	1.25	127.25	1603
1112:140:1	14.25	120.25	1603
3114:104:3	-10.75	144.25	1603
1012:103:2	0.25	123.75	1602
1012:140:3	4.75	120.25	1602
1012:207:3	0.75	127.25	1602
1112:100:4	10.75	120.75	1602
1112:112:1	11.25	122.25	1602
3113:467:2	-16.25	137.75	1602
7107:371:3	17.75	-71.25	1602
1212:351:1	25.25	121.25	1601
3014:456:1	-5.25	146.25	1601
1210:218:1	21.25	108.25	1600
3011:465:4	-6.75	115.75	1600
3012:103:4	-0.75	123.75	1600
3216:104:1	-20.25	164.25	1600
7107:380:1	18.25	-70.25	1600
7107:120:3	12.75	-70.25	1600
3114:486:4	-18.75	146.75	1599
1012:216:1	1.25	126.25	1598
1111:391:2	19.25	111.75	1598
1112:114:2	11.25	124.75	1598
3011:227:4	-2.75	117.75	1598
3114:455:3	-15.75	145.25	1598
1012:351:4	5.75	121.75	1597
3012:360:2	-6.25	120.75	1597
3015:121:3	-2.75	151.25	1597
3215:132:1	-23.25	152.25	1597
7106:216:4	11.75	-66.75	1597
7207:227:2	22.25	-77.75	1596
7107:392:4	19.75	-72.75	1595
1011:487:3	8.75	117.25	1595
1111:229:2	12.25	119.75	1595
3014:456:3	-5.75	146.25	1595
1012:350:4	5.75	120.75	1594
1112:124:2	12.25	124.75	1594
3011:246:4	-4.75	116.75	1594
3012:111:1	-1.25	121.25	1593
3012:112:1	-1.25	122.25	1593
1010:498:2	9.25	108.75	1592
1112:103:2	10.25	123.75	1592
1211:112:1	21.25	112.25	1592
3114:123:3	-12.75	143.25	1592
7106:216:3	11.75	-66.25	1592
7107:496:3	19.75	-76.25	1592
7207:459:3	25.75	-79.25	1591
7207:228:3	22.75	-78.25	1591
1112:130:1	13.25	120.25	1591
3011:374:1	-7.25	114.25	1591
3112:229:4	-12.75	129.75	1591
3012:123:1	-2.25	123.25	1590
3013:487:2	-8.25	137.75	1590
1111:459:4	15.75	119.75	1589
3114:245:2	-14.25	145.75	1589
3117:467:4	-16.75	177.75	1589
3117:469:3	-16.75	179.25	1589
1110:239:2	13.25	109.75	1588
1210:219:2	21.25	109.75	1588
3012:123:2	-2.25	123.75	1588
3014:459:3	-5.75	149.25	1588
3114:113:3	-11.75	143.25	1588
3014:226:2	-2.25	146.75	1587
3015:465:1	-6.25	155.25	1586
3114:112:4	-11.75	142.75	1586
3114:245:3	-14.75	145.25	1586
1312:219:2	31.25	129.75	1585
7106:219:3	11.75	-69.25	1585
1112:123:1	12.25	123.25	1584
3013:486:3	-8.75	136.25	1584
3113:112:3	-11.75	132.25	1583
3114:103:4	-10.75	143.75	1583
3215:393:2	-29.25	153.75	1582
7106:488:4	18.75	-68.75	1582
7207:468:4	26.75	-78.75	1582
7107:390:3	19.75	-70.25	1581
1112:100:3	10.75	120.25	1581
3012:103:3	-0.75	123.25	1581
3114:498:4	-19.75	148.75	1581
3114:360:4	-16.75	140.75	1580
1212:351:4	25.75	121.75	1579
1312:219:1	31.25	129.25	1579
3011:237:3	-3.75	117.25	1579
3014:495:4	-9.75	145.75	1579
7107:381:2	18.25	-71.75	1579
7208:350:3	25.75	-80.25	1579
7207:218:2	21.25	-78.75	1578
1112:131:4	13.75	121.75	1578
3012:100:3	-0.75	120.25	1578
1112:120:4	12.75	120.75	1577
3113:100:4	-10.75	130.75	1577
1012:207:1	0.25	127.25	1576
3012:121:2	-2.25	121.75	1575
3114:112:1	-11.25	142.25	1575
7108:478:3	17.75	-88.25	1575
7207:228:4	22.75	-78.75	1574
7208:122:4	22.75	-82.75	1573
1111:392:1	19.25	112.25	1573
1112:113:2	11.25	123.75	1573
3012:101:3	-0.75	121.25	1573
3012:215:3	-1.75	125.25	1573
3014:245:2	-4.25	145.75	1573
3017:489:3	-8.75	179.25	1573
3114:351:2	-15.25	141.75	1572
7207:229:4	22.75	-79.75	1572
3114:114:3	-11.75	144.25	1571
3011:354:3	-5.75	114.25	1570
3113:237:3	-13.75	137.25	1570
7208:122:3	22.75	-82.25	1570
7207:239:2	23.25	-79.75	1570
7108:140:1	14.25	-80.25	1569
3015:364:2	-6.25	154.75	1569
1112:132:2	13.25	122.75	1568
1112:215:2	11.25	125.75	1568
1313:123:3	32.75	133.25	1568
3114:236:4	-13.75	146.75	1568
7209:217:3	21.75	-97.25	1568
7108:497:4	19.75	-87.75	1568
7108:487:3	18.75	-87.25	1567
3114:476:3	-17.75	146.25	1567
3114:499:4	-19.75	149.75	1567
3115:390:4	-19.75	150.75	1567
3117:468:4	-16.75	178.75	1567
1112:124:4	12.75	124.75	1565
3012:110:2	-1.25	120.75	1565
3014:477:1	-7.25	147.25	1565
7107:392:2	19.25	-72.75	1565
7109:496:3	19.75	-96.25	1565
7207:459:1	25.25	-79.25	1565
1011:249:1	4.25	119.25	1564
1116:216:2	11.25	166.75	1564
3012:132:3	-3.75	122.25	1564
3012:360:4	-6.75	120.75	1564
7109:384:4	18.75	-94.75	1563
7107:458:4	15.75	-78.75	1562
1112:225:3	12.75	125.25	1562
3113:206:1	-10.25	136.25	1562
7207:229:3	22.75	-79.25	1561
7207:239:3	23.75	-79.25	1561
7208:124:3	22.75	-84.25	1560
1012:206:3	0.75	126.25	1560
1110:209:1	10.25	109.25	1559
1013:374:1	7.25	134.25	1558
1111:354:3	15.75	114.25	1558
3011:354:4	-5.75	114.75	1557
1112:101:2	10.25	121.75	1556
3114:499:3	-19.75	149.25	1556
7106:218:1	11.25	-68.25	1556
7106:488:1	18.25	-68.25	1555
1112:113:3	11.75	123.25	1555
3113:456:3	-15.75	136.25	1555
3114:498:3	-19.75	148.25	1555
1012:392:3	9.75	122.25	1554
3012:361:1	-6.25	121.25	1554
3113:217:3	-11.75	137.25	1554
3114:205:2	-10.25	145.75	1554
7207:205:3	20.75	-75.25	1554
7209:206:4	20.75	-96.75	1554
1112:110:1	11.25	120.25	1553
1112:110:2	11.25	120.75	1553
1212:140:2	24.25	120.75	1553
3114:143:2	-14.25	143.75	1553
3215:132:3	-23.75	152.25	1550
7207:478:1	27.25	-78.25	1550
7207:468:3	26.75	-78.25	1549
7207:218:1	21.25	-78.25	1549
7106:489:1	18.25	-69.25	1548
1111:209:1	10.25	119.25	1548
3214:209:1	-20.25	149.25	1548
7108:130:3	13.75	-80.25	1547
1015:353:2	5.25	153.75	1546
3011:249:4	-4.75	119.75	1546
3014:235:3	-3.75	145.25	1546
3214:209:2	-20.25	149.75	1546
1016:360:2	6.25	160.75	1545
3113:227:1	-12.25	137.25	1545
7106:351:1	15.25	-61.25	1545
3012:130:3	-3.75	120.25	1544
3215:373:2	-27.25	153.75	1544
1112:141:2	14.25	121.75	1543
3116:216:4	-11.75	166.75	1543
7108:497:2	19.25	-87.75	1543
7209:206:2	20.25	-96.75	1542
1112:122:2	12.25	122.75	1542
3013:489:1	-8.25	139.25	1542
1011:392:4	9.75	112.75	1541
3013:465:3	-6.75	135.25	1541
3114:101:4	-10.75	141.75	1541
7108:131:1	13.25	-81.25	1541
7108:140:3	14.75	-80.25	1541
7208:350:1	25.25	-80.25	1540
1313:122:4	32.75	132.75	1540
3012:114:3	-1.75	124.25	1540
3215:104:3	-20.75	154.25	1540
1210:218:4	21.75	108.75	1539
7106:475:4	17.75	-65.75	1539
7108:468:1	16.25	-88.25	1539
7106:351:4	15.75	-61.75	1538
3014:455:2	-5.25	145.75	1537
3112:239:3	-13.75	129.25	1537
1013:364:3	6.75	134.25	1536
3013:216:1	-1.25	136.25	1536
3215:102:4	-20.75	152.75	1536
3215:219:1	-21.25	159.25	1535
7107:382:2	18.25	-72.75	1535
7108:457:3	15.75	-87.25	1534
3011:364:3	-6.75	114.25	1534
3114:497:1	-19.25	147.25	1534
1015:457:3	5.75	157.25	1533
3113:468:4	-16.75	138.75	1532
7106:477:3	17.75	-67.25	1532
7107:239:4	13.75	-79.75	1532
7108:487:4	18.75	-87.75	1532
7106:476:4	17.75	-66.75	1531
7208:140:4	24.75	-80.75	1531
7207:217:4	21.75	-77.75	1531
3117:498:2	-19.25	178.75	1531
3215:112:4	-21.75	152.75	1531
1112:122:1	12.25	122.25	1530
3215:122:1	-22.25	152.25	1530
7107:383:1	18.25	-73.25	1530
1013:374:3	7.75	134.25	1529
1211:227:3	22.75	117.25	1529
3114:124:1	-12.25	144.25	1529
1210:209:1	20.25	109.25	1528
5117:479:2	-17.25	-179.75	1528
7106:361:2	16.25	-61.75	1528
7107:382:1	18.25	-72.25	1528
1012:104:1	0.25	124.25	1527
3012:100:4	-0.75	120.75	1527
3114:103:1	-10.25	143.25	1527
3114:104:2	-10.25	144.75	1527
3214:209:4	-20.75	149.75	1527
1111:370:1	17.25	110.25	1526
3215:215:2	-21.25	155.75	1526
7207:208:4	20.75	-78.75	1526
3011:354:1	-5.25	114.25	1525
3015:351:2	-5.25	151.75	1524
3117:469:4	-16.75	179.75	1524
7106:373:3	17.75	-63.25	1524
7106:382:2	18.25	-62.75	1523
1112:102:4	10.75	122.75	1523
3114:102:2	-10.25	142.75	1523
3114:496:2	-19.25	146.75	1522
7107:468:3	16.75	-78.25	1522
7106:371:4	17.75	-61.75	1522
7108:103:3	10.75	-83.25	1521
7207:457:4	25.75	-77.75	1521
7209:121:1	22.25	-91.25	1521
7208:123:4	22.75	-83.75	1520
7108:350:4	15.75	-80.75	1519
7106:384:1	18.25	-64.25	1519
7108:455:3	15.75	-85.25	1518
1011:393:3	9.75	113.25	1518
3114:205:1	-10.25	145.25	1517
3215:110:1	-21.25	150.25	1517
3215:219:3	-21.75	159.25	1517
1011:459:4	5.75	119.75	1516
3013:226:2	-2.25	136.75	1516
3116:467:1	-16.25	167.25	1516
7106:476:3	17.75	-66.25	1516
3011:352:4	-5.75	112.75	1515
3114:101:2	-10.25	141.75	1515
3215:142:2	-24.25	152.75	1515
7107:112:4	11.75	-72.75	1514
7106:351:3	15.75	-61.25	1514
1313:229:2	32.25	139.75	1513
3011:465:1	-6.25	115.25	1513
3215:100:3	-20.75	150.25	1513
1012:350:3	5.75	120.25	1512
1013:374:2	7.25	134.75	1512
1212:140:4	24.75	120.75	1512
3113:467:1	-16.25	137.25	1512
3215:110:2	-21.25	150.75	1512
3114:486:3	-18.75	146.25	1511
7207:218:4	21.75	-78.75	1511
7106:140:2	14.25	-60.75	1510
3013:495:4	-9.75	135.75	1510
3117:489:4	-18.75	179.75	1510
3215:110:4	-21.75	150.75	1510
1012:476:3	7.75	126.25	1509
3116:467:4	-16.75	167.75	1509
3215:143:3	-24.75	153.25	1509
7207:468:2	26.25	-78.75	1509
7208:141:3	24.75	-81.25	1508
3113:237:1	-13.25	137.25	1508
3114:497:4	-19.75	147.75	1508
3216:103:2	-20.25	163.75	1508
1011:487:4	8.75	117.75	1507
7106:219:4	11.75	-69.75	1507
7106:215:1	11.25	-65.25	1507
1011:249:3	4.75	119.25	1506
3015:350:4	-5.75	150.75	1506
1011:498:2	9.25	118.75	1505
1111:209:2	10.25	119.75	1505
3116:456:4	-15.75	166.75	1505
7208:142:1	24.25	-82.25	1505
7106:218:2	11.25	-68.75	1504
1012:104:2	0.25	124.75	1504
1313:110:2	31.25	130.75	1504
3012:140:2	-4.25	120.75	1504
1011:488:3	8.75	118.25	1503
7106:371:2	17.25	-61.75	1502
7106:361:3	16.75	-61.25	1502
7208:227:3	22.75	-87.25	1501
7207:216:4	21.75	-76.75	1501
7208:141:2	24.25	-81.75	1501
3117:467:3	-16.75	177.25	1501
7109:485:3	18.75	-95.25	1499
7008:392:3	9.75	-82.25	1498
1111:114:1	11.25	114.25	1498
3014:392:2	-9.25	142.75	1498
3114:466:4	-16.75	146.75	1498
3011:245:4	-4.75	115.75	1497
3011:361:1	-6.25	111.25	1497
3013:216:4	-1.75	136.75	1497
7107:371:4	17.75	-71.75	1497
7207:217:3	21.75	-77.25	1497
7106:487:3	18.75	-67.25	1496
3011:207:3	-0.75	117.25	1496
3215:209:3	-20.75	159.25	1496
1012:476:4	7.75	126.75	1495
7107:382:3	18.75	-72.25	1495
7108:102:2	10.25	-82.75	1494
1013:374:4	7.75	134.75	1494
1313:110:1	31.25	130.25	1494
1313:121:2	32.25	131.75	1494
1111:208:4	10.75	118.75	1493
1111:219:2	11.25	119.75	1493
7106:140:4	14.75	-60.75	1493
7106:360:2	16.25	-60.75	1492
7109:392:2	19.25	-92.75	1492
1112:351:1	15.25	121.25	1492
3113:227:3	-12.75	137.25	1492
3215:111:3	-21.75	151.25	1492
1112:101:3	10.75	121.25	1491
3012:102:4	-0.75	122.75	1491
7106:131:3	13.75	-61.25	1491
7207:219:1	21.25	-79.25	1491
7207:469:1	26.25	-79.25	1491
7108:350:2	15.25	-80.75	1490
1012:361:2	6.25	121.75	1490
1112:141:4	14.75	121.75	1489
1112:215:3	11.75	125.25	1489
3013:489:2	-8.25	139.75	1489
1112:122:4	12.75	122.75	1488
3011:226:2	-2.25	116.75	1488
7108:477:4	17.75	-87.75	1488
3014:245:4	-4.75	145.75	1487
1012:104:3	0.75	124.25	1486
1110:469:3	16.75	109.25	1486
3011:228:3	-2.75	118.25	1486
7106:353:4	15.75	-63.75	1486
7107:383:2	18.25	-73.75	1485
7109:383:4	18.75	-93.75	1485
7108:360:1	16.25	-80.25	1485
1112:131:1	13.25	121.25	1485
3015:465:3	-6.75	155.25	1485
3215:122:4	-22.75	152.75	1485
3011:363:4	-6.75	113.75	1484
7208:121:4	22.75	-81.75	1484
7108:360:3	16.75	-80.25	1484
7107:384:2	18.25	-74.75	1483
7207:205:4	20.75	-75.75	1483
7207:227:1	22.25	-77.25	1483
7209:217:1	21.25	-97.25	1483
7106:485:1	18.25	-65.25	1482
7207:102:2	20.25	-72.75	1482
1112:114:4	11.75	124.75	1482
1116:217:1	11.25	167.25	1482
3011:354:2	-5.25	114.75	1482
1011:382:3	8.75	112.25	1481
7106:130:4	13.75	-60.75	1481
7108:131:3	13.75	-81.25	1481
3010:354:2	-5.25	104.75	1480
3011:237:1	-3.25	117.25	1480
3013:111:4	-1.75	131.75	1480
3112:249:2	-14.25	129.75	1480
3116:217:3	-11.75	167.25	1480
3015:142:3	-4.75	152.25	1479
3117:499:2	-19.25	179.75	1479
1314:100:3	30.75	140.25	1478
7109:495:2	19.25	-95.75	1478
3117:468:1	-16.25	178.25	1477
5117:489:4	-18.75	-179.75	1476
1012:218:1	1.25	128.25	1475
1211:249:2	24.25	119.75	1475
3113:456:4	-15.75	136.75	1475
7106:141:3	14.75	-61.25	1475
7106:498:2	19.25	-68.75	1475
7207:479:1	27.25	-79.25	1475
7207:467:3	26.75	-77.25	1474
1313:239:2	33.25	139.75	1474
1011:380:2	8.25	110.75	1473
1211:100:4	20.75	110.75	1473
1313:134:1	33.25	134.25	1473
3011:227:3	-2.75	117.25	1473
3114:111:2	-11.25	141.75	1473
7106:384:4	18.75	-64.75	1473
7108:360:2	16.25	-80.75	1473
1012:103:3	0.75	123.25	1472
1111:104:3	10.75	114.25	1472
1111:209:4	10.75	119.75	1472
1112:110:3	11.75	120.25	1472
3012:113:3	-1.75	123.25	1472
3015:465:4	-6.75	155.75	1472
1011:382:4	8.75	112.75	1471
7106:487:2	18.25	-67.75	1471
7208:123:3	22.75	-83.25	1470
1012:100:4	0.75	120.75	1470
1211:239:3	23.75	119.25	1470
1012:361:3	6.75	121.25	1469
1111:364:1	16.25	114.25	1468
3010:218:4	-1.75	108.75	1467
3011:373:2	-7.25	113.75	1467
3113:455:2	-15.25	135.75	1466
7106:485:2	18.25	-65.75	1466
7107:383:3	18.75	-73.25	1465
7208:229:4	22.75	-89.75	1465
1011:381:4	8.75	111.75	1465
1015:353:4	5.75	153.75	1465
3015:360:2	-6.25	150.75	1465
3017:499:2	-9.25	179.75	1464
7106:207:4	10.75	-67.75	1464
7108:373:2	17.25	-83.75	1464
7106:372:4	17.75	-62.75	1463
1010:247:4	4.75	107.75	1463
1012:362:1	6.25	122.25	1463
3113:205:2	-10.25	135.75	1462
7106:488:2	18.25	-68.75	1462
7106:384:2	18.25	-64.75	1462
3011:361:3	-6.75	111.25	1461
7107:478:2	17.25	-78.75	1460
7106:372:2	17.25	-62.75	1459
3014:380:4	-8.75	140.75	1459
1010:247:2	4.25	107.75	1458
1010:248:3	4.75	108.25	1458
1012:103:1	0.25	123.25	1458
1112:205:4	10.75	125.75	1458
3215:219:4	-21.75	159.75	1458
7106:362:3	16.75	-62.25	1458
7107:393:3	19.75	-73.25	1458
7107:476:3	17.75	-76.25	1458
7208:360:1	26.25	-80.25	1458
7108:121:4	12.75	-81.75	1456
7106:488:3	18.75	-68.25	1456
7108:141:3	14.75	-81.25	1456
7207:215:2	21.25	-75.75	1456
3216:216:4	-21.75	166.75	1456
1111:362:3	16.75	112.25	1455
1112:121:1	12.25	121.25	1455
1112:130:3	13.75	120.25	1455
1210:219:3	21.75	109.25	1455
3013:488:1	-8.25	138.25	1455
3215:218:2	-21.25	158.75	1455
7109:391:2	19.25	-91.75	1455
7107:384:1	18.25	-74.25	1454
3012:130:4	-3.75	120.75	1454
3014:391:4	-9.75	141.75	1454
1011:465:1	6.25	115.25	1453
5117:489:3	-18.75	-179.25	1453
7106:383:1	18.25	-63.25	1453
7105:239:2	13.25	-59.75	1453
3215:121:4	-22.75	151.75	1452
1012:496:3	9.75	126.25	1451
1112:140:2	14.25	120.75	1451
7106:131:1	13.25	-61.25	1451
7106:499:4	19.75	-69.75	1451
1313:122:3	32.75	132.25	1450
3114:111:1	-11.25	141.25	1450
3114:478:3	-17.75	148.25	1450
3215:373:4	-27.75	153.75	1450
1112:111:4	11.75	121.75	1449
7108:141:2	14.25	-81.75	1449
7106:361:1	16.25	-61.25	1448
7106:486:4	18.75	-66.75	1448
7108:391:1	19.25	-81.25	1448
3011:217:1	-1.25	117.25	1446
1012:372:3	7.75	122.25	1445
3215:110:3	-21.75	150.25	1445
5117:479:3	-17.75	-179.25	1445
1012:393:4	9.75	123.75	1444
3013:488:2	-8.25	138.75	1444
3116:393:3	-19.75	163.25	1444
7106:487:1	18.25	-67.25	1444
7207:467:4	26.75	-77.75	1444
7108:122:2	12.25	-82.75	1444
7106:384:3	18.75	-64.25	1443
7208:360:3	26.75	-80.25	1443
7108:364:1	16.25	-84.25	1442
7207:467:1	26.25	-77.25	1442
7107:122:2	12.25	-72.75	1442
1011:459:1	5.25	119.25	1442
3011:363:3	-6.75	113.25	1442
1112:111:1	11.25	121.25	1439
3011:246:1	-4.25	116.25	1439
3117:468:2	-16.25	178.75	1439
5117:489:1	-18.25	-179.25	1439
3114:103:3	-10.75	143.25	1438
7107:205:2	10.25	-75.75	1438
7108:363:2	16.25	-83.75	1438
1011:218:3	1.75	118.25	1437
1112:102:2	10.25	122.75	1437
3216:227:1	-22.25	167.25	1437
1011:381:2	8.25	111.75	1436
7106:374:4	17.75	-64.75	1436
7107:477:3	17.75	-77.25	1436
7208:120:2	22.25	-80.75	1436
7107:476:4	17.75	-76.75	1436
3214:208:4	-20.75	148.75	1434
7207:235:2	23.25	-75.75	1432
7108:456:4	15.75	-86.75	1432
7207:478:2	27.25	-78.75	1432
1111:372:1	17.25	112.25	1431
7105:239:1	13.25	-59.25	1430
7208:142:2	24.25	-82.75	1430
7107:382:4	18.75	-72.75	1429
7008:392:4	9.75	-82.75	1429
1011:487:1	8.25	117.25	1429
1012:360:1	6.25	120.25	1429
1011:382:1	8.25	112.25	1428
3215:208:4	-20.75	158.75	1428
7107:121:1	12.25	-71.25	1428
7108:360:4	16.75	-80.75	1427
1013:384:2	8.25	134.75	1427
3011:216:4	-1.75	116.75	1427
1011:476:4	7.75	116.75	1426
1212:140:1	24.25	120.25	1426
1210:217:4	21.75	107.75	1425
1010:124:2	2.25	104.75	1424
3015:351:4	-5.75	151.75	1424
3116:467:2	-16.25	167.75	1424
5117:488:4	-18.75	-178.75	1424
7108:351:1	15.25	-81.25	1424
7108:141:1	14.25	-81.25	1423
3116:456:2	-15.25	166.75	1423
7109:384:2	18.25	-94.75	1422
7108:363:1	16.25	-83.25	1420
1012:360:2	6.25	120.75	1420
3116:467:3	-16.75	167.25	1419
7208:120:1	22.25	-80.25	1419
7207:226:2	22.25	-76.75	1418
5117:498:2	-19.25	-178.75	1418
1010:124:4	2.75	104.75	1417
1010:238:2	3.25	108.75	1417
1011:371:4	7.75	111.75	1417
1111:457:2	15.25	117.75	1417
3215:111:4	-21.75	151.75	1416
3215:120:2	-22.25	150.75	1416
7207:458:3	25.75	-78.25	1416
7207:225:2	22.25	-75.75	1415
1112:120:3	12.75	120.25	1415
3216:104:3	-20.75	164.25	1415
1012:391:3	9.75	121.25	1414
1313:239:4	33.75	139.75	1414
1111:114:4	11.75	114.75	1413
7107:113:3	11.75	-73.25	1413
1011:228:1	2.25	118.25	1412
1011:383:1	8.25	113.25	1411
1111:104:4	10.75	114.75	1411
1011:248:2	4.25	118.75	1410
1111:219:3	11.75	119.25	1410
1313:133:2	33.25	133.75	1410
7106:485:4	18.75	-65.75	1410
7108:487:1	18.25	-87.25	1410
1116:217:2	11.25	167.75	1408
1211:100:3	20.75	110.25	1408
1010:235:2	3.25	105.75	1407
1111:361:4	16.75	111.75	1407
1112:122:3	12.75	122.25	1407
5117:488:3	-18.75	-178.25	1407
1111:104:1	10.25	114.25	1406
1112:111:3	11.75	121.25	1406
3116:382:2	-18.25	162.75	1406
1011:499:3	9.75	119.25	1405
1112:131:2	13.25	121.75	1405
3215:100:1	-20.25	150.25	1405
3216:104:2	-20.25	164.75	1405
1112:140:3	14.75	120.25	1404
7107:120:4	12.75	-70.75	1404
7108:113:3	11.75	-83.25	1404
7207:206:1	20.25	-76.25	1404
7008:390:1	9.25	-80.25	1403
1012:100:1	0.25	120.25	1403
3012:103:1	-0.25	123.25	1402
7207:104:2	20.25	-74.75	1402
7008:391:2	9.25	-81.75	1401
7108:113:1	11.25	-83.25	1400
7108:123:3	12.75	-83.25	1400
7207:479:2	27.25	-79.75	1400
1010:207:1	0.25	107.25	1400
1010:217:1	1.25	107.25	1400
1111:229:4	12.75	119.75	1400
3216:227:4	-22.75	167.75	1400
1110:208:4	10.75	108.75	1399
1110:485:4	18.75	105.75	1399
7107:122:1	12.25	-72.25	1399
7108:141:4	14.75	-81.75	1399
7106:207:3	10.75	-67.25	1399
7108:133:3	13.75	-83.25	1398
7207:104:4	20.75	-74.75	1398
1012:476:2	7.25	126.75	1398
3011:362:3	-6.75	112.25	1398
3216:104:4	-20.75	164.75	1398
1112:120:1	12.25	120.25	1397
3114:101:3	-10.75	141.25	1397
1111:362:4	16.75	112.75	1396
1111:371:2	17.25	111.75	1396
7108:353:4	15.75	-83.75	1396
7106:486:3	18.75	-66.25	1395
7107:477:4	17.75	-77.75	1395
7209:120:4	22.75	-90.75	1394
3010:465:2	-6.25	105.75	1394
3116:478:1	-17.25	168.25	1394
7209:122:1	22.25	-92.25	1393
7107:121:2	12.25	-71.75	1392
1010:228:4	2.75	108.75	1392
1014:478:4	7.75	148.75	1392
1111:114:2	11.25	114.75	1392
3214:208:2	-20.25	148.75	1392
3216:227:2	-22.25	167.75	1392
3216:215:1	-21.25	165.25	1391
1011:459:3	5.75	119.25	1390
3012:130:1	-3.25	120.25	1390
3117:469:1	-16.25	179.25	1390
7108:123:1	12.25	-83.25	1390
1111:362:2	16.25	112.75	1389
3116:457:1	-15.25	167.25	1389
3215:208:2	-20.25	158.75	1389
1111:104:2	10.25	114.75	1388
1010:225:4	2.75	105.75	1387
1111:216:2	11.25	116.75	1387
3215:131:2	-23.25	151.75	1387
3216:215:4	-21.75	165.75	1387
7208:237:1	23.25	-87.25	1387
7207:457:3	25.75	-77.25	1387
7208:141:4	24.75	-81.75	1386
7208:216:4	21.75	-86.75	1386
1112:103:1	10.25	123.25	1386
1112:350:1	15.25	120.25	1386
3011:360:2	-6.25	110.75	1386
3114:101:1	-10.25	141.25	1386
3216:217:4	-21.75	167.75	1386
3315:103:3	-30.75	153.25	1386
1011:477:3	7.75	117.25	1385
3011:226:4	-2.75	116.75	1385
3011:362:4	-6.75	112.75	1385
5117:469:4	-16.75	-179.75	1385
1012:372:2	7.25	122.75	1384
3011:144:4	-4.75	114.75	1384
1312:219:4	31.75	129.75	1383
7106:205:3	10.75	-65.25	1383
7109:390:4	19.75	-90.75	1383
1111:371:1	17.25	111.25	1382
1112:121:2	12.25	121.75	1382
3214:209:3	-20.75	149.25	1382
1010:498:3	9.75	108.25	1381
1012:382:1	8.25	122.25	1381
3012:100:1	-0.25	120.25	1381
3215:363:4	-26.75	153.75	1381
7207:207:1	20.25	-77.25	1381
7108:132:1	13.25	-82.25	1380
3117:469:2	-16.25	179.75	1380
3214:208:1	-20.25	148.25	1380
1011:393:2	9.25	113.75	1379
3011:350:4	-5.75	110.75	1379
7107:488:1	18.25	-78.25	1379
7209:350:3	25.75	-90.25	1379
7208:122:2	22.25	-82.75	1378
7109:392:1	19.25	-92.25	1378
1011:465:4	6.75	115.75	1378
3216:215:2	-21.25	165.75	1378
1010:486:4	8.75	106.75	1377
3010:219:3	-1.75	109.25	1377
1014:363:3	6.75	143.25	1376
1110:208:2	10.25	108.75	1376
1112:132:1	13.25	122.25	1376
3215:353:3	-25.75	153.25	1375
7208:216:1	21.25	-86.25	1375
7108:361:1	16.25	-81.25	1375
1011:383:4	8.75	113.75	1373
3114:459:3	-15.75	149.25	1372
1011:354:1	5.25	114.25	1371
1011:394:3	9.75	114.25	1371
1111:362:1	16.25	112.25	1371
7008:391:1	9.25	-81.25	1371
7008:392:1	9.25	-82.25	1370
7209:121:2	22.25	-91.75	1370
1011:143:3	4.75	113.25	1370
1011:489:4	8.75	119.75	1370
1111:216:1	11.25	116.25	1370
3216:216:3	-21.75	166.25	1370
3216:114:2	-21.25	164.75	1369
7107:486:2	18.25	-76.75	1369
7108:351:3	15.75	-81.25	1369
7208:237:2	23.25	-87.75	1368
1014:455:3	5.75	145.25	1368
3215:142:1	-24.25	152.25	1367
7209:101:2	20.25	-91.75	1367
7109:390:3	19.75	-90.25	1366
1012:362:3	6.75	122.25	1366
1111:361:2	16.25	111.75	1366
3011:352:3	-5.75	112.25	1366
3116:246:4	-14.75	166.75	1366
3116:478:4	-17.75	168.75	1366
1010:238:3	3.75	108.25	1365
1010:248:2	4.25	108.75	1365
1112:112:2	11.25	122.75	1365
7008:390:2	9.25	-80.75	1364
7107:487:4	18.75	-77.75	1364
7108:132:3	13.75	-82.25	1363
7207:227:3	22.75	-77.25	1363
3114:478:4	-17.75	148.75	1363
1011:372:4	7.75	112.75	1362
7106:372:1	17.25	-62.25	1362
1214:104:4	20.75	144.75	1361
3215:353:1	-25.25	153.25	1361
1010:237:4	3.75	107.75	1360
1014:374:2	7.25	144.75	1359
1213:206:1	20.25	136.25	1359
3216:217:1	-21.25	167.25	1359
7108:353:1	15.25	-83.25	1359
7207:112:3	21.75	-72.25	1359
7208:124:2	22.25	-84.75	1358
7208:226:2	22.25	-86.75	1358
1015:468:3	6.75	158.25	1358
3011:360:4	-6.75	110.75	1358
3012:102:2	-0.25	122.75	1358
3215:143:4	-24.75	153.75	1358
3011:246:3	-4.75	116.25	1357
5117:498:1	-19.25	-178.25	1357
7106:373:1	17.25	-63.25	1357
7108:468:2	16.25	-88.75	1357
1010:206:4	0.75	106.75	1355
3013:219:3	-1.75	139.25	1355
3216:215:3	-21.75	165.25	1355
1010:225:3	2.75	105.25	1353
1012:390:2	9.25	120.75	1353
1111:351:3	15.75	111.25	1353
3216:216:1	-21.25	166.25	1353
7106:121:1	12.25	-61.25	1353
7209:247:1	24.25	-97.25	1353
7106:121:2	12.25	-61.75	1353
7007:499:4	9.75	-79.75	1352
1012:102:2	0.25	122.75	1352
1111:216:4	11.75	116.75	1352
1010:237:2	3.25	107.75	1351
1011:478:2	7.25	118.75	1351
3012:131:1	-3.25	121.25	1351
3116:383:3	-18.75	163.25	1351
7108:103:1	10.25	-83.25	1351
7108:122:3	12.75	-82.25	1351
7207:246:2	24.25	-76.75	1350
1010:216:2	1.25	106.75	1350
1010:236:2	3.25	106.75	1350
1013:487:1	8.25	137.25	1350
3214:219:2	-21.25	149.75	1350
1112:113:1	11.25	123.25	1349
1010:248:1	4.25	108.25	1348
1012:100:2	0.25	120.75	1348
1012:360:4	6.75	120.75	1348
1112:121:4	12.75	121.75	1348
3013:216:2	-1.25	136.75	1348
3014:122:3	-2.75	142.25	1348
3113:124:1	-12.25	134.25	1348
3216:218:3	-21.75	168.25	1347
5117:479:1	-17.25	-179.25	1347
7107:110:3	11.75	-70.25	1347
7207:236:3	23.75	-76.25	1346
1313:111:3	31.75	131.25	1346
3116:393:1	-19.25	163.25	1346
3215:363:1	-26.25	153.25	1346
1112:360:1	16.25	120.25	1345
7208:122:1	22.25	-82.25	1345
7106:121:3	12.75	-61.25	1344
7207:238:2	23.25	-78.75	1344
1212:140:3	24.75	120.25	1344
3011:361:4	-6.75	111.75	1344
3215:120:4	-22.75	150.75	1344
1015:478:1	7.25	158.25	1343
3116:383:1	-18.25	163.25	1343
7108:364:2	16.25	-84.75	1343
7107:120:1	12.25	-70.25	1342
7109:391:1	19.25	-91.25	1342
7109:496:1	19.25	-96.25	1342
7207:226:1	22.25	-76.25	1342
1011:394:4	9.75	114.75	1342
3010:455:3	-5.75	105.25	1342
5003:238:2	-3.25	-38.75	1341
7207:466:4	26.75	-76.75	1341
7209:120:2	22.25	-90.75	1341
7209:246:4	24.75	-96.75	1340
1010:143:4	4.75	103.75	1340
1010:488:1	8.25	108.25	1340
1112:100:1	10.25	120.25	1340
3116:457:3	-15.75	167.25	1339
7108:361:4	16.75	-81.75	1339
7108:390:3	19.75	-80.25	1338
7107:488:3	18.75	-78.25	1338
1011:468:4	6.75	118.75	1338
1112:103:3	10.75	123.25	1338
3011:245:2	-4.25	115.75	1338
3113:468:3	-16.75	138.25	1338
3214:219:1	-21.25	149.25	1338
5117:488:2	-18.25	-178.75	1338
1011:487:2	8.25	117.75	1337
3010:467:2	-6.25	107.75	1337
1010:217:2	1.25	107.75	1336
1014:489:4	8.75	149.75	1336
7208:238:4	23.75	-88.75	1336
7207:235:1	23.25	-75.25	1335
1010:225:2	2.25	105.75	1335
1010:236:1	3.25	106.25	1335
1011:478:4	7.75	118.75	1335
1114:495:3	19.75	145.25	1335
1211:100:1	20.25	110.25	1335
3011:216:2	-1.25	116.75	1335
1111:207:3	10.75	117.25	1334
3010:218:2	-1.25	108.75	1334
7108:465:4	16.75	-85.75	1334
7108:143:3	14.75	-83.25	1333
1012:101:1	0.25	121.25	1333
1012:372:1	7.25	122.25	1333
[truncated: 160,008 more rows]
