# Supplementary material for: Marine Biodiversity Conservation Planning in the Indo-Pacific Convergence Zone Based on Ecological Spatial Analysis
Source: Biology (Basel). 2025 Jun 14;14(6):700. doi: 10.3390/biology14060700 (PMC12189379; doi:10.3390/biology14060700)
Supplement: Supplementary file 1 [file biology-14-00700-s001.zip › TableS3 Protected species.xlsx]

## Sheet: unique_data (finish)
ScientificName	Kingdom	Phylum	Class	Order	Family	Genus	Species	AuthorYear	IUCNRedList	CITES
Acanthastrea echinata	Animalia	Cnidaria	Anthozoa	Scleractinia	Mussidae	Acanthastrea	echinata	Dana, 1846	LC	II
Acanthastrea hemprichii	Animalia	Cnidaria	Anthozoa	Scleractinia	Lobophylliidae	Acanthastrea	hemprichii	Ehrenberg, 1834	VU	II
Acanthastrea minuta	Animalia	Cnidaria	Anthozoa	Scleractinia	Lobophylliidae	Acanthastrea	minuta	Moll & Best, 1984	NT	II
Acanthastrea pachysepta	Animalia	Cnidaria	Anthozoa	Scleractinia	Lobophylliidae	Acanthastrea	pachysepta	Chevalier, 1975	NT	II
Acanthastrea rotundoflora	Animalia	Cnidaria	Anthozoa	Scleractinia	Lobophylliidae	Acanthastrea	rotundoflora	Chevalier, 1975	NT	II
Acanthurus chronixis	Animalia	Chordata	Actinopterygii	Perciformes	Acanthuridae	Acanthurus	chronixis	Randall, 1960	VU	NA
Achoerodus gouldii	Animalia	Chordata	Actinopterygii	Perciformes	Labridae	Achoerodus	gouldii	Richardson, 1843	VU	NA
Acropora abrolhosensis	Animalia	Cnidaria	Anthozoa	Scleractinia	Acroporidae	Acropora	abrolhosensis	Veron, 1985	VU	II
Acropora abrotanoides	Animalia	Cnidaria	Anthozoa	Scleractinia	Acroporidae	Acropora	abrotanoides	Lamarck, 1816	LC	II
Acropora aculeus	Animalia	Cnidaria	Anthozoa	Scleractinia	Acroporidae	Acropora	aculeus	Dana, 1846	VU	II
Acropora acuminata	Animalia	Cnidaria	Anthozoa	Scleractinia	Acroporidae	Acropora	acuminata	Verrill, 1864	VU	II
Acropora anthocercis	Animalia	Cnidaria	Anthozoa	Scleractinia	Acroporidae	Acropora	anthocercis	Brook, 1893	VU	II
Acropora aspera	Animalia	Cnidaria	Anthozoa	Scleractinia	Acroporidae	Acropora	aspera	Dana, 1846	VU	II
Acropora austera	Animalia	Cnidaria	Anthozoa	Scleractinia	Acroporidae	Acropora	austera	Dana, 1846	NT	II
Acropora awi	Animalia	Cnidaria	Anthozoa	Scleractinia	Acroporidae	Acropora	awi	Wallace & Wolstenholme, 1998	VU	II
Acropora batunai	Animalia	Cnidaria	Anthozoa	Scleractinia	Acroporidae	Acropora	batunai	Wallace, 1997	VU	II
Acropora bushyensis	Animalia	Cnidaria	Anthozoa	Scleractinia	Acroporidae	Acropora	bushyensis	Veron & Wallace, 1984	LC	II
Acropora carduus	Animalia	Cnidaria	Anthozoa	Scleractinia	Acroporidae	Acropora	carduus	Dana, 1846	NT	II
Acropora caroliniana	Animalia	Cnidaria	Anthozoa	Scleractinia	Acroporidae	Acropora	caroliniana	Nemenzo, 1976	VU	II
Acropora cerealis	Animalia	Cnidaria	Anthozoa	Scleractinia	Acroporidae	Acropora	cerealis	Dana, 1846	LC	II
Acropora cervicornis	Animalia	Cnidaria	Anthozoa	Scleractinia	Acroporidae	Acropora	cervicornis	Lamarck, 1816	CR	II
Acropora chesterfieldensis	Animalia	Cnidaria	Anthozoa	Scleractinia	Acroporidae	Acropora	chesterfieldensis	Veron & Wallace, 1984	LC	II
Acropora clathrata	Animalia	Cnidaria	Anthozoa	Scleractinia	Acroporidae	Acropora	clathrata	Brook, 1891	LC	II
Acropora cophodactyla	Animalia	Cnidaria	Anthozoa	Scleractinia	Acroporidae	Acropora	cophodactyla	Brook, 1892	DD	II
Acropora cytherea	Animalia	Cnidaria	Anthozoa	Scleractinia	Acroporidae	Acropora	cytherea	Dana, 1846	LC	II
Acropora dendrum	Animalia	Cnidaria	Anthozoa	Scleractinia	Acroporidae	Acropora	dendrum	Bassett-Smith, 1890	VU	II
Acropora derawanensis	Animalia	Cnidaria	Anthozoa	Scleractinia	Acroporidae	Acropora	derawanensis	Wallace, 1997	VU	II
Acropora desalwii	Animalia	Cnidaria	Anthozoa	Scleractinia	Acroporidae	Acropora	desalwii	Wallace, 1994	VU	II
Acropora digitifera	Animalia	Cnidaria	Anthozoa	Scleractinia	Acroporidae	Acropora	digitifera	Dana, 1846	NT	II
Acropora divaricata	Animalia	Cnidaria	Anthozoa	Scleractinia	Acroporidae	Acropora	divaricata	Dana, 1846	NT	II
Acropora donei	Animalia	Cnidaria	Anthozoa	Scleractinia	Acroporidae	Acropora	donei	Veron & Wallace, 1984	VU	II
Acropora echinata	Animalia	Cnidaria	Anthozoa	Scleractinia	Acroporidae	Acropora	echinata	Dana, 1846	VU	II
Acropora elegans	Animalia	Cnidaria	Anthozoa	Scleractinia	Acroporidae	Acropora	echinata	Milne Edwards, 1860	VU	II
Acropora elseyi	Animalia	Cnidaria	Anthozoa	Scleractinia	Acroporidae	Acropora	elseyi	Brook, 1892	LC	II
Acropora eurystoma	Animalia	Cnidaria	Anthozoa	Scleractinia	Acroporidae	Acropora	eurystoma	Klunzinger, 1879	NA	II
Acropora exquisita	Animalia	Cnidaria	Anthozoa	Scleractinia	Acroporidae	Acropora	exquisita	Nemenzo, 1971	DD	II
Acropora florida	Animalia	Cnidaria	Anthozoa	Scleractinia	Acroporidae	Acropora	florida	Dana, 1846	NT	II
Acropora gemmifera	Animalia	Cnidaria	Anthozoa	Scleractinia	Acroporidae	Acropora	gemmifera	Brook, 1892	LC	II
Acropora glauca	Animalia	Cnidaria	Anthozoa	Scleractinia	Acroporidae	Acropora	glauca	Brook, 1893	NT	II
Acropora globiceps	Animalia	Cnidaria	Anthozoa	Scleractinia	Acroporidae	Acropora	globiceps	Dana, 1846	VU	II
Acropora grandis	Animalia	Cnidaria	Anthozoa	Scleractinia	Acroporidae	Acropora	grandis	Brook, 1892	LC	II
Acropora granulosa	Animalia	Cnidaria	Anthozoa	Scleractinia	Acroporidae	Acropora	globiceps	Milne Edwards, 1860	NT	II
Acropora haimei	Animalia	Cnidaria	Anthozoa	Scleractinia	Acroporidae	Acropora	haimei	Milne Edwards, 1860	DD	II
Acropora halmaherae	Animalia	Cnidaria	Anthozoa	Scleractinia	Acroporidae	Acropora	halmaherae	Wallace & Wolstenholme, 1998	DD	II
Acropora hemprichii	Animalia	Cnidaria	Anthozoa	Scleractinia	Acroporidae	Acropora	hemprichii	Ehrenberg, 1834	VU	II
Acropora hoeksemai	Animalia	Cnidaria	Anthozoa	Scleractinia	Acroporidae	Acropora	hoeksemai	Wallace, 1997	VU	II
Acropora horrida	Animalia	Cnidaria	Anthozoa	Scleractinia	Acroporidae	Acropora	horrida	Dana, 1846	VU	II
Acropora humilis	Animalia	Cnidaria	Anthozoa	Scleractinia	Acroporidae	Acropora	humilis	Dana, 1846	NT	II
Acropora hyacinthus	Animalia	Cnidaria	Anthozoa	Scleractinia	Acroporidae	Acropora	hyacinthus	Dana, 1846	NT	II
Acropora indonesia	Animalia	Cnidaria	Anthozoa	Scleractinia	Acroporidae	Acropora	indonesia	Wallace, 1997	VU	II
Acropora intermedia	Animalia	Cnidaria	Anthozoa	Scleractinia	Acroporidae	Acropora	intermedia	Brook, 1891	NA	II
Acropora jacquelineae	Animalia	Cnidaria	Anthozoa	Scleractinia	Acroporidae	Acropora	jacquelineae	Wallace, 1994	VU	II
Acropora kimbeensis	Animalia	Cnidaria	Anthozoa	Scleractinia	Acroporidae	Acropora	kimbeensis	Wallace, 1999	VU	II
Acropora kirstyae	Animalia	Cnidaria	Anthozoa	Scleractinia	Acroporidae	Acropora	kirstyae	Veron & Wallace, 1984	VU	II
Acropora kosurini	Animalia	Cnidaria	Anthozoa	Scleractinia	Acroporidae	Acropora	kirstyae	Wallace, 1994	VU	II
Acropora latistella	Animalia	Cnidaria	Anthozoa	Scleractinia	Acroporidae	Acropora	latistella	Brook, 1892	LC	II
Acropora listeri	Animalia	Cnidaria	Anthozoa	Scleractinia	Acroporidae	Acropora	listeri	Brook, 1893	VU	II
Acropora loisetteae	Animalia	Cnidaria	Anthozoa	Scleractinia	Acroporidae	Acropora	loisetteae	Wallace, 1994	VU	II
Acropora lokani	Animalia	Cnidaria	Anthozoa	Scleractinia	Acroporidae	Acropora	lokani	Wallace, 1994	VU	II
Acropora longicyathus	Animalia	Cnidaria	Anthozoa	Scleractinia	Acroporidae	Acropora	longicyathus	Milne Edwards, 1860	LC	II
Acropora loripes	Animalia	Cnidaria	Anthozoa	Scleractinia	Acroporidae	Acropora	loripes	Brook, 1892	NT	II
Acropora lovelli	Animalia	Cnidaria	Anthozoa	Scleractinia	Acroporidae	Acropora	lovelli	Veron & Wallace, 1984	VU	II
Acropora lutkeni	Animalia	Cnidaria	Anthozoa	Scleractinia	Acroporidae	Acropora	lutkeni	Crossland, 1952	NT	II
Acropora microclados	Animalia	Cnidaria	Anthozoa	Scleractinia	Acroporidae	Acropora	microclados	Ehrenberg, 1834	VU	II
Acropora microphthalma	Animalia	Cnidaria	Anthozoa	Scleractinia	Acroporidae	Acropora	microphthalma	Verrill, 1869	LC	II
Acropora millepora	Animalia	Cnidaria	Anthozoa	Scleractinia	Acroporidae	Acropora	millepora	Ehrenberg, 1834	NT	II
Acropora monticulosa	Animalia	Cnidaria	Anthozoa	Scleractinia	Acroporidae	Acropora	monticulosa	Brüggemann, 1879	NT	II
Acropora multiacuta	Animalia	Cnidaria	Anthozoa	Scleractinia	Acroporidae	Acropora	multiacuta	Nemenzo, 1967	VU	II
Acropora nana	Animalia	Cnidaria	Anthozoa	Scleractinia	Acroporidae	Acropora	nana	Studer, 1879	NT	II
Acropora nasuta	Animalia	Cnidaria	Anthozoa	Scleractinia	Acroporidae	Acropora	nasuta	Dana, 1846	NT	II
Acropora palmata	Animalia	Cnidaria	Anthozoa	Scleractinia	Acroporidae	Acropora	palmata	Lamarck, 1816	CR	II
Acropora palmerae	Animalia	Cnidaria	Anthozoa	Scleractinia	Acroporidae	Acropora	palmerae	Wells, 1954	VU	II
Acropora paniculata	Animalia	Cnidaria	Anthozoa	Scleractinia	Acroporidae	Acropora	paniculata	Verrill, 1902	VU	II
Acropora papillare	Animalia	Cnidaria	Anthozoa	Scleractinia	Acroporidae	Acropora	papillare	Latypov, 1992	VU	II
Acropora pharaonis	Animalia	Cnidaria	Anthozoa	Scleractinia	Acroporidae	Acropora	pharaonis	Milne Edwards, 1860	VU	II
Acropora pichoni	Animalia	Cnidaria	Anthozoa	Scleractinia	Acroporidae	Acropora	pichoni	Wallace, 1999	NT	II
Acropora plantaginea	Animalia	Cnidaria	Anthozoa	Scleractinia	Acroporidae	Acropora	plantaginea	Lamarck, 1816	DD	II
Acropora plumosa	Animalia	Cnidaria	Anthozoa	Scleractinia	Acroporidae	Acropora	plumosa	Wallace & Wolstenholme, 1998	VU	II
Acropora polystoma	Animalia	Cnidaria	Anthozoa	Scleractinia	Acroporidae	Acropora	polystoma	Brook, 1891	VU	II
Acropora proximalis	Animalia	Cnidaria	Anthozoa	Scleractinia	Acroporidae	Acropora	proximalis	Veron, 2000	DD	II
Acropora pruinosa	Animalia	Cnidaria	Anthozoa	Scleractinia	Acroporidae	Acropora	pruinosa	Brook, 1893	DD	II
Acropora pulchra	Animalia	Cnidaria	Anthozoa	Scleractinia	Acroporidae	Acropora	pulchra	Brook, 1891	LC	II
Acropora retusa	Animalia	Cnidaria	Anthozoa	Scleractinia	Acroporidae	Acropora	retusa	Dana, 1846	VU	II
Acropora robusta	Animalia	Cnidaria	Anthozoa	Scleractinia	Acroporidae	Acropora	robusta	Dana, 1846	LC	II
Acropora rongelapensis	Animalia	Cnidaria	Anthozoa	Scleractinia	Acroporidae	Acropora	rongelapensis	Richards & Wallace, 2004	DD	II
Acropora rudis	Animalia	Cnidaria	Anthozoa	Scleractinia	Acroporidae	Acropora	rudis	Rehberg, 1892	EN	II
Acropora russelli	Animalia	Cnidaria	Anthozoa	Scleractinia	Acroporidae	Acropora	russelli	Wallace, 1994	VU	II
Acropora samoensis	Animalia	Cnidaria	Anthozoa	Scleractinia	Acroporidae	Acropora	samoensis	Brook, 1891	LC	II
Acropora sarmentosa	Animalia	Cnidaria	Anthozoa	Scleractinia	Acroporidae	Acropora	sarmentosa	Brook, 1892	LC	II
Acropora secale	Animalia	Cnidaria	Anthozoa	Scleractinia	Acroporidae	Acropora	secale	Studer, 1878	NT	II
Acropora selago	Animalia	Cnidaria	Anthozoa	Scleractinia	Acroporidae	Acropora	selago	Studer, 1878	NT	II
Acropora seriata	Animalia	Cnidaria	Anthozoa	Scleractinia	Acroporidae	Acropora	seriata	Ehrenberg, 1834	DD	II
Acropora simplex	Animalia	Cnidaria	Anthozoa	Scleractinia	Acroporidae	Acropora	simplex	Wallace & Wolstenholme, 1998	VU	II
Acropora solitaryensis	Animalia	Cnidaria	Anthozoa	Scleractinia	Acroporidae	Acropora	solitaryensis	Veron & Wallace, 1984	VU	II
Acropora spathulata	Animalia	Cnidaria	Anthozoa	Scleractinia	Acroporidae	Acropora	spathulata	Brook, 1891	LC	II
Acropora speciosa	Animalia	Cnidaria	Anthozoa	Scleractinia	Acroporidae	Acropora	speciosa	Quelch, 1886	VU	II
Acropora spicifera	Animalia	Cnidaria	Anthozoa	Scleractinia	Acroporidae	Acropora	spicifera	Dana, 1846	VU	II
Acropora squarrosa	Animalia	Cnidaria	Anthozoa	Scleractinia	Acroporidae	Acropora	squarrosa	Hemprich & Ehrenberg, 1834	LC	II
Acropora stoddarti	Animalia	Cnidaria	Anthozoa	Scleractinia	Acroporidae	Acropora	stoddarti	Pillai & Scheer, 1976	DD	II
Acropora striata	Animalia	Cnidaria	Anthozoa	Scleractinia	Acroporidae	Acropora	striata	Verrill, 1866	VU	II
Acropora subglabra	Animalia	Cnidaria	Anthozoa	Scleractinia	Acroporidae	Acropora	subglabra	Brook, 1891	LC	II
Acropora subulata	Animalia	Cnidaria	Anthozoa	Scleractinia	Acroporidae	Acropora	subulata	Dana, 1846	LC	II
Acropora suharsonoi	Animalia	Cnidaria	Anthozoa	Scleractinia	Acroporidae	Acropora	suharsonoi	Wallace, 1994	EN	II
Acropora sukarnoi	Animalia	Cnidaria	Anthozoa	Scleractinia	Acroporidae	Acropora	sukarnoi	Wallace, 1997	DD	II
Acropora tenella	Animalia	Cnidaria	Anthozoa	Scleractinia	Acroporidae	Acropora	tenella	Brook, 1892	VU	II
Acropora tenuis	Animalia	Cnidaria	Anthozoa	Scleractinia	Acroporidae	Acropora	tenuis	Dana, 1846	NT	II
Acropora teres	Animalia	Cnidaria	Anthozoa	Scleractinia	Acroporidae	Acropora	teres	Verrill, 1866	DD	II
Acropora tortuosa	Animalia	Cnidaria	Anthozoa	Scleractinia	Acroporidae	Acropora	tortuosa	Dana, 1846	LC	II
Acropora turaki	Animalia	Cnidaria	Anthozoa	Scleractinia	Acroporidae	Acropora	turaki	Wallace, 1994	VU	II
Acropora valenciennesi	Animalia	Cnidaria	Anthozoa	Scleractinia	Acroporidae	Acropora	valenciennesi	Milne Edwards & Haime, 1860	LC	II
Acropora valida	Animalia	Cnidaria	Anthozoa	Scleractinia	Acroporidae	Acropora	valida	Dana, 1846	LC	II
Acropora vaughani	Animalia	Cnidaria	Anthozoa	Scleractinia	Acroporidae	Acropora	vaughani	Wells, 1954	VU	II
Acropora verweyi	Animalia	Cnidaria	Anthozoa	Scleractinia	Acroporidae	Acropora	verweyi	Veron & Wallace, 1984	VU	II
Acropora walindii	Animalia	Cnidaria	Anthozoa	Scleractinia	Acroporidae	Acropora	walindii	Wallace, 1999	VU	II
Acropora willisae	Animalia	Cnidaria	Anthozoa	Scleractinia	Acroporidae	Acropora	willisae	Veron & Wallace, 1984	VU	II
Acropora yongei	Animalia	Cnidaria	Anthozoa	Scleractinia	Acroporidae	Acropora	yongei	Veron & Wallace, 1984	LC	II
Acroteriobatus annulatus	Animalia	Chordata	Elasmobranchii	Rhinopristiformes	Rhinobatidae	Acroteriobatus	annulatus	Smith, 1841	VU	II
Alatotrochus rubescens	Animalia	Cnidaria	Anthozoa	Scleractinia	Turbinoliidae	Alatotrochus	rubescens	Moseley, 1876	NA	II
Allonautilus scrobiculatus	Animalia	Mollusca	Cephalopoda	Nautilida	Nautilidae	Allonautilus	scrobiculatus	Lightfoot, 1786	DD	II
Alopias pelagicus	Animalia	Chordata	Elasmobranchii	Lamniformes	Alopiidae	Alopias	pelagicus	Nakamura, 1935	EN	II
Alopias superciliosus	Animalia	Chordata	Elasmobranchii	Lamniformes	Alopiidae	Alopias	superciliosus	Lowe, 1841	VU	II
Alopias vulpinus	Animalia	Chordata	Elasmobranchii	Lamniformes	Alopiidae	Alopias	vulpinus	Bonnaterre, 1788	VU	II
Altrichthys alelia	Animalia	Chordata	Actinopterygii	Not assigned	Pomacentridae	Altrichthys	alelia	Bernardi, Longo & Quiros, 2017	EN	NA
Altrichthys curatus	Animalia	Chordata	Actinopterygii	Not assigned	Pomacentridae	Altrichthys	curatus	Allen, 1999	VU	NA
Alveopora allingi	Animalia	Cnidaria	Anthozoa	Scleractinia	Acroporidae	Alveopora	allingi	Hoffmeister, 1925	VU	II
Alveopora catalai	Animalia	Cnidaria	Anthozoa	Scleractinia	Acroporidae	Alveopora	catalai	Wells, 1968	NT	II
Alveopora daedalea	Animalia	Cnidaria	Anthozoa	Scleractinia	Acroporidae	Alveopora	daedalea	Forskål, 1775	VU	II
Alveopora excelsa	Animalia	Cnidaria	Anthozoa	Scleractinia	Acroporidae	Alveopora	excelsa	Verrill, 1864	EN	II
Alveopora fenestrata	Animalia	Cnidaria	Anthozoa	Scleractinia	Acroporidae	Alveopora	fenestrata	Lamarck, 1816	VU	II
Alveopora marionensis	Animalia	Cnidaria	Anthozoa	Scleractinia	Acroporidae	Alveopora	marionensis	Veron & Pichon, 1982	VU	II
Alveopora minuta	Animalia	Cnidaria	Anthozoa	Scleractinia	Acroporidae	Alveopora	minuta	Veron, 2000	EN	II
Alveopora spongiosa	Animalia	Cnidaria	Anthozoa	Scleractinia	Acroporidae	Alveopora	spongiosa	Dana, 1846	NT	II
Alveopora tizardi	Animalia	Cnidaria	Anthozoa	Scleractinia	Poritidae	Alveopora	tizardi	Bassett-Smith, 1890	LC	II
Alveopora verrilliana	Animalia	Cnidaria	Anthozoa	Scleractinia	Acroporidae	Alveopora	verrilliana	Dana, 1846	VU	II
Amblyglyphidodon ternatensis	Animalia	Chordata	Actinopterygii	Not assigned	Pomacentridae	Amblyglyphidodon	ternatensis	Bleeker, 1853	VU	NA
Anacropora forbesi	Animalia	Cnidaria	Anthozoa	Scleractinia	Acroporidae	Anacropora	forbesi	Ridley, 1884	LC	II
Anacropora matthaii	Animalia	Cnidaria	Anthozoa	Scleractinia	Acroporidae	Anacropora	matthaii	Pillai, 1973	VU	II
Anacropora puertogalerae	Animalia	Cnidaria	Anthozoa	Scleractinia	Acroporidae	Anacropora	puertogalerae	Nemenzo, 1964	VU	II
Anacropora reticulata	Animalia	Cnidaria	Anthozoa	Scleractinia	Acroporidae	Anacropora	reticulata	Veron & Wallace, 1984	VU	II
Anacropora spinosa	Animalia	Cnidaria	Anthozoa	Scleractinia	Acroporidae	Anacropora	spinosa	Rehberg, 1892	EN	II
Anguilla australis	Animalia	Chordata	Actinopterygii	Anguilliformes	Anguillidae	Anguilla	australis	Richardson, 1841	NT	NA
Anguilla bengalensis	Animalia	Chordata	Actinopterygii	Anguilliformes	Anguillidae	Anguilla	bengalensis	Gray, 1831	NT	NA
Anguilla bicolor	Animalia	Chordata	Actinopterygii	Anguilliformes	Anguillidae	Anguilla	bicolor	McClelland, 1844	NT	NA
Anguilla japonica	Animalia	Chordata	Actinopterygii	Anguilliformes	Anguillidae	Anguilla	japonica	Temminck & Schlegel, 1846	EN	NA
Anomocora fecunda	Animalia	Cnidaria	Anthozoa	Scleractinia	Caryophylliidae	Anomocora	fecunda	Pourtalès, 1871	NA	II
Anoxypristis cuspidata	Animalia	Chordata	Elasmobranchii	Pristiformes	Pristidae	Anoxypristis	cuspidata	Latham, 1794	CR	I
Anthemiphyllia dentata	Animalia	Cnidaria	Anthozoa	Scleractinia	Anthemiphylliidae	Anthemiphyllia	dentata	Alcock, 1902	NA	II
Anthemiphyllia frustum	Animalia	Cnidaria	Anthozoa	Scleractinia	Anthemiphylliidae	Anthemiphyllia	frustum	Cairns, 1994	NA	II
Anthemiphyllia spinifera	Animalia	Cnidaria	Anthozoa	Scleractinia	Anthemiphylliidae	Anthemiphyllia	spinifera	Cairns, 1999	NA	II
Antipathes arborea	Animalia	Cnidaria	Anthozoa	Antipatharia	Antipathidae	Antipathes	arborea	Dana, 1846	NA	II
Antipathes ceylonensis	Animalia	Cnidaria	Anthozoa	Antipatharia	Antipathidae	Antipathes	ceylonensis	Thomson & Simpson, 1905	NA	II
Antipathes chota	Animalia	Cnidaria	Anthozoa	Antipatharia	Antipathidae	Antipathes	chota	Forster Cooper, 1904	NA	II
Antipathes curvata	Animalia	Cnidaria	Anthozoa	Antipatharia	Antipathidae	Antipathes	curvata	van Pesch, 1914	NA	II
Antipathes dichotoma	Animalia	Cnidaria	Anthozoa	Antipatharia	Antipathidae	Antipathes	dichotoma	Pallas, 1766	NA	II
Antipathes flabellum	Animalia	Cnidaria	Anthozoa	Antipatharia	Antipathidae	Antipathes	flabellum	Pallas, 1766	NA	II
Antipathes grandis	Animalia	Cnidaria	Anthozoa	Antipatharia	Antipathidae	Antipathes	grandis	Verrill, 1928	NA	II
Antipathes indistincta	Animalia	Cnidaria	Anthozoa	Antipatharia	Antipathidae	Antipathes	indistincta	van Pesch, 1914	NA	II
Antipathes sibogae	Animalia	Cnidaria	Anthozoa	Antipatharia	Antipathidae	Antipathes	sibogae	van Pesch, 1914	NA	II
Antipathes simplex	Animalia	Cnidaria	Anthozoa	Antipatharia	Antipathidae	Antipathes	simplex	Schultze, 1896	NA	II
Antipathes spinulosa	Animalia	Cnidaria	Anthozoa	Antipatharia	Antipathidae	Antipathes	spinulosa	Schultze, 1896	NA	II
Antipathes ternatensis	Animalia	Cnidaria	Anthozoa	Antipatharia	Antipathidae	Antipathes	ternatensis	Schultze, 1896	NA	II
Antipathes virgata	Animalia	Cnidaria	Anthozoa	Antipatharia	Antipathidae	Antipathes	virgata	Esper, 1798	NA	II
Aphanipathes sarothamnoides	Animalia	Cnidaria	Anthozoa	Antipatharia	Aphanipathidae	Aphanipathes	sarothamnoides	Brook, 1889	NA	II
Arachnopathes ericoides	Animalia	Cnidaria	Anthozoa	Antipatharia	Antipathidae	Arachnopathes	ericoides	Pallas, 1766	NA	II
Argyrosomus japonicus	Animalia	Chordata	Actinopterygii	Eupercaria incertae sedis	Sciaenidae	Argyrosomus	japonicus	Temminck & Schlegel, 1843	EN	NA
Asteriopathes arachniformis	Animalia	Cnidaria	Anthozoa	Antipatharia	Aphanipathidae	Asteriopathes	arachniformis	Opresko, 2004	NA	II
Asteriopathes colini	Animalia	Cnidaria	Anthozoa	Antipatharia	Aphanipathidae	Asteriopathes	colini	Opresko, 2004	NA	II
Astraeosmilia curvata	Animalia	Cnidaria	Anthozoa	Scleractinia	Merulinidae	Astraeosmilia	curvata	Wijsmann-Best, 1972	VU	II
Astraeosmilia maxima			Anthozoa	Scleractinia	Merulinidae	Astraeosmilia	curvata	Veron, Pichon & Wijsman-Best, 1976	NT	II
Astraeosmilia tumida	Animalia	Cnidaria	Anthozoa	Scleractinia	Merulinidae	Astraeosmilia	tumida	Matthai, 1928	NT	II
Astrea annuligera	Animalia	Cnidaria	Anthozoa	Scleractinia	Merulinidae	Astrea	annuligera	Milne Edwards & Haime, 1850	NT	II
Astreopora cucullata	Animalia	Cnidaria	Anthozoa	Scleractinia	Acroporidae	Astreopora	cucullata	Lamberts, 1980	VU	II
Astreopora expansa	Animalia	Cnidaria	Anthozoa	Scleractinia	Acroporidae	Astreopora	expansa	Brüggemann, 1877	NT	II
Astreopora explanata	Animalia	Cnidaria	Anthozoa	Scleractinia	Acroporidae	Astreopora	explanata	Veron, 1985	NA	II
Astreopora gracilis	Animalia	Cnidaria	Anthozoa	Scleractinia	Acroporidae	Astreopora	gracilis	Bernard, 1896	LC	II
Astreopora lambertsi	Animalia	Cnidaria	Anthozoa	Scleractinia	Acroporidae	Astreopora	lambertsi	Moll & Best, 1984	NA	II
Astreopora listeri	Animalia	Cnidaria	Anthozoa	Scleractinia	Acroporidae	Astreopora	listeri	Bernard, 1896	LC	II
Astreopora moretonensis	Animalia	Cnidaria	Anthozoa	Scleractinia	Acroporidae	Astreopora	moretonensis	Veron & Wallace, 1984	VU	II
Astreopora myriophthalma	Animalia	Cnidaria	Anthozoa	Scleractinia	Acroporidae	Astreopora	myriophthalma	Lamarck, 1816	LC	II
Astreopora ocellata	Animalia	Cnidaria	Anthozoa	Scleractinia	Acroporidae	Astreopora	ocellata	Bernard, 1896	LC	II
Astreopora randalli	Animalia	Cnidaria	Anthozoa	Scleractinia	Acroporidae	Astreopora	randalli	Lamberts, 1980	LC	II
Astreopora suggesta	Animalia	Cnidaria	Anthozoa	Scleractinia	Acroporidae	Astreopora	suggesta	Wells, 1954	LC	II
Atherinomorus lineatus	Animalia	Chordata	Actinopterygii	Atheriniformes	Atherinidae	Atherinomorus	lineatus	Günther, 1872	VU	NA
Aulocyathus juvenescens	Animalia	Cnidaria	Anthozoa	Scleractinia	Caryophylliidae	Aulocyathus	juvenescens	Marenzeller, 1904	NA	II
Aulocyathus recidivus	Animalia	Cnidaria	Anthozoa	Scleractinia	Caryophylliidae	Aulocyathus	recidivus	Dennant, 1906	NA	II
Australogyra zelli	Animalia	Cnidaria	Anthozoa	Scleractinia	Merulinidae	Australogyra	zelli	Veron, Pichon & Best, 1977	VU	II
Australogyra zelli	Animalia	Cnidaria	Anthozoa	Scleractinia	Faviidae	Australogyra	zelli	Veron, Pichon & Best, 1977	VU	II
Balaenoptera acutorostrata	Animalia	Chordata	Mammalia	Cetacea	Balaenopteridae	Balaenoptera	acutorostrata	Lacépède, 1804	LC	I/II
Balaenoptera bonaerensis	Animalia	Chordata	Mammalia	Cetartiodactyla	Balaenopteridae	Balaenoptera	bonaerensis	Burmeister, 1867	NT	I
Balaenoptera borealis	Animalia	Chordata	Mammalia	Cetartiodactyla	Balaenopteridae	Balaenoptera	borealis	Lesson, 1828	EN	I
Balaenoptera edeni	Animalia	Chordata	Mammalia	Cetacea	Balaenopteridae	Balaenoptera	edeni	Anderson, 1879	LC	I
Balaenoptera musculus	Animalia	Chordata	Mammalia	Cetartiodactyla	Balaenopteridae	Balaenoptera	musculus	Linnaeus, 1758	EN	I
Balaenoptera omurai	Animalia	Chordata	Mammalia	Cetacea	Balaenopteridae	Balaenoptera	omurai	Wada, Oishi & Yamada, 2003	DD	I
Balaenoptera physalus	Animalia	Chordata	Mammalia	Cetartiodactyla	Balaenopteridae	Balaenoptera	physalus	Linnaeus, 1758	VU	I
Bathypathes patula	Animalia	Cnidaria	Anthozoa	Antipatharia	Schizopathidae	Bathypathes	patula	Brook, 1889	NA	II
Bathypathes platycaulus	Animalia	Cnidaria	Anthozoa	Antipatharia	Schizopathidae	Bathypathes	platycaulus	Totton, 1923	NA	II
Blastomussa merleti	Animalia	Cnidaria	Anthozoa	Scleractinia	Mussidae	Blastomussa	merleti	Wells, 1961	LC	II
Blastomussa wellsi	Animalia	Cnidaria	Anthozoa	Scleractinia	Plerogyridae	Blastomussa	wellsi	Wijsmann-Best, 1973	NT	II
Blastotrochus nutrix	Animalia	Cnidaria	Anthozoa	Scleractinia	Flabellidae	Blastotrochus	nutrix	Milne Edwards & Haime, 1848	NA	II
Bolbometopon muricatum	Animalia	Chordata	Actinopterygii	Perciformes	Labridae	Bolbometopon	muricatum	Valenciennes, 1840	VU	NA
Boninastrea boninensis	Animalia	Cnidaria	Anthozoa	Scleractinia	Merulinidae	Boninastrea	boninensis	Yabe & Sugiyama, 1935	DD	II
Bourneotrochus stellulatus	Animalia	Cnidaria	Anthozoa	Scleractinia	Caryophylliidae	Bourneotrochus	stellulatus	Cairns, 1984	NA	II
Bryaninops natans	Animalia	Chordata	Actinopterygii	Gobiiformes	Gobiidae	Bryaninops	natans	Larson, 1985	NT	NA
Cantharellus jebbi	Animalia	Cnidaria	Anthozoa	Scleractinia	Fungiidae	Cantharellus	jebbi	Hoeksema, 1993	LC	II
Canthigaster rapaensis	Animalia	Chordata	Actinopterygii	Tetraodontiformes	Tetraodontidae	Canthigaster	rapaensis	Allen & Randall, 1977	EN	NA
Carcharhinus albimarginatus	Animalia	Chordata	Elasmobranchii	Carcharhiniformes	Carcharhinidae	Carcharhinus	albimarginatus	Rüppell, 1837	VU	II
Carcharhinus altimus	Animalia	Chordata	Elasmobranchii	Carcharhiniformes	Carcharhinidae	Carcharhinus	altimus	Springer, 1950	NT	II
Carcharhinus amblyrhynchoides	Animalia	Chordata	Elasmobranchii	Carcharhiniformes	Carcharhinidae	Carcharhinus	amblyrhynchoides	Whitley, 1934	VU	II
Carcharhinus amblyrhynchos	Animalia	Chordata	Elasmobranchii	Carcharhiniformes	Carcharhinidae	Carcharhinus	amblyrhynchos	Bleeker, 1856	EN	II
Carcharhinus amboinensis	Animalia	Chordata	Elasmobranchii	Carcharhiniformes	Carcharhinidae	Carcharhinus	amboinensis	Müller & Henle, 1839	VU	II
Carcharhinus borneensis	Animalia	Chordata	Elasmobranchii	Carcharhiniformes	Carcharhinidae	Carcharhinus	borneensis	Bleeker, 1858	CR	II
Carcharhinus brachyurus	Animalia	Chordata	Elasmobranchii	Carcharhiniformes	Carcharhinidae	Carcharhinus	brachyurus	Günther, 1870	VU	II
Carcharhinus brevipinna	Animalia	Chordata	Elasmobranchii	Carcharhiniformes	Carcharhinidae	Carcharhinus	brevipinna	Valenciennes, 1839	VU	II
Carcharhinus cautus	Animalia	Chordata	Elasmobranchii	Carcharhiniformes	Carcharhinidae	Carcharhinus	cautus	Whitley, 1945	LC	II
Carcharhinus coatesi	Animalia	Chordata	Elasmobranchii	Carcharhiniformes	Carcharhinidae	Carcharhinus	coatesi	Whitley, 1939	LC	II
Carcharhinus dussumieri	Animalia	Chordata	Elasmobranchii	Carcharhiniformes	Carcharhinidae	Carcharhinus	dussumieri	Valenciennes, 1839	EN	II
Carcharhinus falciformis	Animalia	Chordata	Elasmobranchii	Carcharhiniformes	Carcharhinidae	Carcharhinus	falciformis	Müller & Henle, 1839	VU	II
Carcharhinus fitzroyensis	Animalia	Chordata	Elasmobranchii	Carcharhiniformes	Carcharhinidae	Carcharhinus	fitzroyensis	Whitley, 1943	LC	II
Carcharhinus galapagensis	Animalia	Chordata	Elasmobranchii	Carcharhiniformes	Carcharhinidae	Carcharhinus	galapagensis	Snodgrass & Heller, 1905	LC	II
Carcharhinus hemiodon	Animalia	Chordata	Elasmobranchii	Carcharhiniformes	Carcharhinidae	Carcharhinus	hemiodon	Valenciennes, 1839	CR	II
Carcharhinus leucas	Animalia	Chordata	Elasmobranchii	Carcharhiniformes	Carcharhinidae	Carcharhinus	leucas	Valenciennes, 1839	VU	II
Carcharhinus limbatus	Animalia	Chordata	Elasmobranchii	Carcharhiniformes	Carcharhinidae	Carcharhinus	limbatus	Valenciennes, 1839	VU	II
Carcharhinus longimanus	Animalia	Chordata	Elasmobranchii	Carcharhiniformes	Carcharhinidae	Carcharhinus	longimanus	Poey, 1861	CR	II
Carcharhinus macloti	Animalia	Chordata	Elasmobranchii	Carcharhiniformes	Carcharhinidae	Carcharhinus	macloti	Müller & Henle, 1839	NT	II
Carcharhinus melanopterus	Animalia	Chordata	Elasmobranchii	Carcharhiniformes	Carcharhinidae	Carcharhinus	melanopterus	Quoy & Gaimard, 1824	VU	II
Carcharhinus obscurus	Animalia	Chordata	Elasmobranchii	Carcharhiniformes	Carcharhinidae	Carcharhinus	obscurus	Lesueur, 1818	CR	II
Carcharhinus plumbeus	Animalia	Chordata	Elasmobranchii	Carcharhiniformes	Carcharhinidae	Carcharhinus	plumbeus	Nardo, 1827	EN	II
Carcharhinus porosus	Animalia	Chordata	Elasmobranchii	Carcharhiniformes	Carcharhinidae	Carcharhinus	porosus	Ranzani, 1839	CR	II
Carcharhinus sealei	Animalia	Chordata	Elasmobranchii	Carcharhiniformes	Carcharhinidae	Carcharhinus	sealei	Pietschmann, 1913	VU	II
Carcharhinus sorrah	Animalia	Chordata	Elasmobranchii	Carcharhiniformes	Carcharhinidae	Carcharhinus	sorrah	Valenciennes, 1839	NT	II
Carcharhinus tilstoni	Animalia	Chordata	Elasmobranchii	Carcharhiniformes	Carcharhinidae	Carcharhinus	tilstoni	Whitley, 1950	LC	II
Carcharhinus tjutjot	Animalia	Chordata	Elasmobranchii	Carcharhiniformes	Carcharhinidae	Carcharhinus	tjutjot	Bleeker, 1852	VU	II
Catalaphyllia jardinei	Animalia	Cnidaria	Anthozoa	Scleractinia	Merulinidae	Catalaphyllia	jardinei	Saville-Kent, 1893	VU	II
Caulastraea echinulata	Animalia	Cnidaria	Anthozoa	Scleractinia	Merulinidae	Caulastraea	echinulata	Milne Edwards & Haime, 1848	VU	II
Caulastraea furcata	Animalia	Cnidaria	Anthozoa	Scleractinia	Merulinidae	Caulastraea	furcata	Dana, 1846	LC	II
Chaetodon rainfordi	Animalia	Chordata	Actinopterygii	Perciformes	Chaetodontidae	Chaetodon	rainfordi	McCulloch, 1923	NT	NA
Chaetodon trifascialis	Animalia	Chordata	Actinopterygii	Perciformes	Chaetodontidae	Chaetodon	trifascialis	Quoy & Gaimard, 1825	NT	NA
Cheilinus undulatus	Animalia	Chordata	Actinopterygii	Perciformes	Labridae	Cheilinus	undulatus	Rüppell, 1835	EN	II
Cheilinus undulatus	Animalia	Chordata	Actinopterygii	Perciformes	Labridae	Cheilinus	undulatus	Rüppell, 1835	EN	II
Cheiloprion labiatus	Animalia	Chordata	Actinopterygii	Not assigned	Pomacentridae	Cheiloprion	labiatus	Day, 1877	VU	NA
Chlorurus bowersi	Animalia	Chordata	Actinopterygii	Perciformes	Scaridae	Chlorurus	bowersi	Snyder, 1909	NT	NA
Choerodon schoenleinii	Animalia	Chordata	Actinopterygii	Perciformes	Labridae	Choerodon	schoenleinii	Valenciennes, 1839	NT	NA
Chrysiptera arnazae	Animalia	Chordata	Actinopterygii	Not assigned	Pomacentridae	Chrysiptera	arnazae	Allen, Erdmann & Barber, 2010	VU	NA
Chrysiptera hemicyanea	Animalia	Chordata	Actinopterygii	Not assigned	Pomacentridae	Chrysiptera	hemicyanea	Weber, 1913	VU	NA
Chrysiptera niger	Animalia	Chordata	Actinopterygii	Not assigned	Pomacentridae	Chrysiptera	hemicyanea	Allen, 1975	EN	NA
Cirrhilabrus naokoae	Animalia	Chordata	Actinopterygii	Perciformes	Labridae	Cirrhilabrus	hemicyanea	Randall & Tanaka, 2009	VU	NA
Cirrhipathes anguina	Animalia	Cnidaria	Anthozoa	Antipatharia	Antipathidae	Cirrhipathes	anguina	Dana, 1846	NA	II
Cirrhipathes musculosa	Animalia	Cnidaria	Anthozoa	Antipatharia	Antipathidae	Cirrhipathes	musculosa	van Pesch, 1910	NA	II
Cirrhipathes nana	Animalia	Cnidaria	Anthozoa	Antipatharia	Antipathidae	Cirrhipathes	nana	van Pesch, 1910	NA	II
Cirrhipathes spiralis	Animalia	Cnidaria	Anthozoa	Antipatharia	Antipathidae	Cirrhipathes	spiralis	Linnaeus, 1758	NA	II
Cirrhipathes translucens	Animalia	Cnidaria	Anthozoa	Antipatharia	Antipathidae	Cirrhipathes	translucens	van Pesch, 1910	NA	II
Cladopsammia echinata	Animalia	Cnidaria	Anthozoa	Scleractinia	Dendrophylliidae	Cladopsammia	echinata	Cairns, 1984	NA	II
Cladopsammia gracilis	Animalia	Cnidaria	Anthozoa	Scleractinia	Dendrophylliidae	Cladopsammia	gracilis	Milne Edwards & Haime, 1848	NA	II
Coelastrea palauensis	Animalia	Cnidaria	Anthozoa	Scleractinia	Merulinidae	Coelastrea	hemicyanea	Yabe & Sugiyama, 1936	NT	II
Coeloseris mayeri	Animalia	Cnidaria	Anthozoa	Scleractinia	Agariciidae	Coeloseris	mayeri	Vaughan, 1918	LC	II
Coilia mystus	Animalia	Chordata	Actinopterygii	Clupeiformes	Engraulidae	Coilia	mystus	Linnaeus, 1758	EN	NA
Colangia moseleyi	Animalia	Cnidaria	Anthozoa	Scleractinia	Caryophylliidae	Colangia	moseleyi	Faustino, 1927	NA	II
Colpophyllia natans	Animalia	Cnidaria	Anthozoa	Scleractinia	Faviidae	Colpophyllia	natans	Houttuyn, 1772	VU	II
Confluphyllia juncta	Animalia	Cnidaria	Anthozoa	Scleractinia	Caryophylliidae	Confluphyllia	juncta	Cairns & Zibrowius, 1997	NA	II
Conniella apterygia	Animalia	Chordata	Actinopterygii	Perciformes	Labridae	Conniella	apterygia	Allen, 1983	VU	NA
Conocyathus formosus	Animalia	Cnidaria	Anthozoa	Scleractinia	Turbinoliidae	Conocyathus	formosus	Cairns, 2004	NA	II
Conocyathus gracilis	Animalia	Cnidaria	Anthozoa	Scleractinia	Turbinoliidae	Conocyathus	gracilis	Cairns, 1998	NA	II
Conocyathus zelandiae	Animalia	Cnidaria	Anthozoa	Scleractinia	Turbinoliidae	Conocyathus	zelandiae	Duncan, 1876	NA	II
Conotrochus brunneus	Animalia	Cnidaria	Anthozoa	Scleractinia	Caryophylliidae	Conotrochus	brunneus	Moseley, 1881	NA	II
Conus rawaiensis	Animalia	Mollusca	Gastropoda	Neogastropoda	Conidae	Conus	rawaiensis	da Motta, 1978	VU	NA
Conus terryni	Animalia	Mollusca	Gastropoda	Neogastropoda	Conidae	Conus	terryni	Tenorio & Poppe, 2004	NT	NA
Coscinaraea crassa	Animalia	Cnidaria	Anthozoa	Scleractinia	Coscinaraeidae	Coscinaraea	crassa	Veron & Pichon, 1980	NT	II
Coscinaraea monile	Animalia	Cnidaria	Anthozoa	Scleractinia	Siderastreidae	Coscinaraea	monile	Forskål, 1775	LC	II
Crispatotrochus inornatus	Animalia	Cnidaria	Anthozoa	Scleractinia	Caryophylliidae	Crispatotrochus	inornatus	Tenison-Woods, 1878	NA	II
Crispatotrochus rubescens	Animalia	Cnidaria	Anthozoa	Scleractinia	Caryophylliidae	Crispatotrochus	rubescens	Moseley, 1881	NA	II
Crispatotrochus rugosus	Animalia	Cnidaria	Anthozoa	Scleractinia	Caryophylliidae	Crispatotrochus	rugosus	Cairns, 1995	NA	II
Cryptotrochus javanus	Animalia	Cnidaria	Anthozoa	Scleractinia	Turbinoliidae	Cryptotrochus	javanus	Cairns, 1988	NA	II
Ctenactis albitentaculata	Animalia	Cnidaria	Anthozoa	Scleractinia	Fungiidae	Ctenactis	albitentaculata	Hoeksema, 1989	NT	II
Ctenactis crassa	Animalia	Cnidaria	Anthozoa	Scleractinia	Fungiidae	Ctenactis	crassa	Dana, 1848	LC	II
Ctenactis echinata	Animalia	Cnidaria	Anthozoa	Scleractinia	Fungiidae	Ctenactis	echinata	Pallas, 1766	LC	II
Culicia australiensis	Animalia	Cnidaria	Anthozoa	Scleractinia	Rhizangiidae	Culicia	australiensis	Hoffmeister, 1933	NA	II
Culicia hoffmeisteri	Animalia	Cnidaria	Anthozoa	Scleractinia	Rhizangiidae	Culicia	hoffmeisteri	Squires, 1966	NA	II
Culicia rubeola	Animalia	Cnidaria	Anthozoa	Scleractinia	Rhizangiidae	Culicia	rubeola	Quoy & Gaimard, 1833	NA	II
Culicia stellata	Animalia	Cnidaria	Anthozoa	Scleractinia	Rhizangiidae	Culicia	stellata	Dana, 1846	NA	II
Cupressopathes abies	Animalia	Cnidaria	Anthozoa	Antipatharia	Myriopathidae	Cupressopathes	abies	Linnaeus, 1758	NA	II
Cupressopathes paniculata	Animalia	Cnidaria	Anthozoa	Antipatharia	Myriopathidae	Cupressopathes	paniculata	Esper, 1796	NA	II
Cyathelia axillaris	Animalia	Cnidaria	Anthozoa	Scleractinia	Oculinidae	Cyathelia	axillaris	Ellis & Solander, 1786	NA	II
Cyathotrochus pileus	Animalia	Cnidaria	Anthozoa	Scleractinia	Turbinoliidae	Cyathotrochus	pileus	Alcock, 1902	NA	II
Cycloseris curvata	Animalia	Cnidaria	Anthozoa	Scleractinia	Fungiidae	Cycloseris	curvata	Hoeksema, 1989	VU	II
Cynarina lacrymalis	Animalia	Cnidaria	Anthozoa	Scleractinia	Lobophylliidae	Cynarina	lacrymalis	Milne Edwards & Haime, 1848	NT	II
Cyphastrea agassizi	Animalia	Cnidaria	Anthozoa	Scleractinia	Merulinidae	Cyphastrea	agassizi	Vaughan, 1907	VU	II
Cyphastrea chalcidicum	Animalia	Cnidaria	Anthozoa	Scleractinia	Merulinidae	Cyphastrea	chalcidicum	Forskål, 1775	LC	II
Cyphastrea decadia	Animalia	Cnidaria	Anthozoa	Scleractinia	Merulinidae	Cyphastrea	decadia	Moll & Best, 1984	LC	II
Cyphastrea japonica	Animalia	Cnidaria	Anthozoa	Scleractinia	Merulinidae	Cyphastrea	japonica	Yabe & Sugiyama, 1936	LC	II
Cyphastrea microphthalma	Animalia	Cnidaria	Anthozoa	Scleractinia	Merulinidae	Cyphastrea	microphthalma	Lamarck, 1816	LC	II
Cyphastrea ocellina	Animalia	Cnidaria	Anthozoa	Scleractinia	Merulinidae	Cyphastrea	ocellina	Dana, 1846	VU	II
Cyphastrea serailia	Animalia	Cnidaria	Anthozoa	Scleractinia	Merulinidae	Cyphastrea	serailia	Forskål, 1775	LC	II
Dactylotrochus cervicornis	Animalia	Cnidaria	Anthozoa	Scleractinia	Caryophylliidae	Dactylotrochus	cervicornis	Moseley, 1881	NA	II
Delphinus delphis	Animalia	Chordata	Mammalia	Cetacea	Delphinidae	Delphinus	delphis	Linnaeus, 1758	LC	II
Deltocyathoides orientalis	Animalia	Cnidaria	Anthozoa	Scleractinia	Turbinoliidae	Deltocyathoides	orientalis	Duncan, 1876	NA	II
Deltocyathus andamanicus	Animalia	Cnidaria	Anthozoa	Scleractinia	Caryophylliidae	Deltocyathus	andamanicus	Alcock, 1898	NA	II
Deltocyathus italicus	Animalia	Cnidaria	Anthozoa	Scleractinia	Caryophylliidae	Deltocyathus	italicus	Michelotti, 1838	NA	II
Deltocyathus magnificus	Animalia	Cnidaria	Anthozoa	Scleractinia	Caryophylliidae	Deltocyathus	magnificus	Moseley, 1876	NA	II
Deltocyathus philippinensis	Animalia	Cnidaria	Anthozoa	Scleractinia	Caryophylliidae	Deltocyathus	philippinensis	Cairns & Zibrowius, 1997	NA	II
Deltocyathus rotulus	Animalia	Cnidaria	Anthozoa	Scleractinia	Caryophylliidae	Deltocyathus	rotulus	Alcock, 1898	NA	II
Deltocyathus stella	Animalia	Cnidaria	Anthozoa	Scleractinia	Caryophylliidae	Deltocyathus	stella	Cairns & Zibrowius, 1997	NA	II
Deltocyathus suluensis	Animalia	Cnidaria	Anthozoa	Scleractinia	Caryophylliidae	Deltocyathus	suluensis	Alcock, 1902	NA	II
Deltocyathus varians	Animalia	Cnidaria	Anthozoa	Scleractinia	Caryophylliidae	Deltocyathus	varians	Gardiner & Waugh, 1938	NA	II
Deltocyathus vaughani	Animalia	Cnidaria	Anthozoa	Scleractinia	Caryophylliidae	Deltocyathus	vaughani	Yabe & Eguchi, 1932	NA	II
Dendrophyllia alcocki	Animalia	Cnidaria	Anthozoa	Scleractinia	Dendrophylliidae	Dendrophyllia	alcocki	Wells, 1954	NA	II
Dendrophyllia arbuscula	Animalia	Cnidaria	Anthozoa	Scleractinia	Dendrophylliidae	Dendrophyllia	arbuscula	van der Horst, 1922	NA	II
Dendrophyllia ijimai	Animalia	Cnidaria	Anthozoa	Scleractinia	Dendrophylliidae	Dendrophyllia	ijimai	Yabe & Eguchi, 1934	NA	II
Dendrophyllia minuscula	Animalia	Cnidaria	Anthozoa	Scleractinia	Dendrophylliidae	Dendrophyllia	minuscula	Bourne, 1905	NA	II
Dendrophyllia ramea	Animalia	Cnidaria	Anthozoa	Scleractinia	Dendrophylliidae	Dendrophyllia	ramea	Linnaeus, 1758	NA	II
Dendrophyllia robusta	Animalia	Cnidaria	Anthozoa	Scleractinia	Dendrophylliidae	Dendrophyllia	robusta	Bourne, 1905	NA	II
Dendrophyllia velata	Animalia	Cnidaria	Anthozoa	Scleractinia	Dendrophylliidae	Dendrophyllia	velata	Crossland, 1952	NA	II
Desmophyllum dianthus	Animalia	Cnidaria	Anthozoa	Scleractinia	Caryophylliidae	Desmophyllum	dianthus	Esper, 1794	NA	II
Diploastrea heliopora	Animalia	Cnidaria	Anthozoa	Scleractinia	Diploastraeidae	Diploastrea	heliopora	Lamarck, 1816	NT	II
Diploria labyrinthiformis	Animalia	Cnidaria	Anthozoa	Scleractinia	Faviidae	Diploria	labyrinthiformis	Linnaeus, 1758	CR	II
Dipsastraea albida	Animalia	Cnidaria	Anthozoa	Scleractinia	Merulinidae	Dipsastraea	albida	Veron, 2000	NT	II
Dipsastraea faviaformis	Animalia	Cnidaria	Anthozoa	Scleractinia	Merulinidae	Dipsastraea	faviaformis	Veron, 2002	VU	II
Dipsastraea helianthoides	Animalia	Cnidaria	Anthozoa	Scleractinia	Merulinidae	Dipsastraea	helianthoides	Wells, 1954	NT	II
Dipsastraea lacuna	Animalia	Cnidaria	Anthozoa	Scleractinia	Merulinidae	Dipsastraea	lacuna	Veron Turak & DeVantier, 2000	NT	II
Dipsastraea laddi	Animalia	Cnidaria	Anthozoa	Scleractinia	Merulinidae	Dipsastraea	laddi	Wells, 1954	VU	II
Dipsastraea laxa	Animalia	Cnidaria	Anthozoa	Scleractinia	Merulinidae	Dipsastraea	laxa	Klunzinger, 1879	NT	II
Dipsastraea lizardensis	Animalia	Cnidaria	Anthozoa	Scleractinia	Merulinidae	Dipsastraea	lizardensis	Veron, Pichon & Wijsman-Best, 1977	NT	II
Dipsastraea maritima	Animalia	Cnidaria	Anthozoa	Scleractinia	Merulinidae	Dipsastraea	maritima	Nemenzo, 1971	NT	II
Dipsastraea marshae	Animalia	Cnidaria	Anthozoa	Scleractinia	Merulinidae	Dipsastraea	marshae	Veron, 2000	NT	II
Dipsastraea matthaii	Animalia	Cnidaria	Anthozoa	Scleractinia	Merulinidae	Dipsastraea	matthaii	Vaughan, 1918	NT	II
Dipsastraea rosaria	Animalia	Cnidaria	Anthozoa	Scleractinia	Merulinidae	Dipsastraea	matthaii	Veron, 2000	VU	II
Dipsastraea veroni	Animalia	Cnidaria	Anthozoa	Scleractinia	Merulinidae	Dipsastraea	matthaii	Moll & Borel-Best, 1984	NT	II
Dipsastraea vietnamensis	Animalia	Cnidaria	Anthozoa	Scleractinia	Merulinidae	Dipsastraea	vietnamensis	Veron, 2000	NT	II
Drombus dentifer	Animalia	Chordata	Actinopterygii	Gobiiformes	Gobiidae	Drombus	dentifer	Hora, 1923	EN	NA
Dugong dugon	Animalia	Chordata	Mammalia	Sirenia	Dugongidae	Dugong	dugon	P. L. S. Müller, 1776	VU	I
Duncanopsammia axifuga	Animalia	Cnidaria	Anthozoa	Scleractinia	Dendrophylliidae	Duncanopsammia	axifuga	Milne Edwards & Haime, 1848	NT	II
Duncanopsammia peltata	Animalia	Cnidaria	Anthozoa	Scleractinia	Dendrophylliidae	Duncanopsammia	peltata	Esper, 1790	VU	II
Echinophyllia aspera	Animalia	Cnidaria	Anthozoa	Scleractinia	Pectiniidae	Echinophyllia	aspera	Ellis & Solander, 1786	LC	II
Echinophyllia costata	Animalia	Cnidaria	Anthozoa	Scleractinia	Lobophylliidae	Echinophyllia	costata	Fenner & Veron, 2000	VU	II
Echinophyllia echinoporoides	Animalia	Cnidaria	Anthozoa	Scleractinia	Pectiniidae	Echinophyllia	echinoporoides	Veron & Pichon, 1980	LC	II
Echinophyllia orpheensis	Animalia	Cnidaria	Anthozoa	Scleractinia	Pectiniidae	Echinophyllia	orpheensis	Veron & Pichon, 1980	LC	II
Echinophyllia patula	Animalia	Cnidaria	Anthozoa	Scleractinia	Pectiniidae	Echinophyllia	patula	Hodgson & Ross, 1982	LC	II
Echinopora ashmorensis	Animalia	Cnidaria	Anthozoa	Scleractinia	Merulinidae	Echinopora	ashmorensis	Veron, 1990	VU	II
Echinopora forskaliana	Animalia	Cnidaria	Anthozoa	Scleractinia	Merulinidae	Echinopora	forskaliana	Milne Edwards & Haime, 1849	NT	II
Echinopora fruticulosa	Animalia	Cnidaria	Anthozoa	Scleractinia	Merulinidae	Echinopora	fruticulosa	Ehrenberg, 1834	NT	II
Echinopora gemmacea	Animalia	Cnidaria	Anthozoa	Scleractinia	Merulinidae	Echinopora	gemmacea	Lamarck, 1816	LC	II
Echinopora hirsutissima	Animalia	Cnidaria	Anthozoa	Scleractinia	Merulinidae	Echinopora	hirsutissima	Milne Edwards & Haime, 1850	LC	II
Echinopora horrida	Animalia	Cnidaria	Anthozoa	Scleractinia	Merulinidae	Echinopora	horrida	Dana, 1846	NT	II
Echinopora lamellosa	Animalia	Cnidaria	Anthozoa	Scleractinia	Merulinidae	Echinopora	lamellosa	Esper, 1791	LC	II
Echinopora mammiformis	Animalia	Cnidaria	Anthozoa	Scleractinia	Merulinidae	Echinopora	mammiformis	Nemenzo, 1959	NT	II
Echinopora pacifica	Animalia	Cnidaria	Anthozoa	Scleractinia	Merulinidae	Echinopora	pacifica	Veron, 1990	NT	II
Ecsenius kurti	Animalia	Chordata	Actinopterygii	Perciformes	Blenniidae	Ecsenius	kurti	Springer, 1988	VU	NA
Ecsenius randalli	Animalia	Chordata	Actinopterygii	Perciformes	Blenniidae	Ecsenius	randalli	Springer, 1991	VU	NA
Ecsenius tricolor	Animalia	Chordata	Actinopterygii	Perciformes	Blenniidae	Ecsenius	tricolor	Springer & Allen, 2001	VU	NA
Eguchipsammia cornucopia	Animalia	Cnidaria	Anthozoa	Scleractinia	Dendrophylliidae	Eguchipsammia	cornucopia	Pourtalès, 1871	NA	II
Eguchipsammia fistula	Animalia	Cnidaria	Anthozoa	Scleractinia	Dendrophylliidae	Eguchipsammia	fistula	Alcock, 1902	NA	II
Eguchipsammia gaditana	Animalia	Cnidaria	Anthozoa	Scleractinia	Dendrophylliidae	Eguchipsammia	gaditana	Duncan, 1873	NA	II
Eguchipsammia wellsi	Animalia	Cnidaria	Anthozoa	Scleractinia	Dendrophylliidae	Eguchipsammia	wellsi	Eguchi, 1968	NA	II
Enallopsammia profunda	Animalia	Cnidaria	Anthozoa	Scleractinia	Dendrophylliidae	Enallopsammia	profunda	Pourtalès 1867	NA	II
Enallopsammia pusilla	Animalia	Cnidaria	Anthozoa	Scleractinia	Dendrophylliidae	Enallopsammia	pusilla	Alcock, 1902	NA	II
Enallopsammia rostrata	Animalia	Cnidaria	Anthozoa	Scleractinia	Dendrophylliidae	Enallopsammia	rostrata	Pourtalès, 1878	NA	II
Endocyathopora laticostata	Animalia	Cnidaria	Anthozoa	Scleractinia	Turbinoliidae	Endocyathopora	laticostata	Cairns, 1989	NA	II
Endopachys bulbosa	Animalia	Cnidaria	Anthozoa	Scleractinia	Dendrophylliidae	Endopachys	bulbosa	Cairns & Zibrowius, 1997	NA	II
Endopachys grayi	Animalia	Cnidaria	Anthozoa	Scleractinia	Dendrophylliidae	Endopachys	grayi	Milne Edwards & Haime, 1848	NA	II
Endopsammia philippensis	Animalia	Cnidaria	Anthozoa	Scleractinia	Dendrophylliidae	Endopsammia	philippensis	Milne Edwards & Haime, 1848	NA	II
Enneapterygius namarrgon	Animalia	Chordata	Actinopterygii	Perciformes	Tripterygiidae	Enneapterygius	namarrgon	Fricke, 1997	EN	NA
Epinephelus akaara	Animalia	Chordata	Actinopterygii	Perciformes	Serranidae	Epinephelus	akaara	Temminck & Schlegel, 1842	EN	NA
Epinephelus daemelii	Animalia	Chordata	Actinopterygii	Perciformes	Serranidae	Epinephelus	daemelii	Günther, 1876	NT	NA
Epinephelus fuscoguttatus	Animalia	Chordata	Actinopterygii	Perciformes	Serranidae	Epinephelus	fuscoguttatus	Forskål, 1775	VU	NA
Epinephelus polyphekadion	Animalia	Chordata	Actinopterygii	Perciformes	Serranidae	Epinephelus	polyphekadion	Bleeker, 1849	VU	NA
Ericiocyathus echinatus	Animalia	Cnidaria	Anthozoa	Scleractinia	Caryophylliidae	Ericiocyathus	echinatus	Cairns & Zibrowius, 1997	NA	II
Eubalaena australis	Animalia	Chordata	Mammalia	Cetacea	Balaenidae	Eubalaena	australis	Desmoulins, 1822	LC	I
Euphyllia cristata	Animalia	Cnidaria	Anthozoa	Scleractinia	Euphylliidae	Euphyllia	cristata	Chevalier, 1971	VU	II
Euphyllia fimbriata	Animalia	Cnidaria	Anthozoa	Scleractinia	Caryophylliidae	Euphyllia	fimbriata	Spengler, 1799	NA	II
Euphyllia glabrescens	Animalia	Cnidaria	Anthozoa	Scleractinia	Euphylliidae	Euphyllia	glabrescens	Chamisso & Eysenhardt, 1821	NT	II
Euphyllia paraglabrescens	Animalia	Cnidaria	Anthozoa	Scleractinia	Euphylliidae	Euphyllia	paraglabrescens	Veron, 1990	VU	II
Eusphyra blochii	Animalia	Chordata	Elasmobranchii	Carcharhiniformes	Sphyrnidae	Eusphyra	blochii	Cuvier, 1816	EN	II
Eviota indica	Animalia	Chordata	Actinopterygii	Gobiiformes	Gobiidae	Eviota	indica	Lachner & Karnella, 1980	NT	NA
Eviota pamae	Animalia	Chordata	Actinopterygii	Gobiiformes	Gobiidae	Eviota	pamae	Allen, Brooks & Erdmann, 2013	VU	NA
Eviota raja	Animalia	Chordata	Actinopterygii	Gobiiformes	Gobiidae	Eviota	raja	Allen, 2001	EN	NA
Favites abdita	Animalia	Cnidaria	Anthozoa	Scleractinia	Merulinidae	Favites	abdita	Ellis & Solander, 1786	NT	II
Favites acuticollis	Animalia	Cnidaria	Anthozoa	Scleractinia	Merulinidae	Favites	acuticollis	Ortmann, 1889	NT	II
Favites chinensis	Animalia	Cnidaria	Anthozoa	Scleractinia	Merulinidae	Favites	chinensis	Verrill, 1866	NT	II
Favites colemani	Animalia	Cnidaria	Anthozoa	Scleractinia	Merulinidae	Favites	colemani	Veron, 2002	NT	II
Favites complanata	Animalia	Cnidaria	Anthozoa	Scleractinia	Merulinidae	Favites	complanata	Ehrenberg, 1834	NT	II
Favites flexuosa	Animalia	Cnidaria	Anthozoa	Scleractinia	Merulinidae	Favites	flexuosa	Dana, 1846	NT	II
Favites halicora	Animalia	Cnidaria	Anthozoa	Scleractinia	Merulinidae	Favites	halicora	Ehrenberg, 1834	NT	II
Favites magnistellata	Animalia	Cnidaria	Anthozoa	Scleractinia	Merulinidae	Favites	magnistellata	Milne Edwards & Haime, 1849	NT	II
Favites micropentagonus	Animalia	Cnidaria	Anthozoa	Scleractinia	Merulinidae	Favites	micropentagonus	Veron, 2000	NT	II
Favites paraflexuosus	Animalia	Cnidaria	Anthozoa	Scleractinia	Merulinidae	Favites	paraflexuosus	Veron, 2000	NT	II
Favites pentagona	Animalia	Cnidaria	Anthozoa	Scleractinia	Merulinidae	Favites	pentagona	Esper, 1790	LC	II
Favites rotundata	Animalia	Cnidaria	Anthozoa	Scleractinia	Merulinidae	Favites	rotundata	Veron Pichon & Wijsman-Best, 1977	NT	II
Favites spinosa	Animalia	Cnidaria	Anthozoa	Scleractinia	Merulinidae	Favites	spinosa	Klunzinger, 1879	VU	II
Favites stylifera	Animalia	Cnidaria	Anthozoa	Scleractinia	Merulinidae	Favites	stylifera	Yabe & Sugiyama, 1937	NT	II
Favites valenciennesii	Animalia	Cnidaria	Anthozoa	Scleractinia	Merulinidae	Favites	valenciennesii	Milne Edwards & Haime, 1849	NT	II
Favites vasta	Animalia	Cnidaria	Anthozoa	Scleractinia	Merulinidae	Favites	vasta	Klunzinger, 1879	NT	II
Feresa attenuata	Animalia	Chordata	Mammalia	Cetacea	Delphinidae	Feresa	attenuata	Gray, 1874	LC	II
Fimbriaphyllia ancora	Animalia	Cnidaria	Anthozoa	Scleractinia	Euphylliidae	Fimbriaphyllia	ancora	Veron & Pichon, 1980	VU	II
Fimbriaphyllia divisa	Animalia	Cnidaria	Anthozoa	Scleractinia	Euphylliidae	Fimbriaphyllia	divisa	Veron & Pichon, 1980	NT	II
Fimbriaphyllia paraancora	Animalia	Cnidaria	Anthozoa	Scleractinia	Euphylliidae	Fimbriaphyllia	paraancora	Veron, 1990	VU	II
Fimbriaphyllia paradivisa	Animalia	Cnidaria	Anthozoa	Scleractinia	Euphylliidae	Fimbriaphyllia	paradivisa	Veron, 1990	VU	II
Fungia fungites	Animalia	Cnidaria	Anthozoa	Scleractinia	Fungiidae	Fungia	fungites	Linneaus, 1758	NT	II
Galaxea acrhelia	Animalia	Cnidaria	Anthozoa	Scleractinia	Euphylliidae	Galaxea	acrhelia	Veron, 2000	VU	II
Galaxea astreata	Animalia	Cnidaria	Anthozoa	Scleractinia	Euphylliidae	Galaxea	astreata	Lamarck, 1816	VU	II
Galaxea cryptoramosa	Animalia	Cnidaria	Anthozoa	Scleractinia	Euphylliidae	Galaxea	cryptoramosa	Fenner & Veron, 2000	VU	II
Galaxea fascicularis	Animalia	Cnidaria	Anthozoa	Scleractinia	Euphylliidae	Galaxea	fascicularis	Linnaeus, 1767	NT	II
Galaxea longisepta	Animalia	Cnidaria	Anthozoa	Scleractinia	Euphylliidae	Galaxea	longisepta	Fenner & Veron, 2000	NT	II
Galaxea paucisepta	Animalia	Cnidaria	Anthozoa	Scleractinia	Euphylliidae	Galaxea	paucisepta	Claereboudt, 1990	NT	II
Gardineria hawaiiensis	Animalia	Cnidaria	Anthozoa	Scleractinia	Gardineriidae	Gardineria	hawaiiensis	Vaughan, 1907	NA	II
Gardineria paradoxa	Animalia	Cnidaria	Anthozoa	Scleractinia	Gardineriidae	Gardineria	paradoxa	Pourtalès, 1868	NA	II
Gardineria philippinensis	Animalia	Cnidaria	Anthozoa	Scleractinia	Gardineriidae	Gardineria	philippinensis	Cairns, 1989	NA	II
Gardineroseris planulata	Animalia	Cnidaria	Anthozoa	Scleractinia	Agariciidae	Gardineroseris	planulata	Dana, 1846	LC	II
Gillichthys seta	Animalia	Chordata	Actinopterygii	Gobiiformes	Gobiidae	Gillichthys	seta	Ginsburg, 1938	VU	NA
Glaucostegus granulatus	Animalia	Chordata	Elasmobranchii	Rhinopristiformes	Glaucostegidae	Glaucostegus	granulatus	Cuvier, 1829	CR	II
Glaucostegus halavi	Animalia	Chordata	Elasmobranchii	Rhinopristiformes	Glaucostegidae	Glaucostegus	halavi	Forsskal, 1775	CR	II
Glaucostegus thouin	Animalia	Chordata	Elasmobranchii	Rhinopristiformes	Glaucostegidae	Glaucostegus	thouin	Anonymous, 1798	CR	II
Glaucostegus typus	Animalia	Chordata	Elasmobranchii	Rhinopristiformes	Glaucostegidae	Glaucostegus	typus	Bennet, 1830	NA	II
Globicephala macrorhynchus	Animalia	Chordata	Mammalia	Cetacea	Delphinidae	Globicephala	macrorhynchus	Gray, 1846	LC	II
Globicephala melas	Animalia	Chordata	Mammalia	Cetacea	Delphinidae	Globicephala	melas	Traill, 1809	LC	II
Glyphis gangeticus	Animalia	Chordata	Elasmobranchii	Carcharhiniformes	Carcharhinidae	Glyphis	gangeticus	Müller & Henle, 1839	CR	II
Glyphis garricki	Animalia	Chordata	Elasmobranchii	Carcharhiniformes	Carcharhinidae	Glyphis	garricki	Compagno, White & Last, 2008	VU	II
Glyphis glyphis	Animalia	Chordata	Elasmobranchii	Carcharhiniformes	Carcharhinidae	Glyphis	glyphis	Müller & Henle, 1839	VU	II
Gobiodon acicularis	Animalia	Chordata	Actinopterygii	Gobiiformes	Gobiidae	Gobiodon	acicularis	Harold & Winterbottom, 1995	NT	NA
Gobiodon axillaris	Animalia	Chordata	Actinopterygii	Gobiiformes	Gobiidae	Gobiodon	axillaris	De Vis, 1884	VU	NA
Gobiodon brochus	Animalia	Chordata	Actinopterygii	Gobiiformes	Gobiidae	Gobiodon	brochus	Harold & Winterbottom, 1999	NT	NA
Gobiodon ceramensis	Animalia	Chordata	Actinopterygii	Gobiiformes	Gobiidae	Gobiodon	ceramensis	Bleeker, 1853	NT	NA
Gobiodon erythrospilus	Animalia	Chordata	Actinopterygii	Gobiiformes	Gobiidae	Gobiodon	erythrospilus	Bleeker, 1875	VU	NA
Gobiodon fulvus	Animalia	Chordata	Actinopterygii	Gobiiformes	Gobiidae	Gobiodon	fulvus	Herre, 1927	VU	NA
Goniastrea edwardsi	Animalia	Cnidaria	Anthozoa	Scleractinia	Faviidae	Goniastrea	edwardsi	Chevalier, 1972	LC	II
Goniastrea favulus	Animalia	Cnidaria	Anthozoa	Scleractinia	Merulinidae	Goniastrea	favulus	Dana, 1846	NT	II
Goniastrea minuta	Animalia	Cnidaria	Anthozoa	Scleractinia	Merulinidae	Goniastrea	minuta	Veron, 2000	NT	II
Goniastrea pectinata	Animalia	Cnidaria	Anthozoa	Scleractinia	Merulinidae	Goniastrea	pectinata	Hemprich & Ehrenberg, 1834	LC	II
Goniastrea ramosa	Animalia	Cnidaria	Anthozoa	Scleractinia	Merulinidae	Goniastrea	ramosa	Veron, 2000	VU	II
Goniastrea retiformis	Animalia	Cnidaria	Anthozoa	Scleractinia	Merulinidae	Goniastrea	retiformis	Lamarck, 1816	LC	II
Goniastrea stelligera	Animalia	Cnidaria	Anthozoa	Scleractinia	Merulinidae	Goniastrea	stelligera	Dana, 1846	NT	II
Goniocorella dumosa	Animalia	Cnidaria	Anthozoa	Scleractinia	Caryophylliidae	Goniocorella	dumosa	Alcock, 1902	NA	II
Goniopora burgosi	Animalia	Cnidaria	Anthozoa	Scleractinia	Poritidae	Goniopora	burgosi	Nemenzo, 1955	VU	II
Goniopora columna	Animalia	Cnidaria	Anthozoa	Scleractinia	Poritidae	Goniopora	columna	Dana, 1846	NT	II
Goniopora djiboutiensis	Animalia	Cnidaria	Anthozoa	Scleractinia	Poritidae	Goniopora	djiboutiensis	Vaughan, 1907	LC	II
Goniopora eclipsensis	Animalia	Cnidaria	Anthozoa	Scleractinia	Poritidae	Goniopora	eclipsensis	Veron & Pichon, 1982	LC	II
Goniopora fruticosa	Animalia	Cnidaria	Anthozoa	Scleractinia	Poritidae	Goniopora	fruticosa	Kent, 1891	LC	II
Goniopora lobata	Animalia	Cnidaria	Anthozoa	Scleractinia	Poritidae	Goniopora	lobata	Milne Edwards, 1860	NT	II
Goniopora norfolkensis	Animalia	Cnidaria	Anthozoa	Scleractinia	Poritidae	Goniopora	norfolkensis	Veron & Pichon, 1982	LC	II
Goniopora palmensis	Animalia	Cnidaria	Anthozoa	Scleractinia	Poritidae	Goniopora	palmensis	Veron & Pichon, 1982	LC	II
Goniopora pandoraensis	Animalia	Cnidaria	Anthozoa	Scleractinia	Poritidae	Goniopora	pandoraensis	Veron & Pichon, 1982	LC	II
Goniopora pendulus	Animalia	Cnidaria	Anthozoa	Scleractinia	Poritidae	Goniopora	pendulus	Veron, 1985	LC	II
Goniopora planulata	Animalia	Cnidaria	Anthozoa	Scleractinia	Poritidae	Goniopora	planulata	Ehrenberg, 1834	VU	II
Goniopora polyformis	Animalia	Cnidaria	Anthozoa	Scleractinia	Poritidae	Goniopora	polyformis	Zou, 1980	VU	II
Goniopora somaliensis	Animalia	Cnidaria	Anthozoa	Scleractinia	Poritidae	Goniopora	somaliensis	Vaughan, 1907	LC	II
Goniopora stokesi	Animalia	Cnidaria	Anthozoa	Scleractinia	Poritidae	Goniopora	stokesi	Milne Edwards & Haime, 1851	NT	II
Goniopora tenella	Animalia	Cnidaria	Anthozoa	Scleractinia	Poritidae	Goniopora	tenella	Quelch, 1886	NT	II
Goniopora tenuidens	Animalia	Cnidaria	Anthozoa	Scleractinia	Poritidae	Goniopora	tenuidens	Quelch, 1886	LC	II
Grampus griseus	Animalia	Chordata	Mammalia	Cetacea	Delphinidae	Grampus	griseus	G. Cuvier, 1812	LC	II
Guynia annulata	Animalia	Cnidaria	Anthozoa	Scleractinia	Guyniidae	Guynia	annulata	Duncan, 1872	NA	II
Haliotis laevigata	Animalia	Mollusca	Gastropoda	Lepetellida	Haliotidae	Haliotis	laevigata	Donovan, 1808	VU	NA
Haliotis rubra	Animalia	Mollusca	Gastropoda	Lepetellida	Haliotidae	Haliotis	rubra	Leach, 1814	VU	NA
Halomitra clavator	Animalia	Cnidaria	Anthozoa	Scleractinia	Fungiidae	Halomitra	clavator	Hoeksema, 1989	VU	II
Halomitra pileus	Animalia	Cnidaria	Anthozoa	Scleractinia	Fungiidae	Halomitra	pileus	Linnaeus, 1758	LC	II
Harpadon nehereus	Animalia	Chordata	Actinopterygii	Aulopiformes	Synodontidae	Harpadon	nehereus	Hamilton, 1822	NT	NA
Heliofungia actiniformis	Animalia	Cnidaria	Anthozoa	Scleractinia	Fungiidae	Heliofungia	actiniformis	Quoy & Gaimard, 1833	VU	II
Heliopora coerulea	Animalia	Cnidaria	Anthozoa	Scleralcyonacea	Helioporidae	Heliopora	coerulea	Pallas 1766	VU	II
Herpolitha limax	Animalia	Cnidaria	Anthozoa	Scleractinia	Fungiidae	Herpolitha	limax	Esper, 1792	LC	II
Heterocyathus aequicostatus	Animalia	Cnidaria	Anthozoa	Scleractinia	Caryophylliidae	Heterocyathus	aequicostatus	Milne Edwards & Haime, 1848	LC	II
Heterocyathus alternatus	Animalia	Cnidaria	Anthozoa	Scleractinia	Caryophylliidae	Heterocyathus	alternatus	Verrill, 1865	LC	II
Heterocyathus sulcatus	Animalia	Cnidaria	Anthozoa	Scleractinia	Caryophylliidae	Heterocyathus	sulcatus	Verrill, 1866	LC	II
Heteropsammia cochlea	Animalia	Cnidaria	Anthozoa	Scleractinia	Dendrophylliidae	Heteropsammia	cochlea	Spengler, 1781	LC	II
Heteropsammia eupsammides	Animalia	Cnidaria	Anthozoa	Scleractinia	Dendrophylliidae	Heteropsammia	eupsammides	Gray, 1849	NT	II
Heteropsammia moretonensis	Animalia	Cnidaria	Anthozoa	Scleractinia	Dendrophylliidae	Heteropsammia	moretonensis	Wells, 1964	NA	II
Hillopathes ramosa	Animalia	Cnidaria	Anthozoa	Antipatharia	Antipathidae	Hillopathes	ramosa	van Pesch, 1910	NA	II
Hippocampus abdominalis	Animalia	Chordata	Actinopterygii	Syngnathiformes	Syngnathidae	Hippocampus	abdominalis	Lesson, 1827	LC	II
Hippocampus angustus	Animalia	Chordata	Actinopterygii	Syngnathiformes	Syngnathidae	Hippocampus	angustus	Günther, 1870	LC	II
Hippocampus barbouri	Animalia	Chordata	Actinopterygii	Syngnathiformes	Syngnathidae	Hippocampus	barbouri	Jordan & Richardson, 1908	VU	II
Hippocampus bargibanti	Animalia	Chordata	Actinopterygii	Syngnathiformes	Syngnathidae	Hippocampus	bargibanti	Whitley, 1970	DD	II
Hippocampus comes	Animalia	Chordata	Actinopterygii	Syngnathiformes	Syngnathidae	Hippocampus	comes	Cantor, 1849	VU	II
Hippocampus denise	Animalia	Chordata	Actinopterygii	Syngnathiformes	Syngnathidae	Hippocampus	denise	Lourie & Randall, 2003	DD	II
Hippocampus guttulatus	Animalia	Chordata	Actinopterygii	Syngnathiformes	Syngnathidae	Hippocampus	guttulatus	Cuvier, 1829	DD	II
Hippocampus hippocampus	Animalia	Chordata	Actinopterygii	Syngnathiformes	Syngnathidae	Hippocampus	hippocampus	Linnaeus, 1758	DD	II
Hippocampus histrix	Animalia	Chordata	Actinopterygii	Syngnathiformes	Syngnathidae	Hippocampus	histrix	Kaup, 1856	VU	II
Hippocampus kelloggi	Animalia	Chordata	Actinopterygii	Syngnathiformes	Syngnathidae	Hippocampus	kelloggi	Jordan & Snyder, 1901	VU	II
Hippocampus kuda	Animalia	Chordata	Actinopterygii	Syngnathiformes	Syngnathidae	Hippocampus	kuda	Bleeker, 1852	VU	II
Hippocampus mohnikei	Animalia	Chordata	Actinopterygii	Syngnathiformes	Syngnathidae	Hippocampus	mohnikei	Bleeker, 1853	VU	II
Hippocampus pontohi	Animalia	Chordata	Actinopterygii	Syngnathiformes	Syngnathidae	Hippocampus	pontohi	Lourie & Kuiter, 2008	LC	II
Hippocampus pusillus	Animalia	Chordata	Actinopterygii	Syngnathiformes	Syngnathidae	Hippocampus	pusillus	Fricke, 2004	DD	II
Hippocampus sindonis	Animalia	Chordata	Actinopterygii	Syngnathiformes	Syngnathidae	Hippocampus	sindonis	Jordan & Snyder, 1901	LC	II
Hippocampus spinosissimus	Animalia	Chordata	Actinopterygii	Syngnathiformes	Syngnathidae	Hippocampus	spinosissimus	Weber, 1913	VU	II
Hippocampus trimaculatus	Animalia	Chordata	Actinopterygii	Syngnathiformes	Syngnathidae	Hippocampus	trimaculatus	Leach, 1814	VU	II
Hippocampus whitei	Animalia	Chordata	Actinopterygii	Syngnathiformes	Syngnathidae	Hippocampus	whitei	Bleeker, 1855	EN	II
Hippopus hippopus	Animalia	Mollusca	Bivalvia	Veneroida	Tridacnidae	Hippopus	hippopus	Linnaeus, 1758	NA	II
Hippopus porcellanus	Animalia	Mollusca	Bivalvia	Veneroida	Tridacnidae	Hippopus	porcellanus	Rosewater, 1982	NA	II
Homophyllia bowerbanki	Animalia	Cnidaria	Anthozoa	Scleractinia	Mussidae	Acanthastrea	bowerbanki	Milne Edwards & Haime, 1851	VU	II
Hydnophora exesa	Animalia	Cnidaria	Anthozoa	Scleractinia	Merulinidae	Hydnophora	exesa	Pallas, 1766	NT	II
Hydnophora grandis	Animalia	Cnidaria	Anthozoa	Scleractinia	Merulinidae	Hydnophora	grandis	Gardiner, 1904	LC	II
Hydnophora microconos	Animalia	Cnidaria	Anthozoa	Scleractinia	Merulinidae	Hydnophora	microconos	Lamarck, 1816	NT	II
Hydnophora pilosa	Animalia	Cnidaria	Anthozoa	Scleractinia	Merulinidae	Hydnophora	pilosa	Veron, 1985	LC	II
Hydnophora rigida	Animalia	Cnidaria	Anthozoa	Scleractinia	Merulinidae	Hydnophora	rigida	Dana, 1846	LC	II
Idiotrochus kikutii	Animalia	Cnidaria	Anthozoa	Scleractinia	Turbinoliidae	Idiotrochus	kikutii	Yabe & Eguchi, 1941	NA	II
Indopacetus pacificus	Animalia	Chordata	Mammalia	Cetacea	Ziphiidae	Indopacetus	pacificus	Longman, 1926	LC	II
Isopora brueggemanni	Animalia	Cnidaria	Anthozoa	Scleractinia	Acroporidae	Isopora	brueggemanni	Brook, 1893	VU	II
Isopora crateriformis	Animalia	Cnidaria	Anthozoa	Scleractinia	Acroporidae	Isopora	crateriformis	Gardiner, 1898	VU	II
Isopora cuneata	Animalia	Cnidaria	Anthozoa	Scleractinia	Acroporidae	Isopora	cuneata	Dana, 1846	VU	II
Isopora palifera	Animalia	Cnidaria	Anthozoa	Scleractinia	Acroporidae	Isopora	palifera	Lamarck, 1816	NT	II
Isopora togianensis	Animalia	Cnidaria	Anthozoa	Scleractinia	Acroporidae	Isopora	togianensis	Wallace, 1997	EN	II
Istiophorus platypterus	Animalia	Chordata	Actinopterygii	Perciformes	Istiophoridae	Istiophorus	platypterus	Shaw, 1792	VU	NA
Isurus oxyrinchus	Animalia	Chordata	Elasmobranchii	Lamniformes	Lamnidae	Isurus	oxyrinchus	Rafinesque, 1810	EN	II
Isurus paucus	Animalia	Chordata	Elasmobranchii	Lamniformes	Lamnidae	Isurus	paucus	Guitart, 1966	EN	II
Javania cailleti	Animalia	Cnidaria	Anthozoa	Scleractinia	Flabellidae	Javania	cailleti	Duchassaing & Michelotti, 1864	NA	II
Javania exserta	Animalia	Cnidaria	Anthozoa	Scleractinia	Flabellidae	Javania	exserta	Cairns, 1995	NA	II
Javania fusca	Animalia	Cnidaria	Anthozoa	Scleractinia	Flabellidae	Javania	fusca	Vaughan, 1907	NA	II
Javania insignis	Animalia	Cnidaria	Anthozoa	Scleractinia	Flabellidae	Javania	insignis	Duncan, 1876	NA	II
Javania lamprotichum	Animalia	Cnidaria	Anthozoa	Scleractinia	Flabellidae	Javania	lamprotichum	Moseley, 1880	NA	II
Kionotrochus suteri	Animalia	Cnidaria	Anthozoa	Scleractinia	Turbinoliidae	Kionotrochus	suteri	Dennant, 1906	NA	II
Kogia sima	Animalia	Chordata	Mammalia	Cetacea	Physeteridae	Kogia	sima	Owen, 1866	LC	II
Lagenodelphis hosei	Animalia	Chordata	Mammalia	Cetacea	Delphinidae	Lagenodelphis	hosei	Fraser, 1956	LC	II
Lamiopsis tephrodes	Animalia	Chordata	Elasmobranchii	Carcharhiniformes	Carcharhinidae	Lamiopsis	tephrodes	Fowler, 1905	EN	II
Leptastrea aequalis	Animalia	Cnidaria	Anthozoa	Scleractinia	Leptastreidae	Leptastrea	aequalis	Veron, 2000	VU	II
Leptastrea bottae	Animalia	Cnidaria	Anthozoa	Scleractinia	Leptastreidae	Leptastrea	bottae	Milne Edwards & Haime, 1849	NT	II
Leptastrea inaequalis	Animalia	Cnidaria	Anthozoa	Scleractinia	Leptastreidae	Leptastrea	inaequalis	Klunzinger, 1879	NT	II
Leptastrea purpurea	Animalia	Cnidaria	Anthozoa	Scleractinia	Leptastreidae	Leptastrea	purpurea	Dana, 1846	LC	II
Leptastrea transversa	Animalia	Cnidaria	Anthozoa	Scleractinia	Leptastreidae	Leptastrea	transversa	Klunzinger, 1879	LC	II
Leptopsammia crassa	Animalia	Cnidaria	Anthozoa	Scleractinia	Dendrophylliidae	Leptopsammia	crassa	van der Horst, 1922	NA	II
Leptopsammia stokesiana	Animalia	Cnidaria	Anthozoa	Scleractinia	Dendrophylliidae	Leptopsammia	stokesiana	Milne Edwards & Haime, 1848	NA	II
Leptoria irregularis	Animalia	Cnidaria	Anthozoa	Scleractinia	Merulinidae	Leptoria	irregularis	Veron, 1990	VU	II
Leptoria phrygia	Animalia	Cnidaria	Anthozoa	Scleractinia	Merulinidae	Leptoria	phrygia	Ellis & Solander, 1786	NT	II
Leptoseris amitoriensis	Animalia	Cnidaria	Anthozoa	Scleractinia	Agariciidae	Leptoseris	amitoriensis	Veron, 1990	NT	II
Leptoseris explanata	Animalia	Cnidaria	Anthozoa	Scleractinia	Agariciidae	Leptoseris	explanata	Yabe & Sugiyama, 1941	LC	II
Leptoseris foliosa	Animalia	Cnidaria	Anthozoa	Scleractinia	Agariciidae	Leptoseris	foliosa	Dinesen, 1980	LC	II
Leptoseris gardineri	Animalia	Cnidaria	Anthozoa	Scleractinia	Agariciidae	Leptoseris	gardineri	van der Horst, 1921	LC	II
Leptoseris hawaiiensis	Animalia	Cnidaria	Anthozoa	Scleractinia	Agariciidae	Leptoseris	hawaiiensis	Vaughan, 1907	NA	II
Leptoseris incrustans	Animalia	Cnidaria	Anthozoa	Scleractinia	Agariciidae	Leptoseris	incrustans	Quelch, 1886	VU	II
Leptoseris mycetoseroides	Animalia	Cnidaria	Anthozoa	Scleractinia	Agariciidae	Leptoseris	mycetoseroides	Wells, 1954	LC	II
Leptoseris papyracea	Animalia	Cnidaria	Anthozoa	Scleractinia	Agariciidae	Leptoseris	papyracea	Dana, 1846	LC	II
Leptoseris scabra	Animalia	Cnidaria	Anthozoa	Scleractinia	Agariciidae	Leptoseris	scabra	Vaughan, 1907	LC	II
Leptoseris solida	Animalia	Cnidaria	Anthozoa	Scleractinia	Agariciidae	Leptoseris	solida	Quelch, 1886	LC	II
Leptoseris striata	Animalia	Cnidaria	Anthozoa	Scleractinia	Agariciidae	Leptoseris	striata	Fenner & Veron, 2000	NT	II
Leptoseris tubulifera	Animalia	Cnidaria	Anthozoa	Scleractinia	Agariciidae	Leptoseris	tubulifera	Vaughan, 1907	LC	II
Leptoseris yabei	Animalia	Cnidaria	Anthozoa	Scleractinia	Agariciidae	Leptoseris	yabei	Pillai & Scheer, 1976	VU	II
Letepsammia formosissima	Animalia	Cnidaria	Anthozoa	Scleractinia	Micrabaciidae	Letepsammia	formosissima	Moseley, 1876	NA	II
Letepsammia superstes	Animalia	Cnidaria	Anthozoa	Scleractinia	Micrabaciidae	Letepsammia	superstes	Ortmann, 1888	NA	II
Lethrinus mahsena	Animalia	Chordata	Actinopterygii	Perciformes	Lethrinidae	Lethrinus	mahsena	Forskål, 1775	EN	NA
Lillipathes quadribrachiata	Animalia	Cnidaria	Anthozoa	Antipatharia	Schizopathidae	Lillipathes	quadribrachiata	van Pesch, 1914	NA	II
Lithophyllon undulatum	Animalia	Cnidaria	Anthozoa	Scleractinia	Fungiidae	Lithophyllon	undulatum	Rehberg, 1892	NT	II
Lobophyllia corymbosa	Animalia	Cnidaria	Anthozoa	Scleractinia	Lobophylliidae	Lobophyllia	corymbosa	Forskål, 1775	LC	II
Lobophyllia costata	Animalia	Cnidaria	Anthozoa	Scleractinia	Lobophylliidae	Lobophyllia	costata	Dana, 1846	NA	II
Lobophyllia dentata	Animalia	Cnidaria	Anthozoa	Scleractinia	Lobophylliidae	Lobophyllia	dentata	Veron, 2000	VU	II
Lobophyllia diminuta	Animalia	Cnidaria	Anthozoa	Scleractinia	Lobophylliidae	Lobophyllia	dentata	Veron, 1985	VU	II
Lobophyllia flabelliformis	Animalia	Cnidaria	Anthozoa	Scleractinia	Lobophylliidae	Lobophyllia	flabelliformis	Veron, 2000	VU	II
Lobophyllia hassi	Animalia	Cnidaria	Anthozoa	Scleractinia	Lobophylliidae	Lobophyllia	hassi	Pillai & Scheer, 1976	VU	II
Lobophyllia hataii	Animalia	Cnidaria	Anthozoa	Scleractinia	Lobophylliidae	Lobophyllia	hataii	Yabe, Sugiyama & Eguchi, 1936	LC	II
Lobophyllia hemprichii	Animalia	Cnidaria	Anthozoa	Scleractinia	Lobophylliidae	Lobophyllia	hemprichii	Ehrenberg, 1834	LC	II
Lobophyllia ishigakiensis	Animalia	Cnidaria	Anthozoa	Scleractinia	Lobophylliidae	Lobophyllia	ishigakiensis	Veron, 1990	VU	II
Lobophyllia robusta	Animalia	Cnidaria	Anthozoa	Scleractinia	Lobophylliidae	Lobophyllia	robusta	Yabe & Sugiyama, 1936	LC	II
Lobophyllia rowleyensis	Animalia	Cnidaria	Anthozoa	Scleractinia	Lobophylliidae	Lobophyllia	rowleyensis	Veron, 1985	NT	II
Lobophyllia serrata	Animalia	Cnidaria	Anthozoa	Scleractinia	Lobophylliidae	Lobophyllia	serrata	Veron, 2002	EN	II
Lobophyllia vitiensis	Animalia	Cnidaria	Anthozoa	Scleractinia	Lobophylliidae	Lobophyllia	vitiensis	Brüggemann, 1878	NT	II
Lochmaeotrochus oculeus	Animalia	Cnidaria	Anthozoa	Scleractinia	Caryophylliidae	Lochmaeotrochus	oculeus	Alcock, 1902	NA	II
Lophius vomerinus	Animalia	Chordata	Actinopterygii	Lophiiformes	Lophiidae	Lophius	vomerinus	Valenciennes, 1837	NT	NA
Loxodon macrorhinus	Animalia	Chordata	Elasmobranchii	Carcharhiniformes	Carcharhinidae	Loxodon	macrorhinus	Müller & Henle, 1839	NA	II
Madracis asanoi	Animalia	Cnidaria	Anthozoa	Scleractinia	Pocilloporidae	Madracis	asanoi	Yabe & Sugiyama, 1936	DD	II
Madracis kirbyi	Animalia	Cnidaria	Anthozoa	Scleractinia	Pocilloporidae	Madracis	kirbyi	Veron & Pichon, 1976	LC	II
Madracis pharensis	Animalia	Cnidaria	Anthozoa	Scleractinia	Pocilloporidae	Madracis	pharensis	Heller, 1868	LC	II
Madrepora arbuscula	Animalia	Cnidaria	Anthozoa	Scleractinia	Oculinidae	Madrepora	arbuscula	Moseley, 1881	NA	II
Madrepora carolina	Animalia	Cnidaria	Anthozoa	Scleractinia	Oculinidae	Madrepora	carolina	Pourtalès, 1871	NA	II
Madrepora minutiseptum	Animalia	Cnidaria	Anthozoa	Scleractinia	Oculinidae	Madrepora	minutiseptum	Cairns & Zibrowius, 1997	NA	II
Madrepora oculata	Animalia	Cnidaria	Anthozoa	Scleractinia	Oculinidae	Madrepora	oculata	Linnaeus, 1758	NA	II
Madrepora porcellana	Animalia	Cnidaria	Anthozoa	Scleractinia	Oculinidae	Madrepora	porcellana	Moseley, 1881	NA	II
Megaptera novaeangliae	Animalia	Chordata	Mammalia	Cetacea	Balaenopteridae	Megaptera	novaeangliae	Borowski, 1781	LC	I
Merulina ampliata	Animalia	Cnidaria	Anthozoa	Scleractinia	Merulinidae	Merulina	ampliata	Ellis & Solander, 1786	LC	II
Merulina scabricula	Animalia	Cnidaria	Anthozoa	Scleractinia	Merulinidae	Merulina	scabricula	Dana, 1846	LC	II
Merulina triangularis	Animalia	Cnidaria	Anthozoa	Scleractinia	Merulinidae	Merulina	triangularis	Veron, Pichon & Wijsman-Best, 1977	NT	II
Mesoplodon densirostris	Animalia	Chordata	Mammalia	Cetacea	Ziphiidae	Mesoplodon	densirostris	de Blainville, 1817	NA	II
Micromussa amakusensis	Animalia	Cnidaria	Anthozoa	Scleractinia	Lobophylliidae	Micromussa	amakusensis	Veron, 1990	NT	II
Micromussa lordhowensis	Animalia	Cnidaria	Anthozoa	Scleractinia	Lobophylliidae	Micromussa	lordhowensis	Veron & Pichon, 1982	NT	II
Mobula alfredi	Animalia	Chordata	Elasmobranchii	Myliobatiformes	Myliobatidae	Mobula	alfredi	Krefft, 1868	VU	II
Mobula birostris	Animalia	Chordata	Elasmobranchii	Myliobatiformes	Myliobatidae	Mobula	birostris	Walbaum, 1792	EN	II
Mobula eregoodootenkee	Animalia	Chordata	Elasmobranchii	Myliobatiformes	Myliobatidae	Mobula	eregoodootenkee	Bleeker, 1859	EN	II
Mobula kuhlii	Animalia	Chordata	Elasmobranchii	Myliobatiformes	Myliobatidae	Mobula	kuhlii	Müller & Henle, 1841	EN	II
Mobula mobular	Animalia	Chordata	Elasmobranchii	Myliobatiformes	Myliobatidae	Mobula	mobular	Bonnaterre, 1788	EN	II
Mobula tarapacana	Animalia	Chordata	Elasmobranchii	Myliobatiformes	Myliobatidae	Mobula	tarapacana	Philippi, 1892	EN	II
Mobula thurstoni	Animalia	Chordata	Elasmobranchii	Myliobatiformes	Myliobatidae	Mobula	thurstoni	Lloyd, 1908	EN	II
Mola mola	Animalia	Chordata	Actinopterygii	Tetraodontiformes	Molidae	Mola	mola	Linnaeus, 1758	VU	NA
Monomyces rubrum	Animalia	Cnidaria	Anthozoa	Scleractinia	Flabellidae	Monomyces	rubrum	Quoy & Gaimard, 1833	NA	II
Montipora aequituberculata	Animalia	Cnidaria	Anthozoa	Scleractinia	Acroporidae	Montipora	aequituberculata	Bernard, 1897	LC	II
Montipora altasepta	Animalia	Cnidaria	Anthozoa	Scleractinia	Acroporidae	Montipora	altasepta	Nemenzo, 1967	VU	II
Montipora angulata	Animalia	Cnidaria	Anthozoa	Scleractinia	Acroporidae	Montipora	altasepta	Lamarck, 1816	VU	II
Montipora australiensis	Animalia	Cnidaria	Anthozoa	Scleractinia	Acroporidae	Montipora	australiensis	Bernard, 1897	VU	II
Montipora cactus	Animalia	Cnidaria	Anthozoa	Scleractinia	Acroporidae	Montipora	cactus	Bernard, 1897	VU	II
Montipora calcarea	Animalia	Cnidaria	Anthozoa	Scleractinia	Acroporidae	Montipora	calcarea	Bernard, 1897	VU	II
Montipora caliculata	Animalia	Cnidaria	Anthozoa	Scleractinia	Acroporidae	Montipora	caliculata	Dana, 1846	VU	II
Montipora capitata	Animalia	Cnidaria	Anthozoa	Scleractinia	Acroporidae	Montipora	capitata	Dana, 1846	NT	II
Montipora capricornis	Animalia	Cnidaria	Anthozoa	Scleractinia	Acroporidae	Montipora	capricornis	Veron, 1985	VU	II
Montipora cebuensis	Animalia	Cnidaria	Anthozoa	Scleractinia	Acroporidae	Montipora	cebuensis	Nemenzo, 1976	VU	II
Montipora cocosensis	Animalia	Cnidaria	Anthozoa	Scleractinia	Acroporidae	Montipora	cocosensis	Vaughan, 1918	VU	II
Montipora confusa	Animalia	Cnidaria	Anthozoa	Scleractinia	Acroporidae	Montipora	confusa	Nemenzo, 1967	NT	II
Montipora corbettensis	Animalia	Cnidaria	Anthozoa	Scleractinia	Acroporidae	Montipora	corbettensis	Veron & Wallace, 1984	VU	II
Montipora crassituberculata	Animalia	Cnidaria	Anthozoa	Scleractinia	Acroporidae	Montipora	crassituberculata	Bernard, 1897	VU	II
Montipora danae	Animalia	Cnidaria	Anthozoa	Scleractinia	Acroporidae	Montipora	danae	Milne Edwards & Haime, 1851	LC	II
Montipora delicatula	Animalia	Cnidaria	Anthozoa	Scleractinia	Acroporidae	Montipora	delicatula	Veron, 2000	VU	II
Montipora digitata	Animalia	Cnidaria	Anthozoa	Scleractinia	Acroporidae	Montipora	digitata	Dana, 1846	LC	II
Montipora efflorescens	Animalia	Cnidaria	Anthozoa	Scleractinia	Acroporidae	Montipora	efflorescens	Bernard, 1897	NT	II
Montipora effusa	Animalia	Cnidaria	Anthozoa	Scleractinia	Acroporidae	Montipora	effusa	Dana, 1846	NT	II
Montipora florida	Animalia	Cnidaria	Anthozoa	Scleractinia	Acroporidae	Montipora	florida	Nemenzo, 1967	VU	II
Montipora floweri	Animalia	Cnidaria	Anthozoa	Scleractinia	Acroporidae	Montipora	floweri	Wells, 1954	LC	II
Montipora foliosa	Animalia	Cnidaria	Anthozoa	Scleractinia	Acroporidae	Montipora	foliosa	Pallas, 1766	NT	II
Montipora foveolata	Animalia	Cnidaria	Anthozoa	Scleractinia	Acroporidae	Montipora	foveolata	Dana, 1846	NT	II
Montipora friabilis	Animalia	Cnidaria	Anthozoa	Scleractinia	Acroporidae	Montipora	friabilis	Bernard, 1897	VU	II
Montipora gaimardi	Animalia	Cnidaria	Anthozoa	Scleractinia	Acroporidae	Montipora	gaimardi	Bernard, 1897	VU	II
Montipora grisea	Animalia	Cnidaria	Anthozoa	Scleractinia	Acroporidae	Montipora	grisea	Bernard, 1897	LC	II
Montipora hispida	Animalia	Cnidaria	Anthozoa	Scleractinia	Acroporidae	Montipora	hispida	Dana, 1846	LC	II
Montipora hodgsoni	Animalia	Cnidaria	Anthozoa	Scleractinia	Acroporidae	Montipora	hodgsoni	Veron, 2000	VU	II
Montipora hoffmeisteri	Animalia	Cnidaria	Anthozoa	Scleractinia	Acroporidae	Montipora	hoffmeisteri	Wells, 1954	LC	II
Montipora incrassata	Animalia	Cnidaria	Anthozoa	Scleractinia	Acroporidae	Montipora	incrassata	Dana, 1846	NT	II
Montipora informis	Animalia	Cnidaria	Anthozoa	Scleractinia	Acroporidae	Montipora	informis	Bernard, 1897	LC	II
Montipora lobulata	Animalia	Cnidaria	Anthozoa	Scleractinia	Acroporidae	Montipora	lobulata	Bernard, 1897	VU	II
Montipora mactanensis	Animalia	Cnidaria	Anthozoa	Scleractinia	Acroporidae	Montipora	mactanensis	Nemenzo, 1979	VU	II
Montipora malampaya	Animalia	Cnidaria	Anthozoa	Scleractinia	Acroporidae	Montipora	malampaya	Nemenzo, 1967	VU	II
Montipora millepora	Animalia	Cnidaria	Anthozoa	Scleractinia	Acroporidae	Montipora	millepora	Crossland, 1952	LC	II
Montipora mollis	Animalia	Cnidaria	Anthozoa	Scleractinia	Acroporidae	Montipora	mollis	Bernard, 1897	LC	II
Montipora monasteriata	Animalia	Cnidaria	Anthozoa	Scleractinia	Acroporidae	Montipora	monasteriata	Forskål, 1775	LC	II
Montipora nodosa	Animalia	Cnidaria	Anthozoa	Scleractinia	Acroporidae	Montipora	nodosa	Dana, 1846	NT	II
Montipora orientalis	Animalia	Cnidaria	Anthozoa	Scleractinia	Acroporidae	Montipora	orientalis	Nemenzo, 1967	VU	II
Montipora peltiformis	Animalia	Cnidaria	Anthozoa	Scleractinia	Acroporidae	Montipora	peltiformis	Bernard, 1897	NT	II
Montipora porites	Animalia	Cnidaria	Anthozoa	Scleractinia	Acroporidae	Montipora	porites	Veron, 2000	NT	II
Montipora samarensis	Animalia	Cnidaria	Anthozoa	Scleractinia	Acroporidae	Montipora	samarensis	Nemenzo, 1967	VU	II
Montipora setosa	Animalia	Cnidaria	Anthozoa	Scleractinia	Acroporidae	Montipora	setosa	Nemenzo, 1976	EN	II
Montipora spongodes	Animalia	Cnidaria	Anthozoa	Scleractinia	Acroporidae	Montipora	spongodes	Bernard, 1897	LC	II
Montipora spumosa	Animalia	Cnidaria	Anthozoa	Scleractinia	Acroporidae	Montipora	spumosa	Lamarck, 1816	LC	II
Montipora stellata	Animalia	Cnidaria	Anthozoa	Scleractinia	Acroporidae	Montipora	stellata	Bernard, 1897	LC	II
Montipora tuberculosa	Animalia	Cnidaria	Anthozoa	Scleractinia	Acroporidae	Montipora	tuberculosa	Lamarck, 1816	LC	II
Montipora turgescens	Animalia	Cnidaria	Anthozoa	Scleractinia	Acroporidae	Montipora	turgescens	Bernard, 1897	LC	II
Montipora turtlensis	Animalia	Cnidaria	Anthozoa	Scleractinia	Acroporidae	Montipora	turtlensis	Veron & Wallace, 1984	VU	II
Montipora undata	Animalia	Cnidaria	Anthozoa	Scleractinia	Acroporidae	Montipora	undata	Bernard, 1897	NT	II
Montipora venosa	Animalia	Cnidaria	Anthozoa	Scleractinia	Acroporidae	Montipora	venosa	Ehrenberg, 1834	NT	II
Montipora verrucosa	Animalia	Cnidaria	Anthozoa	Scleractinia	Acroporidae	Montipora	verrucosa	Lamarck, 1816	LC	II
Montipora verruculosa	Animalia	Cnidaria	Anthozoa	Scleractinia	Acroporidae	Montipora	verruculosa	Veron, 2000	VU	II
Montipora vietnamensis	Animalia	Cnidaria	Anthozoa	Scleractinia	Acroporidae	Montipora	vietnamensis	Veron, 2000	VU	II
Moseleya latistellata	Animalia	Cnidaria	Anthozoa	Scleractinia	Lobophylliidae	Moseleya	latistellata	Quelch, 1884	VU	II
Mussa angulosa	Animalia	Cnidaria	Anthozoa	Scleractinia	Mussidae	Mussa	angulosa	Pallas, 1766	NT	II
Mycedium elephantotus	Animalia	Cnidaria	Anthozoa	Scleractinia	Pectiniidae	Mycedium	elephantotus	Pallas, 1766	LC	II
Mycedium mancaoi	Animalia	Cnidaria	Anthozoa	Scleractinia	Pectiniidae	Mycedium	mancaoi	Nemenzo, 1979	LC	II
Mycedium robokaki	Animalia	Cnidaria	Anthozoa	Scleractinia	Pectiniidae	Mycedium	robokaki	Moll & Best, 1984	LC	II
Mycedium steeni	Animalia	Cnidaria	Anthozoa	Scleractinia	Merulinidae	Mycedium	steeni	Veron, 2000	VU	II
Myriopathes bifaria	Animalia	Cnidaria	Anthozoa	Antipatharia	Myriopathidae	Myriopathes	bifaria	Brook, 1889	NA	II
Myriopathes lata	Animalia	Cnidaria	Anthozoa	Antipatharia	Myriopathidae	Myriopathes	lata	Silberfeld, 1909	NA	II
Myriopathes myriophylla	Animalia	Cnidaria	Anthozoa	Antipatharia	Myriopathidae	Myriopathes	myriophylla	Pallas, 1766	NA	II
Myriopathes ulex	Animalia	Cnidaria	Anthozoa	Antipatharia	Myriopathidae	Myriopathes	ulex	Ellis & Solander, 1786	NA	II
Nautilus belauensis	Animalia	Mollusca	Cephalopoda	Nautilida	Nautilidae	Nautilus	belauensis	Saunders, 1981	NT	II
Nautilus macromphalus	Animalia	Mollusca	Cephalopoda	Nautilida	Nautilidae	Nautilus	macromphalus	Sowerby, 1849	DD	II
Nautilus pompilius	Animalia	Mollusca	Cephalopoda	Nautilida	Nautilidae	Nautilus	pompilius	Linnaeus, 1758	NA	II
Nautilus repertus	Animalia	Mollusca	Cephalopoda	Nautilida	Nautilidae	Nautilus	repertus	Iredale, 1944	NA	II
Nautilus stenomphalus	Animalia	Mollusca	Cephalopoda	Nautilida	Nautilidae	Nautilus	stenomphalus	Sowerby, 1849	NA	II
Negaprion acutidens	Animalia	Chordata	Elasmobranchii	Carcharhiniformes	Carcharhinidae	Negaprion	acutidens	Rüppell, 1837	EN	II
Nemenzophyllia turbida	Animalia	Cnidaria	Anthozoa	Scleractinia	Plerogyridae	Nemenzophyllia	turbida	Hodgson & Ross, 1982	VU	II
Nemipterus virgatus	Animalia	Chordata	Actinopterygii	Perciformes	Nemipteridae	Nemipterus	virgatus	Houttuyn, 1782	VU	NA
Neophocaena phocaenoides	Animalia	Chordata	Mammalia	Cetartiodactyla	Phocoenidae	Neophocaena	phocaenoides	G. Cuvier, 1829	VU	I
Notocyathus conicus	Animalia	Cnidaria	Anthozoa	Scleractinia	Turbinoliidae	Notocyathus	conicus	Alcock, 1902	NA	II
Notocyathus venustus	Animalia	Cnidaria	Anthozoa	Scleractinia	Turbinoliidae	Notocyathus	venustus	Alcock, 1902	NA	II
Omobranchus smithi	Animalia	Chordata	Actinopterygii	Perciformes	Blenniidae	Omobranchus	smithi	Rao, 1974	VU	NA
Orcaella brevirostris	Animalia	Chordata	Mammalia	Cetartiodactyla	Delphinidae	Orcaella	brevirostris	Owen in Gray, 1866	EN	I
Orcaella heinsohni	Animalia	Chordata	Mammalia	Cetartiodactyla	Delphinidae	Orcaella	heinsohni	Beasley, Robertson & Arnold, 2005	VU	I
Orcinus orca	Animalia	Chordata	Mammalia	Cetacea	Delphinidae	Orcinus	orca	Linnaeus, 1758	DD	II
Oulastrea crispata	Animalia	Cnidaria	Anthozoa	Scleractinia	Oulastreidae	Oulastrea	crispata	Lamarck, 1816	LC	II
Oulophyllia bennettae	Animalia	Cnidaria	Anthozoa	Scleractinia	Merulinidae	Oulophyllia	bennettae	Veron, Pichon & Wijsman-Best, 1977	NT	II
Oulophyllia crispa	Animalia	Cnidaria	Anthozoa	Scleractinia	Merulinidae	Oulophyllia	crispa	Lamarck, 1816	NT	II
Oulophyllia levis	Animalia	Cnidaria	Anthozoa	Scleractinia	Merulinidae	Oulophyllia	levis	Nemenzo, 1959	LC	II
Oxymonacanthus longirostris	Animalia	Chordata	Actinopterygii	Tetraodontiformes	Monacanthidae	Oxymonacanthus	longirostris	Bloch & Schneider, 1801	VU	NA
Oxypora crassispinosa	Animalia	Cnidaria	Anthozoa	Scleractinia	Pectiniidae	Oxypora	crassispinosa	Nemenzo, 1980	LC	II
Oxypora lacera	Animalia	Cnidaria	Anthozoa	Scleractinia	Pectiniidae	Oxypora	lacera	Verrill, 1864	LC	II
Pachyseris foliosa	Animalia	Cnidaria	Anthozoa	Scleractinia	Agariciidae	Pachyseris	foliosa	Veron, 1990	LC	II
Pachyseris gemmae	Animalia	Cnidaria	Anthozoa	Scleractinia	Scleractinia incertae sedis	Pachyseris	gemmae	Nemenzo, 1955	NT	II
Pachyseris involuta	Animalia	Cnidaria	Anthozoa	Scleractinia	Scleractinia incertae sedis	Pachyseris	involuta	Studer, 1878	VU	II
Pachyseris rugosa	Animalia	Cnidaria	Anthozoa	Scleractinia	Scleractinia incertae sedis	Pachyseris	rugosa	Lamarck, 1801	VU	II
Pachyseris speciosa	Animalia	Cnidaria	Anthozoa	Scleractinia	Agariciidae	Pachyseris	speciosa	Dana, 1846	LC	II
Palauastrea ramosa	Animalia	Cnidaria	Anthozoa	Scleractinia	Astrocoeniidae	Palauastrea	ramosa	Yabe & Sugiyama, 1941	NT	II
Pandaka pusilla	Animalia	Chordata	Actinopterygii	Gobiiformes	Gobiidae	Pandaka	pusilla	Herre, 1927	VU	NA
Pangasius krempfi	Animalia	Chordata	Actinopterygii	Siluriformes	Pangasiidae	Pangasius	krempfi	Fang & Chaux, 1949	VU	NA
Paraconotrochus zeidleri	Animalia	Cnidaria	Anthozoa	Scleractinia	Caryophylliidae	Paraconotrochus	zeidleri	Cairns & Parker, 1992	NA	II
Paracyathus darwinensis	Animalia	Cnidaria	Anthozoa	Scleractinia	Caryophylliidae	Paracyathus	darwinensis	Cairns, 2004	NA	II
Paracyathus indicus	Animalia	Cnidaria	Anthozoa	Scleractinia	Caryophylliidae	Paracyathus	indicus	Duncan, 1889	NA	II
Paracyathus profundus	Animalia	Cnidaria	Anthozoa	Scleractinia	Caryophylliidae	Paracyathus	profundus	Duncan, 1889	NA	II
Paracyathus pulchellus	Animalia	Cnidaria	Anthozoa	Scleractinia	Caryophylliidae	Paracyathus	pulchellus	Philippi, 1842	NA	II
Paracyathus rotundatus	Animalia	Cnidaria	Anthozoa	Scleractinia	Caryophylliidae	Paracyathus	rotundatus	Semper, 1872	NA	II
Paracyathus stokesii	Animalia	Cnidaria	Anthozoa	Scleractinia	Caryophylliidae	Paracyathus	stokesii	Milne Edwards & Haime, 1848	NA	II
Paradiancistrus cuyoensis	Animalia	Chordata	Actinopterygii	Ophidiiformes	Bythitidae	Paradiancistrus	cuyoensis	Schwarzhans, M?ller & Nielsen, 2005	VU	NA
Paragoniastrea russelli	Animalia	Cnidaria	Anthozoa	Scleractinia	Merulinidae	Paragoniastrea	russelli	Wells, 1954	NT	II
Paramontastraea peresi	Animalia	Cnidaria	Anthozoa	Scleractinia	Merulinidae	Paramontastraea	peresi	Faure & Pichon, 1978	NT	II
Paramontastraea salebrosa	Animalia	Cnidaria	Anthozoa	Scleractinia	Merulinidae	Paramontastraea	salebrosa	Nemenzo, 1959	VU	II
Parantipathes laricides	Animalia	Cnidaria	Anthozoa	Antipatharia	Schizopathidae	Parantipathes	laricides	van Pesch, 1914	NA	II
Parantipathes wolffi	Animalia	Cnidaria	Anthozoa	Antipatharia	Schizopathidae	Parantipathes	wolffi	Pasternak, 1977	NA	II
Pavona bipartita	Animalia	Cnidaria	Anthozoa	Scleractinia	Agariciidae	Pavona	bipartita	Nemenzo, 1979	VU	II
Pavona cactus	Animalia	Cnidaria	Anthozoa	Scleractinia	Agariciidae	Pavona	cactus	Forskål, 1775	VU	II
Pavona clavus	Animalia	Cnidaria	Anthozoa	Scleractinia	Agariciidae	Pavona	clavus	Dana, 1846	LC	II
Pavona danai	Animalia	Cnidaria	Anthozoa	Scleractinia	Agariciidae	Pavona	danai	Milne Edwards, 1860	VU	II
Pavona decussata	Animalia	Cnidaria	Anthozoa	Scleractinia	Agariciidae	Pavona	decussata	Dana, 1846	VU	II
Pavona divaricata	Animalia	Cnidaria	Anthozoa	Scleractinia	Agariciidae	Pavona	divaricata	Lamarck, 1816	NA	II
Pavona duerdeni	Animalia	Cnidaria	Anthozoa	Scleractinia	Agariciidae	Pavona	duerdeni	Vaughan, 1907	LC	II
Pavona explanulata	Animalia	Cnidaria	Anthozoa	Scleractinia	Agariciidae	Pavona	explanulata	Lamarck, 1816	LC	II
Pavona frondifera	Animalia	Cnidaria	Anthozoa	Scleractinia	Agariciidae	Pavona	frondifera	Lamarck, 1816	LC	II
Pavona gigantea	Animalia	Cnidaria	Anthozoa	Scleractinia	Agariciidae	Pavona	gigantea	Verrill, 1869	LC	II
Pavona maldivensis	Animalia	Cnidaria	Anthozoa	Scleractinia	Agariciidae	Pavona	maldivensis	Gardiner, 1905	LC	II
Pavona minuta	Animalia	Cnidaria	Anthozoa	Scleractinia	Agariciidae	Pavona	minuta	Wells, 1954	NT	II
Pavona varians	Animalia	Cnidaria	Anthozoa	Scleractinia	Agariciidae	Pavona	varians	Verrill, 1864	LC	II
Pavona venosa	Animalia	Cnidaria	Anthozoa	Scleractinia	Agariciidae	Pavona	venosa	Ehrenberg, 1834	VU	II
Pavona xarifae	Animalia	Cnidaria	Anthozoa	Scleractinia	Agariciidae	Pavona	xarifae	Scheer & Pillai, 1974	DD	II
Pectinia alcicornis	Animalia	Cnidaria	Anthozoa	Scleractinia	Merulinidae	Pectinia	alcicornis	Saville-Kent, 1871	VU	II
Pectinia elongata	Animalia	Cnidaria	Anthozoa	Scleractinia	Merulinidae	Pectinia	elongata	Rehberg, 1892	NT	II
Pectinia lactuca	Animalia	Cnidaria	Anthozoa	Scleractinia	Merulinidae	Pectinia	lactuca	Pallas, 1766	VU	II
Pectinia maxima	Animalia	Cnidaria	Anthozoa	Scleractinia	Merulinidae	Pectinia	maxima	Moll & Best, 1984	EN	II
Pectinia paeonia	Animalia	Cnidaria	Anthozoa	Scleractinia	Merulinidae	Pectinia	paeonia	Dana, 1846	NT	II
Pectinia pygmaea	Animalia	Cnidaria	Anthozoa	Scleractinia	Merulinidae	Pectinia	pygmaea	Veron, 2000	NT	II
Pectinia teres	Animalia	Cnidaria	Anthozoa	Scleractinia	Merulinidae	Pectinia	teres	Nemenzo & Montecillo, 1981	NT	II
Peponocephala electra	Animalia	Chordata	Mammalia	Cetacea	Delphinidae	Peponocephala	electra	Gray, 1846	LC	II
Peponocyathus folliculus	Animalia	Cnidaria	Anthozoa	Scleractinia	Turbinoliidae	Peponocyathus	folliculus	Pourtalès,?1868	NA	II
Peponocyathus minimus	Animalia	Cnidaria	Anthozoa	Scleractinia	Turbinoliidae	Peponocyathus	minimus	Yabe & Eguchi, 1937	NA	II
Petrophyllia rediviva	Animalia	Cnidaria	Anthozoa	Scleractinia	Oculinidae	Petrophyllia	rediviva	Wells & Alderslade, 1979	NA	II
Phanopathes cancellata	Animalia	Cnidaria	Anthozoa	Antipatharia	Aphanipathidae	Phanopathes	cancellata	Brook, 1889	NA	II
Phyllangia papuensis	Animalia	Cnidaria	Anthozoa	Scleractinia	Caryophylliidae	Phyllangia	papuensis	Studer, 1878	NA	II
Physeter macrocephalus	Animalia	Chordata	Mammalia	Cetartiodactyla	Physeteridae	Physeter	macrocephalus	Linnaeus, 1758	VU	I
Physogyra exerta	Animalia	Cnidaria	Anthozoa	Scleractinia	Caryophylliidae	Physogyra	exerta	Nemenzo & Ferraris, 1982	NA	II
Physogyra lichtensteini	Animalia	Cnidaria	Anthozoa	Scleractinia	Plerogyridae	Physogyra	lichtensteini	Milne Edwards & Haime, 1851	VU	II
Placotrochides minuta	Animalia	Cnidaria	Anthozoa	Scleractinia	Flabellidae	Placotrochides	minuta	Cairns, 2004	NA	II
Placotrochides scaphula	Animalia	Cnidaria	Anthozoa	Scleractinia	Flabellidae	Placotrochides	scaphula	Alcock, 1902	NA	II
Placotrochus laevis	Animalia	Cnidaria	Anthozoa	Scleractinia	Flabellidae	Placotrochus	laevis	Milne Edwards & Haime, 1848	NA	II
Platygyra acuta	Animalia	Cnidaria	Anthozoa	Scleractinia	Merulinidae	Platygyra	acuta	Veron, 2000	NT	II
Platygyra carnosa	Animalia	Cnidaria	Anthozoa	Scleractinia	Merulinidae	Platygyra	carnosa	Veron, 2000	NT	II
Platygyra contorta	Animalia	Cnidaria	Anthozoa	Scleractinia	Faviidae	Platygyra	contorta	Veron, 1990	LC	II
Platygyra crosslandi	Animalia	Cnidaria	Anthozoa	Scleractinia	Merulinidae	Platygyra	crosslandi	Matthai, 1928	NT	II
Platygyra daedalea	Animalia	Cnidaria	Anthozoa	Scleractinia	Faviidae	Platygyra	daedalea	Ellis & Solander, 1786	LC	II
Platygyra lamellina	Animalia	Cnidaria	Anthozoa	Scleractinia	Merulinidae	Platygyra	lamellina	Ehrenberg, 1834	NT	II
Platygyra pini	Animalia	Cnidaria	Anthozoa	Scleractinia	Faviidae	Platygyra	pini	Chevalier, 1975	LC	II
Platygyra ryukyuensis	Animalia	Cnidaria	Anthozoa	Scleractinia	Merulinidae	Platygyra	ryukyuensis	Yabe & Sugiyama, 1935	NT	II
Platygyra sinensis	Animalia	Cnidaria	Anthozoa	Scleractinia	Faviidae	Platygyra	sinensis	Milne Edwards & Haime, 1849	LC	II
Platygyra verweyi	Animalia	Cnidaria	Anthozoa	Scleractinia	Merulinidae	Platygyra	verweyi	Wijsman-Best, 1976	NT	II
Plectroglyphidodon dickii	Animalia	Chordata	Actinopterygii	Not assigned	Pomacentridae	Plectroglyphidodon	dickii	Liénard, 1839	NT	NA
Plectropomus areolatus	Animalia	Chordata	Actinopterygii	Perciformes	Serranidae	Plectropomus	areolatus	Rüppell, 1830	VU	NA
Pleotrochus venustus	Animalia	Cnidaria	Anthozoa	Scleractinia	Turbinoliidae	Pleotrochus	venustus	Alcock, 1902	NA	II
Plerogyra diabolotus	Animalia	Cnidaria	Anthozoa	Scleractinia	Caryophylliidae	Plerogyra	diabolotus	Ditlev, 2003	DD	II
Plerogyra eurysepta	Animalia	Cnidaria	Anthozoa	Scleractinia	Caryophylliidae	Plerogyra	eurysepta	Nemenzo, 1960	NA	II
Plerogyra simplex	Animalia	Cnidaria	Anthozoa	Scleractinia	Plerogyridae	Plerogyra	simplex	Rehberg, 1892	NT	II
Plerogyra sinuosa	Animalia	Cnidaria	Anthozoa	Scleractinia	Plerogyridae	Plerogyra	sinuosa	Dana, 1846	NT	II
Plesiastrea versipora	Animalia	Cnidaria	Anthozoa	Scleractinia	Plesiastreidae	Plesiastrea	versipora	Lamarck, 1816	NA	II
Pocillopora ankeli	Animalia	Cnidaria	Anthozoa	Scleractinia	Pocilloporidae	Pocillopora	ankeli	Scheer & Pillai, 1974	VU	II
Pocillopora damicornis	Animalia	Cnidaria	Anthozoa	Scleractinia	Pocilloporidae	Pocillopora	damicornis	Linnaeus, 1758	LC	II
Pocillopora elegans	Animalia	Cnidaria	Anthozoa	Scleractinia	Pocilloporidae	Pocillopora	elegans	Dana, 1846	VU	II
Pocillopora meandrina	Animalia	Cnidaria	Anthozoa	Scleractinia	Pocilloporidae	Pocillopora	meandrina	Dana, 1846	LC	II
Pocillopora verrucosa	Animalia	Cnidaria	Anthozoa	Scleractinia	Pocilloporidae	Pocillopora	verrucosa	Ellis & Solander, 1786	LC	II
Pocillopora woodjonesi	Animalia	Cnidaria	Anthozoa	Scleractinia	Pocilloporidae	Pocillopora	woodjonesi	Vaughan, 1918	LC	II
Podabacia crustacea	Animalia	Cnidaria	Anthozoa	Scleractinia	Fungiidae	Podabacia	crustacea	Pallas, 1766	LC	II
Podabacia lankaensis	Animalia	Cnidaria	Anthozoa	Scleractinia	Fungiidae	Podabacia	lankaensis	Veron, 2000	NA	II
Podabacia motuporensis	Animalia	Cnidaria	Anthozoa	Scleractinia	Fungiidae	Podabacia	motuporensis	Veron, 1990	NT	II
Polycyathus andamanensis	Animalia	Cnidaria	Anthozoa	Scleractinia	Caryophylliidae	Polycyathus	andamanensis	Alcock, 1893	NA	II
Polycyathus fuscomarginatus	Animalia	Cnidaria	Anthozoa	Scleractinia	Caryophylliidae	Polycyathus	fuscomarginatus	Klunzinger, 1879	NA	II
Polycyathus verrilli	Animalia	Cnidaria	Anthozoa	Scleractinia	Caryophylliidae	Polycyathus	verrilli	Duncan, 1889	NA	II
Polymyces wellsi	Animalia	Cnidaria	Anthozoa	Scleractinia	Flabellidae	Polymyces	wellsi	Cairns, 1991	NA	II
Polyphyllia novaehiberniae	Animalia	Cnidaria	Anthozoa	Scleractinia	Fungiidae	Polyphyllia	novaehiberniae	Lesson, 1831	NT	II
Polyphyllia talpina	Animalia	Cnidaria	Anthozoa	Scleractinia	Fungiidae	Polyphyllia	talpina	Lamarck, 1801	LC	II
Pomacentrus lepidogenys	Animalia	Chordata	Actinopterygii	Not assigned	Pomacentridae	Pomacentrus	lepidogenys	Fowler & Bean, 1928	NT	NA
Pomatomus saltatrix	Animalia	Chordata	Actinopterygii	Perciformes	Pomatomidae	Pomatomus	saltatrix	Linnaeus, 1766	VU	NA
Porites annae	Animalia	Cnidaria	Anthozoa	Scleractinia	Poritidae	Porites	annae	Crossland, 1952	NT	II
Porites aranetai	Animalia	Cnidaria	Anthozoa	Scleractinia	Poritidae	Porites	aranetai	Nemenzo, 1955	VU	II
Porites attenuata	Animalia	Cnidaria	Anthozoa	Scleractinia	Poritidae	Porites	attenuata	Nemenzo, 1955	VU	II
Porites australiensis	Animalia	Cnidaria	Anthozoa	Scleractinia	Poritidae	Porites	australiensis	Vaughan, 1918	LC	II
Porites brighami	Animalia	Cnidaria	Anthozoa	Scleractinia	Poritidae	Porites	brighami	Vaughan, 1907	LC	II
Porites cocosensis	Animalia	Cnidaria	Anthozoa	Scleractinia	Poritidae	Porites	cocosensis	Wells, 1950	VU	II
Porites compressa	Animalia	Cnidaria	Anthozoa	Scleractinia	Poritidae	Porites	compressa	Dana, 1846	LC	II
Porites cumulatus	Animalia	Cnidaria	Anthozoa	Scleractinia	Poritidae	Porites	cumulatus	Nemenzo, 1955	VU	II
Porites cylindrica	Animalia	Cnidaria	Anthozoa	Scleractinia	Poritidae	Porites	cylindrica	Dana, 1846	NT	II
Porites deformis	Animalia	Cnidaria	Anthozoa	Scleractinia	Poritidae	Porites	deformis	Nemenzo, 1955	NT	II
Porites densa	Animalia	Cnidaria	Anthozoa	Scleractinia	Poritidae	Porites	densa	Vaughan, 1918	NT	II
Porites eridani	Animalia	Cnidaria	Anthozoa	Scleractinia	Poritidae	Porites	eridani	Umbgrove, 1940	EN	II
Porites evermanni	Animalia	Cnidaria	Anthozoa	Scleractinia	Poritidae	Porites	evermanni	Vaughan, 1907	DD	II
Porites flavus	Animalia	Cnidaria	Anthozoa	Scleractinia	Poritidae	Porites	flavus	Veron, 2000	DD	II
Porites hawaiiensis	Animalia	Cnidaria	Anthozoa	Scleractinia	Poritidae	Porites	hawaiiensis	Vaughan, 1907	NA	II
Porites heronensis	Animalia	Cnidaria	Anthozoa	Scleractinia	Poritidae	Porites	heronensis	Veron, 1985	LC	II
Porites horizontalata	Animalia	Cnidaria	Anthozoa	Scleractinia	Poritidae	Porites	horizontalata	Hoffmeister, 1925	VU	II
Porites latistellata	Animalia	Cnidaria	Anthozoa	Scleractinia	Poritidae	Porites	latistellata	Quelch, 1886	LC	II
Porites lichen	Animalia	Cnidaria	Anthozoa	Scleractinia	Poritidae	Porites	lichen	Dana, 1846	LC	II
Porites lobata	Animalia	Cnidaria	Anthozoa	Scleractinia	Poritidae	Porites	lobata	Dana, 1846	NT	II
Porites lutea	Animalia	Cnidaria	Anthozoa	Scleractinia	Poritidae	Porites	lutea	Quoy & Gaimard, 1833	LC	II
Porites mayeri	Animalia	Cnidaria	Anthozoa	Scleractinia	Poritidae	Porites	mayeri	Vaughan, 1918	LC	II
Porites monticulosa	Animalia	Cnidaria	Anthozoa	Scleractinia	Poritidae	Porites	monticulosa	Dana, 1846	LC	II
Porites murrayensis	Animalia	Cnidaria	Anthozoa	Scleractinia	Poritidae	Porites	murrayensis	Vaughan, 1918	NT	II
Porites napopora	Animalia	Cnidaria	Anthozoa	Scleractinia	Poritidae	Porites	napopora	Veron, 2000	VU	II
Porites negrosensis	Animalia	Cnidaria	Anthozoa	Scleractinia	Poritidae	Porites	negrosensis	Veron, 1990	NT	II
Porites nigrescens	Animalia	Cnidaria	Anthozoa	Scleractinia	Poritidae	Porites	nigrescens	Dana, 1846	VU	II
Porites porites	Animalia	Cnidaria	Anthozoa	Scleractinia	Poritidae	Porites	porites	Pallas, 1766	LC	II
Porites rugosa	Animalia	Cnidaria	Anthozoa	Scleractinia	Poritidae	Porites	rugosa	Veron & Fenner, 2000	VU	II
Porites rus	Animalia	Cnidaria	Anthozoa	Scleractinia	Poritidae	Porites	rus	Forskål, 1775	LC	II
Porites solida	Animalia	Cnidaria	Anthozoa	Scleractinia	Poritidae	Porites	solida	Forskål, 1775	LC	II
Porites somaliensis	Animalia	Cnidaria	Anthozoa	Scleractinia	Poritidae	Porites	somaliensis	Gravier, 1910	NT	II
Porites stephensoni	Animalia	Cnidaria	Anthozoa	Scleractinia	Poritidae	Porites	stephensoni	Crossland, 1952	NT	II
Porites vaughani	Animalia	Cnidaria	Anthozoa	Scleractinia	Poritidae	Porites	vaughani	Crossland, 1952	LC	II
Praealticus natalis	Animalia	Chordata	Actinopterygii	Perciformes	Blenniidae	Praealticus	natalis	Regan, 1909	VU	NA
Premocyathus dentiformis	Animalia	Cnidaria	Anthozoa	Scleractinia	Caryophylliidae	Premocyathus	dentiformis	Alcock, 1902	NA	II
Prionace glauca	Animalia	Chordata	Elasmobranchii	Carcharhiniformes	Carcharhinidae	Prionace	glauca	Linnaeus, 1758	NT	II
Pristis clavata	Animalia	Chordata	Elasmobranchii	Pristiformes	Pristidae	Pristis	clavata	Garman, 1906	CR	I
Pristis microdon	Animalia	Chordata	Elasmobranchii	Pristiformes	Pristidae	Pristis	microdon	Latham, 1794	NA	I
Pristis pectinata	Animalia	Chordata	Elasmobranchii	Pristiformes	Pristidae	Pristis	pectinata	Latham, 1794	CR	I
Pristis pristis	Animalia	Chordata	Elasmobranchii	Pristiformes	Pristidae	Pristis	pristis	Linnaeus, 1758	CR	I
Pristis zijsron	Animalia	Chordata	Elasmobranchii	Pristiformes	Pristidae	Pristis	zijsron	Bleeker, 1851	CR	I
Probarbus jullieni	Animalia	Chordata	Actinopterygii	Cypriniformes	Cyprinidae	Probarbus	jullieni	Sauvage, 1880	CR	I
Profundiconus jeanmartini	Animalia	Mollusca	Gastropoda	Neogastropoda	Conidae	Profundiconus	jeanmartini	G. Raybaudi Massilia, 1992	VU	NA
Protonibea diacanthus	Animalia	Chordata	Actinopterygii	Perciformes	Sciaenidae	Protonibea	diacanthus	Lacepède, 1802	NT	NA
Psammocora albopicta	Animalia	Cnidaria	Anthozoa	Scleractinia	Siderastreidae	Psammocora	albopicta	Benzoni, 2006	DD	II
Psammocora contigua	Animalia	Cnidaria	Anthozoa	Scleractinia	Psammocoridae	Psammocora	contigua	Esper, 1797	NT	II
Psammocora digitata	Animalia	Cnidaria	Anthozoa	Scleractinia	Psammocoridae	Psammocora	digitata	Milne Edwards & Haime 1851	NT	II
Psammocora nierstraszi	Animalia	Cnidaria	Anthozoa	Scleractinia	Siderastreidae	Psammocora	nierstraszi	van der Horst, 1921	LC	II
Psammocora profundacella	Animalia	Cnidaria	Anthozoa	Scleractinia	Siderastreidae	Psammocora	profundacella	Gardiner, 1898	LC	II
Psammocora stellata	Animalia	Cnidaria	Anthozoa	Scleractinia	Psammocoridae	Psammocora	stellata	Verrill, 1866	VU	II
Pseudorca crassidens	Animalia	Chordata	Mammalia	Cetartiodactyla	Delphinidae	Pseudorca	crassidens	Owen, 1846	NT	II
Pseudosiderastrea tayamai	Animalia	Cnidaria	Anthozoa	Scleractinia	Rhizangiidae	Pseudosiderastrea	tayamai	Yabe & Sugiyama, 1935	NT	II
Pterapogon kauderni	Animalia	Chordata	Actinopterygii	Perciformes	Apogonidae	Pterapogon	kauderni	Koumans, 1933	EN	NA
Pteridopathes pinnata	Animalia	Cnidaria	Anthozoa	Antipatharia	Aphanipathidae	Pteridopathes	pinnata	Opresko, 2004	NA	II
Pteridopathes tanycrada	Animalia	Cnidaria	Anthozoa	Antipatharia	Aphanipathidae	Pteridopathes	tanycrada	Opresko, 2004	NA	II
Rastrelliger brachysoma	Animalia	Chordata	Actinopterygii	Perciformes	Scombridae	Rastrelliger	brachysoma	Bleeker, 1851	VU	NA
Rastrelliger faughni	Animalia	Chordata	Actinopterygii	Perciformes	Scombridae	Rastrelliger	faughni	Matsui, 1967	VU	NA
Rhina ancylostomus	Animalia	Chordata	Elasmobranchii	Rhinopristiformes	Rhinidae	Rhina	ancylostomus	Bloch & Schneider, 1801	NA	II
Rhincodon typus	Animalia	Chordata	Elasmobranchii	Orectolobiformes	Rhincodontidae	Rhincodon	typus	Smith, 1828	EN	II
Rhinobatos annandalei	Animalia	Chordata	Elasmobranchii	Rhinopristiformes	Rhinobatidae	Rhinobatos	annandalei	Norman, 1926	CR	II
Rhinobatos borneensis	Animalia	Chordata	Elasmobranchii	Rhinopristiformes	Rhinobatidae	Rhinobatos	borneensis	Last, Séret & Naylor, 2016	EN	II
Rhinobatos jimbaranensis	Animalia	Chordata	Elasmobranchii	Rhinopristiformes	Rhinobatidae	Rhinobatos	jimbaranensis	Last, White & Fahmi, 2006	CR	II
Rhinobatos lionotus	Animalia	Chordata	Elasmobranchii	Rhinopristiformes	Rhinobatidae	Rhinobatos	lionotus	Norman, 1926	CR	II
Rhinobatos penggali	Animalia	Chordata	Elasmobranchii	Rhinopristiformes	Rhinobatidae	Rhinobatos	penggali	Last, White & Fahmi, 2006	EN	II
Rhinobatos ranongensis	Animalia	Chordata	Elasmobranchii	Rhinopristiformes	Rhinobatidae	Rhinobatos	ranongensis	Last, Séret & Naylor, 2016	VU	II
Rhinobatos sainsburyi	Animalia	Chordata	Elasmobranchii	Rhinopristiformes	Rhinobatidae	Rhinobatos	sainsburyi	Last, 2004	LC	II
Rhinobatos schlegelii	Animalia	Chordata	Elasmobranchii	Rhinopristiformes	Rhinobatidae	Rhinobatos	schlegelii	Müller & Henle, 1841	CR	II
Rhinobatos whitei	Animalia	Chordata	Elasmobranchii	Rhinopristiformes	Rhinobatidae	Rhinobatos	whitei	Last, Corrigan & Naylor, 2014	CR	II
Rhipidipathes reticulata	Animalia	Cnidaria	Anthozoa	Antipatharia	Aphanipathidae	Rhipidipathes	reticulata	Esper, 1795	NA	II
Rhizoprionodon acutus	Animalia	Chordata	Elasmobranchii	Carcharhiniformes	Carcharhinidae	Rhizoprionodon	acutus	Rüppell, 1837	VU	II
Rhizoprionodon oligolinx	Animalia	Chordata	Elasmobranchii	Carcharhiniformes	Carcharhinidae	Rhizoprionodon	oligolinx	Springer, 1964	NT	II
Rhizoprionodon taylori	Animalia	Chordata	Elasmobranchii	Carcharhiniformes	Carcharhinidae	Rhizoprionodon	taylori	Ogilby, 1915	LC	II
Rhizopsammia nuda	Animalia	Cnidaria	Anthozoa	Scleractinia	Dendrophylliidae	Rhizopsammia	nuda	van der Horst, 1926	NA	II
Rhizopsammia verrilli	Animalia	Cnidaria	Anthozoa	Scleractinia	Dendrophylliidae	Rhizopsammia	verrilli	van der Horst, 1922	NA	II
Rhizosmilia elata	Animalia	Cnidaria	Anthozoa	Scleractinia	Caryophylliidae	Rhizosmilia	elata	Cairns & Zibrowius, 1997	NA	II
Rhizosmilia multipalifera	Animalia	Cnidaria	Anthozoa	Scleractinia	Caryophylliidae	Rhizosmilia	multipalifera	Cairns, 1998	NA	II
Rhizosmilia robusta	Animalia	Cnidaria	Anthozoa	Scleractinia	Caryophylliidae	Rhizosmilia	robusta	Cairns, 1993	NA	II
Rhizosmilia sagamiensis	Animalia	Cnidaria	Anthozoa	Scleractinia	Caryophylliidae	Rhizosmilia	sagamiensis	Eguchi, 1968	NA	II
Rhizotrochus flabelliformis	Animalia	Cnidaria	Anthozoa	Scleractinia	Flabellidae	Rhizotrochus	flabelliformis	Cairns, 1989	NA	II
Rhizotrochus tuberculatus	Animalia	Cnidaria	Anthozoa	Scleractinia	Flabellidae	Rhizotrochus	tuberculatus	Tenison-Woods, 1879	NA	II
Rhizotrochus typus	Animalia	Cnidaria	Anthozoa	Scleractinia	Flabellidae	Rhizotrochus	typus	Milne Edwards & Haime, 1848	NA	II
Rhombopsammia niphada	Animalia	Cnidaria	Anthozoa	Scleractinia	Micrabaciidae	Rhombopsammia	niphada	Owens, 1986	NA	II
Rhombopsammia squiresi	Animalia	Cnidaria	Anthozoa	Scleractinia	Micrabaciidae	Rhombopsammia	squiresi	Owens, 1986	NA	II
Rhynchobatus australiae	Animalia	Chordata	Elasmobranchii	Rhinopristiformes	Rhinidae	Rhynchobatus	australiae	Whitley, 1939	CR	II
Rhynchobatus djiddensis	Animalia	Chordata	Elasmobranchii	Rhinopristiformes	Rhinidae	Rhynchobatus	djiddensis	Forsskal, 1775	CR	II
Rhynchobatus palpebratus	Animalia	Chordata	Elasmobranchii	Rhinopristiformes	Rhinidae	Rhynchobatus	palpebratus	Compagno & Last, 2008	NT	II
Rhynchobatus springeri	Animalia	Chordata	Elasmobranchii	Rhinopristiformes	Rhinidae	Rhynchobatus	springeri	Compagno & Last, 2010	CR	II
Sandalolitha dentata	Animalia	Cnidaria	Anthozoa	Scleractinia	Fungiidae	Sandalolitha	dentata	Quelch, 1884	LC	II
Sandalolitha robusta	Animalia	Cnidaria	Anthozoa	Scleractinia	Fungiidae	Sandalolitha	robusta	Quelch, 1886	LC	II
Sardinella lemuru	Animalia	Chordata	Actinopterygii	Clupeiformes	Dorosomatidae	Sardinella	lemuru	Bleeker, 1853	NT	NA
Scarus hypselopterus	Animalia	Chordata	Actinopterygii	Perciformes	Scaridae	Scarus	hypselopterus	Bleeker, 1853	NT	NA
Schizopathes affinis	Animalia	Cnidaria	Anthozoa	Antipatharia	Schizopathidae	Schizopathes	affinis	Brook, 1889	NA	II
Scoliodon laticaudus	Animalia	Chordata	Elasmobranchii	Carcharhiniformes	Carcharhinidae	Scoliodon	laticaudus	Müller & Henle, 1838	NT	II
Scomberomorus commerson	Animalia	Chordata	Actinopterygii	Perciformes	Scombridae	Scomberomorus	commerson	Lacepède, 1800	NT	NA
Scomberomorus niphonius	Animalia	Chordata	Actinopterygii	Perciformes	Scombridae	Scomberomorus	niphonius	Cuvier, 1832	NT	NA
Scomberomorus sinensis	Animalia	Chordata	Actinopterygii	Perciformes	Scombridae	Scomberomorus	sinensis	Lacepède, 1800	NT	NA
Sepia apama	Animalia	Mollusca	Cephalopoda	Sepiida	Sepiidae	Sepia	apama	Gray, 1849	NT	NA
Seriatopora aculeata	Animalia	Cnidaria	Anthozoa	Scleractinia	Pocilloporidae	Seriatopora	aculeata	Quelch, 1886	VU	II
Seriatopora caliendrum	Animalia	Cnidaria	Anthozoa	Scleractinia	Pocilloporidae	Seriatopora	caliendrum	Ehrenberg, 1834	NT	II
Seriatopora hystrix	Animalia	Cnidaria	Anthozoa	Scleractinia	Pocilloporidae	Seriatopora	hystrix	Dana, 1846	LC	II
Seriatopora stellata	Animalia	Cnidaria	Anthozoa	Scleractinia	Pocilloporidae	Seriatopora	stellata	Quelch, 1886	NT	II
Sibopathes gephura	Animalia	Cnidaria	Anthozoa	Antipatharia	Cladopathidae	Sibopathes	gephura	van Pesch, 1914	NA	II
Siderastrea savignyana	Animalia	Cnidaria	Anthozoa	Scleractinia	Siderastreidae	Siderastrea	savignyana	Milne Edwards & Haime, 1849	LC	II
Sousa chinensis	Animalia	Chordata	Mammalia	Cetartiodactyla	Delphinidae	Sousa	chinensis	Osbeck, 1765	VU	I
Sousa plumbea	Animalia	Chordata	Mammalia	Cetartiodactyla	Delphinidae	Sousa	plumbea	G. Cuvier, 1829	EN	I
Sousa sahulensis	Animalia	Chordata	Mammalia	Cetartiodactyla	Delphinidae	Sousa	sahulensis	Jefferson & Rosenbaum, 2014	VU	I
Sphyrna lewini	Animalia	Chordata	Elasmobranchii	Carcharhiniformes	Sphyrnidae	Sphyrna	lewini	Griffith & Smith, 1834	CR	II
Sphyrna mokarran	Animalia	Chordata	Elasmobranchii	Carcharhiniformes	Sphyrnidae	Sphyrna	mokarran	Rüppell, 1837	CR	II
Sphyrna tudes	Animalia	Chordata	Elasmobranchii	Carcharhiniformes	Sphyrnidae	Sphyrna	tudes	Valenciennes, 1822	CR	II
Sphyrna zygaena	Animalia	Chordata	Elasmobranchii	Carcharhiniformes	Sphyrnidae	Sphyrna	zygaena	Linnaeus 1758	VU	II
Stenella attenuata	Animalia	Chordata	Mammalia	Cetacea	Delphinidae	Stenella	attenuata	Gray, 1846	LC	II
Stenella coeruleoalba	Animalia	Chordata	Mammalia	Cetacea	Delphinidae	Stenella	coeruleoalba	Meyen, 1833	LC	II
Stenella longirostris	Animalia	Chordata	Mammalia	Cetacea	Delphinidae	Stenella	longirostris	Gray, 1828	LC	II
Steno bredanensis	Animalia	Chordata	Mammalia	Cetacea	Delphinidae	Steno	bredanensis	G. Cuvier in Lesson, 1828	LC	II
Stephanocoenia intersepta	Animalia	Cnidaria	Anthozoa	Scleractinia	Astrocoeniidae	Stephanocoenia	intersepta	Esper, 1795	NT	II
Stephanophyllia complicata	Animalia	Cnidaria	Anthozoa	Scleractinia	Micrabaciidae	Stephanophyllia	complicata	Moseley, 1876	NA	II
Stephanophyllia fungulus	Animalia	Cnidaria	Anthozoa	Scleractinia	Micrabaciidae	Stephanophyllia	fungulus	Alcock, 1902	NA	II
Stephanophyllia neglecta	Animalia	Cnidaria	Anthozoa	Scleractinia	Micrabaciidae	Stephanophyllia	neglecta	Boschma, 1923	NA	II
Stichopathes indica	Animalia	Cnidaria	Anthozoa	Antipatharia	Antipathidae	Stichopathes	indica	Schultze, 1903	NA	II
Stichopathes regularis	Animalia	Cnidaria	Anthozoa	Antipatharia	Antipathidae	Stichopathes	regularis	Forster Cooper, 1909	NA	II
Stichopathes saccula	Animalia	Cnidaria	Anthozoa	Antipatharia	Antipathidae	Stichopathes	saccula	van Pesch, 1914	NA	II
Stichopathes semiglabra	Animalia	Cnidaria	Anthozoa	Antipatharia	Antipathidae	Stichopathes	semiglabra	van Pesch, 1914	NA	II
Stichopathes variabilis	Animalia	Cnidaria	Anthozoa	Antipatharia	Antipathidae	Stichopathes	variabilis	van Pesch, 1914	NA	II
Stylaraea punctata	Animalia	Cnidaria	Anthozoa	Scleractinia	Poritidae	Stylaraea	punctata	Linnaeus, 1758	DD	II
Stylocoeniella armata	Animalia	Cnidaria	Anthozoa	Scleractinia	Astrocoeniidae	Stylocoeniella	armata	Hemprich & Ehrenberg, 1834	LC	II
Stylocoeniella guentheri	Animalia	Cnidaria	Anthozoa	Scleractinia	Astrocoeniidae	Stylocoeniella	guentheri	Bassett-Smith, 1890	LC	II
Stylopathes tenuispina	Animalia	Cnidaria	Anthozoa	Antipatharia	Stylopathidae	Stylopathes	tenuispina	Silberfeld, 1909	NA	II
Stylophora danae	Animalia	Cnidaria	Anthozoa	Scleractinia	Pocilloporidae	Stylophora	danae	Milne Edwards & Haime, 1850	LC	II
Stylophora pistillata	Animalia	Cnidaria	Anthozoa	Scleractinia	Pocilloporidae	Stylophora	pistillata	Esper, 1797	NT	II
Stylophora subseriata	Animalia	Cnidaria	Anthozoa	Scleractinia	Pocilloporidae	Stylophora	subseriata	Hemprich & Ehrenberg, 1834	LC	II
Sympodangia albatrossi	Animalia	Cnidaria	Anthozoa	Scleractinia	Caryophylliidae	Sympodangia	albatrossi	Cairns & Zibrowius, 1997	NA	II
Takifugu ocellatus	Animalia	Chordata	Actinopterygii	Tetraodontiformes	Tetraodontidae	Takifugu	ocellatus	Linnaeus, 1758	NT	NA
Takifugu vermicularis	Animalia	Chordata	Actinopterygii	Tetraodontiformes	Tetraodontidae	Takifugu	vermicularis	Temminck & Schlegel, 1850	NT	NA
Tenualosa macrura	Animalia	Chordata	Actinopterygii	Clupeiformes	Dorosomatidae	Tenualosa	macrura	Bleeker, 1852	NT	NA
Tenualosa toli	Animalia	Chordata	Actinopterygii	Clupeiformes	Dorosomatidae	Tenualosa	toli	Valenciennes, 1847	VU	NA
Tethocyathus virgatus	Animalia	Cnidaria	Anthozoa	Scleractinia	Caryophylliidae	Tethocyathus	virgatus	Alcock, 1902	NA	II
Thalamophyllia tenuescens	Animalia	Cnidaria	Anthozoa	Scleractinia	Caryophylliidae	Thalamophyllia	tenuescens	Gardiner, 1899	NA	II
Thecopsammia socialis	Animalia	Cnidaria	Anthozoa	Scleractinia	Dendrophylliidae	Thecopsammia	socialis	Pourtalès,?1868	NA	II
Thrypticotrochus petterdi	Animalia	Cnidaria	Anthozoa	Scleractinia	Turbinoliidae	Thrypticotrochus	petterdi	Dennant, 1906	NA	II
Thunnus maccoyii	Animalia	Chordata	Actinopterygii	Perciformes	Scombridae	Thunnus	maccoyii	Castelnau, 1872	EN	NA
Thunnus obesus	Animalia	Chordata	Actinopterygii	Perciformes	Scombridae	Thunnus	obesus	Lowe, 1839	VU	NA
Thunnus orientalis	Animalia	Chordata	Actinopterygii	Perciformes	Scombridae	Thunnus	orientalis	Temminck & Schlegel, 1844	NT	NA
Trachyphyllia geoffroyi	Animalia	Cnidaria	Anthozoa	Scleractinia	Merulinidae	Trachyphyllia	geoffroyi	Audouin, 1826	NT	II
Triaenodon obesus	Animalia	Chordata	Elasmobranchii	Carcharhiniformes	Carcharhinidae	Triaenodon	obesus	Rüppell, 1837	VU	II
Tridacna crocea	Animalia	Mollusca	Bivalvia	Veneroida	Tridacnidae	Tridacna	crocea	Lamarck, 1819	LC	II
Tridacna derasa	Animalia	Mollusca	Bivalvia	Veneroida	Tridacnidae	Tridacna	derasa	Röding, 1798	VU	II
Tridacna gigas	Animalia	Mollusca	Bivalvia	Veneroida	Tridacnidae	Tridacna	gigas	Linnaeus, 1758	VU	II
Tridacna maxima	Animalia	Mollusca	Bivalvia	Veneroida	Tridacnidae	Tridacna	maxima	Röding, 1798	LR	II
Tridacna squamosa	Animalia	Mollusca	Bivalvia	Veneroida	Tridacnidae	Tridacna	squamosa	Lamarck, 1819	LR	II
Trissopathes tristicha	Animalia	Cnidaria	Anthozoa	Antipatharia	Cladopathidae	Trissopathes	tristicha	van Pesch, 1914	NA	II
Tropidocyathus labidus	Animalia	Cnidaria	Anthozoa	Scleractinia	Turbinoliidae	Tropidocyathus	labidus	Cairns & Zibrowius, 1997	NA	II
Tropidocyathus lessonii	Animalia	Cnidaria	Anthozoa	Scleractinia	Turbinoliidae	Tropidocyathus	lessonii	Michelin, 1842	NA	II
Truncatoflabellum aculeatum	Animalia	Cnidaria	Anthozoa	Scleractinia	Flabellidae	Truncatoflabellum	aculeatum	Milne Edwards & Haime, 1848	NA	II
Truncatoflabellum angiostomum	Animalia	Cnidaria	Anthozoa	Scleractinia	Flabellidae	Truncatoflabellum	angiostomum	Folkeson, 1919	NA	II
Truncatoflabellum angustum	Animalia	Cnidaria	Anthozoa	Scleractinia	Flabellidae	Truncatoflabellum	angustum	Cairns & Zibrowius, 1997	NA	II
Truncatoflabellum australiensis	Animalia	Cnidaria	Anthozoa	Scleractinia	Flabellidae	Truncatoflabellum	australiensis	Cairns, 1998	NA	II
Truncatoflabellum candeanum	Animalia	Cnidaria	Anthozoa	Scleractinia	Flabellidae	Truncatoflabellum	candeanum	Milne Edwards & Haime, 1848	NA	II
Truncatoflabellum carinatum	Animalia	Cnidaria	Anthozoa	Scleractinia	Flabellidae	Truncatoflabellum	carinatum	Cairns, 1989	NA	II
Truncatoflabellum cumingii	Animalia	Cnidaria	Anthozoa	Scleractinia	Flabellidae	Truncatoflabellum	cumingii	Milne Edwards & Haime, 1848	NA	II
Truncatoflabellum dens	Animalia	Cnidaria	Anthozoa	Scleractinia	Flabellidae	Truncatoflabellum	dens	Alcock, 1902	NA	II
Truncatoflabellum formosum	Animalia	Cnidaria	Anthozoa	Scleractinia	Flabellidae	Truncatoflabellum	formosum	Cairns, 1989	NA	II
Truncatoflabellum incrustatum	Animalia	Cnidaria	Anthozoa	Scleractinia	Flabellidae	Truncatoflabellum	incrustatum	Cairns, 1989	NA	II
Truncatoflabellum irregulare	Animalia	Cnidaria	Anthozoa	Scleractinia	Flabellidae	Truncatoflabellum	irregulare	Semper, 1872	NA	II
Truncatoflabellum macroeschara	Animalia	Cnidaria	Anthozoa	Scleractinia	Flabellidae	Truncatoflabellum	macroeschara	Cairns, 1998	NA	II
Truncatoflabellum martensii	Animalia	Cnidaria	Anthozoa	Scleractinia	Flabellidae	Truncatoflabellum	martensii	Studer, 1878	NA	II
Truncatoflabellum mortenseni	Animalia	Cnidaria	Anthozoa	Scleractinia	Flabellidae	Truncatoflabellum	mortenseni	Cairns & Zibrowius, 1997	NA	II
Truncatoflabellum paripavoninum	Animalia	Cnidaria	Anthozoa	Scleractinia	Flabellidae	Truncatoflabellum	paripavoninum	Alcock, 1894	NA	II
Truncatoflabellum phoenix	Animalia	Cnidaria	Anthozoa	Scleractinia	Flabellidae	Truncatoflabellum	phoenix	Cairns, 1995	NA	II
Truncatoflabellum pusillum	Animalia	Cnidaria	Anthozoa	Scleractinia	Flabellidae	Truncatoflabellum	pusillum	Cairns, 1989	NA	II
Truncatoflabellum spheniscus	Animalia	Cnidaria	Anthozoa	Scleractinia	Flabellidae	Truncatoflabellum	spheniscus	Dana, 1846	NA	II
Truncatoflabellum veroni	Animalia	Cnidaria	Anthozoa	Scleractinia	Flabellidae	Truncatoflabellum	veroni	Cairns, 1998	NA	II
Truncatoguynia irregularis	Animalia	Cnidaria	Anthozoa	Scleractinia	Guyniidae	Truncatoguynia	irregularis	Cairns, 1989	NA	II
Tubastraea coccinea	Animalia	Cnidaria	Anthozoa	Scleractinia	Dendrophylliidae	Tubastraea	coccinea	Lesson, 1829	NA	II
Tubastraea diaphana	Animalia	Cnidaria	Anthozoa	Scleractinia	Dendrophylliidae	Tubastraea	diaphana	Dana, 1846	NA	II
Tubastraea faulkneri	Animalia	Cnidaria	Anthozoa	Scleractinia	Dendrophylliidae	Tubastraea	faulkneri	Wells, 1982	NA	II
Tubastraea micranthus	Animalia	Cnidaria	Anthozoa	Scleractinia	Dendrophylliidae	Tubastraea	micranthus	Ehrenberg, 1834	NA	II
Tubipora musica	Animalia	Cnidaria	Anthozoa	Malacalcyonacea	Tubiporidae	Tubipora	musica	Linnaeus 1758	NT	II
Turbinaria bifrons	Animalia	Cnidaria	Anthozoa	Scleractinia	Dendrophylliidae	Turbinaria	bifrons	Brüggemann, 1877	VU	II
Turbinaria conspicua	Animalia	Cnidaria	Anthozoa	Scleractinia	Dendrophylliidae	Turbinaria	conspicua	Bernard, 1896	LC	II
Turbinaria crater	Animalia	Cnidaria	Anthozoa	Scleractinia	Dendrophylliidae	Turbinaria	crater	Pallas, 1766	NA	II
Turbinaria frondens	Animalia	Cnidaria	Anthozoa	Scleractinia	Dendrophylliidae	Turbinaria	frondens	Dana, 1846	LC	II
Turbinaria irregularis	Animalia	Cnidaria	Anthozoa	Scleractinia	Dendrophylliidae	Turbinaria	irregularis	Bernard, 1896	NA	II
Turbinaria mesenterina	Animalia	Cnidaria	Anthozoa	Scleractinia	Dendrophylliidae	Turbinaria	mesenterina	Lamarck, 1816	VU	II
Turbinaria patula	Animalia	Cnidaria	Anthozoa	Scleractinia	Dendrophylliidae	Turbinaria	patula	Dana, 1846	VU	II
Turbinaria radicalis	Animalia	Cnidaria	Anthozoa	Scleractinia	Dendrophylliidae	Turbinaria	radicalis	Bernard, 1896	NT	II
Turbinaria reniformis	Animalia	Cnidaria	Anthozoa	Scleractinia	Dendrophylliidae	Turbinaria	reniformis	Bernard, 1896	VU	II
Turbinaria stellulata	Animalia	Cnidaria	Anthozoa	Scleractinia	Dendrophylliidae	Turbinaria	stellulata	Lamarck, 1816	VU	II
Turbinolia stephensoni	Animalia	Cnidaria	Anthozoa	Scleractinia	Turbinoliidae	Turbinolia	stephensoni	Wells, 1959	NA	II
Tursiops aduncus	Animalia	Chordata	Mammalia	Cetartiodactyla	Delphinidae	Tursiops	aduncus	Ehrenberg, 1833	NT	II
Tursiops truncatus	Animalia	Chordata	Mammalia	Cetacea	Delphinidae	Tursiops	truncatus	Montagu, 1821	LC	II
Xiphias gladius	Animalia	Chordata	Actinopterygii	Perciformes	Xiphiidae	Xiphias	gladius	Linnaeus, 1758	NT	NA
Zebrias lucapensis	Animalia	Chordata	Actinopterygii	Pleuronectiformes	Soleidae	Zebrias	lucapensis	Seigel & Adamson, 1985	VU	NA
Ziphius cavirostris	Animalia	Chordata	Mammalia	Cetacea	Ziphiidae	Ziphius	cavirostris	G. Cuvier, 1823	LC	II
Zoopilus echinatus	Animalia	Cnidaria	Anthozoa	Scleractinia	Fungiidae	Zoopilus	echinatus	Dana, 1846	LC	II
	Note
	CR	Criticaaly Endangered
	EN	Endangered
	VU	Vulnerable
	NT	Near Threatened
	LC	Least Concern
	DD	Data Difficent
	I	Appendix I
	II	Appendix II
